# Supplementary material for: Defective ventral neurogenesis due to midfetal Chd8 mutation drives autistic-like behavior in mice
Source: Nat Commun. 2026 May 27;17:4457. doi: 10.1038/s41467-026-73416-2 (PMC13216556; doi:10.1038/s41467-026-73416-2)
Supplement: Supplementary file 3 — Supplementary Data 1 [file 41467_2026_73416_MOESM3_ESM.xlsx]

## Sheet: Astrocyte
	names	scores	logfoldchanges	pvals	pvals_adj
0	Rps29	22.4001	0.610009	3.93003e-111	2.77316e-107
1	mt-Nd3	21.7706	0.735549	4.40921e-105	2.33346e-101
2	Rps21	20.7499	0.475047	1.22942e-95	5.19258e-92
3	Rpl39	20.7412	0.543399	1.47175e-95	5.19258e-92
4	Rpl38	19.8556	0.590187	9.86011e-88	2.60911e-84
5	Rpl37	19.7641	0.495642	6.06828e-87	1.42733e-83
6	Rpl37a	19.245	0.411892	1.5556e-82	3.29305e-79
7	Rps28	18.2328	0.571708	2.83578e-74	5.45734e-71
8	Pnp	17.5308	1.11465	8.33216e-69	1.46986e-65
9	Atp5k	17.1006	0.592127	1.46993e-65	2.39362e-62
10	Ndufb1-ps	16.1609	0.60222	9.50952e-59	1.43791e-55
11	Rps27	16.0136	0.414276	1.0276e-57	1.45021e-54
12	Atp5md	15.6855	0.496854	1.90065e-55	2.51468e-52
13	Atp5mpl	15.5474	0.471848	1.65658e-54	2.06283e-51
14	Son	15.0116	0.440225	6.16463e-51	7.24995e-48
15	Rpl36	13.8288	0.359781	1.70764e-43	1.80746e-40
16	Rpl41	13.2462	0.295482	4.74842e-40	4.78663e-37
17	Tomm7	12.583	0.386888	2.61979e-36	2.52083e-33
18	Mt3	12.3422	0.262343	5.36713e-35	4.73403e-32
19	Rpl27	12.3073	0.230765	8.27001e-35	7.00272e-32
20	Ndufa3	11.8577	0.42582	1.96283e-32	1.53893e-29
21	Rpl35	10.9394	0.376453	7.46863e-28	5.10011e-25
22	Cox7c	10.8382	0.205928	2.26858e-27	1.45526e-24
23	Uqcr11	10.7514	0.265313	5.83459e-27	3.63272e-24
24	Marcksl1	10.254	0.231759	1.13526e-24	6.8664e-22
25	Dpm3	10.056	0.400064	8.64711e-24	4.81712e-21
26	Atp5e	9.48918	0.191514	2.32853e-21	1.20226e-18
27	Slc27a1	9.34379	0.316553	9.29423e-21	4.47158e-18
28	Ktn1	9.19379	0.2426	3.79252e-20	1.78409e-17
29	Bola2	9.14219	0.518246	6.12025e-20	2.81651e-17
30	Ptprs	9.05402	0.282807	1.37799e-19	6.0772e-17
31	Cops9	9.02122	0.279253	1.85998e-19	8.03548e-17
32	Romo1	8.74682	0.276783	2.19447e-18	8.93362e-16
33	Cox6c	8.73476	0.165044	2.44164e-18	9.75229e-16
34	Sec62	8.48365	0.172671	2.18232e-17	8.10482e-15
35	Rpl34	8.48046	0.162034	2.24302e-17	8.18664e-15
36	Malat1	8.45671	0.262588	2.75019e-17	9.8676e-15
37	Sec61g	8.4535	0.221282	2.82694e-17	9.97393e-15
38	Laptm4a	8.25261	0.143047	1.54969e-16	4.82432e-14
39	Ndufa2	7.9328	0.192735	2.14261e-15	6.12933e-13
40	Cox7a2	7.91559	0.189085	2.46093e-15	6.94605e-13
41	Rpl35a	7.89028	0.173483	3.01518e-15	8.28939e-13
42	Tmem258	7.77424	0.287867	7.5902e-15	2.03389e-12
43	Gnb1	7.66104	0.191921	1.84435e-14	4.82012e-12
44	Eno1	7.54092	0.287179	4.6667e-14	1.12261e-11
45	Grina	7.52653	0.398767	5.21056e-14	1.22558e-11
46	Slc39a1	7.22391	0.546191	5.0513e-13	1.09113e-10
47	Leng8	7.21758	0.335373	5.2921e-13	1.1316e-10
48	Rpl36a	7.2124	0.185298	5.49732e-13	1.16373e-10
49	Pet100	7.19577	0.470554	6.21109e-13	1.28904e-10
50	Fads2	7.06272	0.192094	1.63276e-12	3.29181e-10
51	Atp1a2	6.94839	0.183669	3.69469e-12	7.04621e-10
52	Bcan	6.89137	0.217478	5.52564e-12	1.01715e-09
53	Gpr37l1	6.84964	0.384926	7.40355e-12	1.35108e-09
54	Nrxn2	6.80534	0.225882	1.00814e-11	1.80858e-09
55	Mlf2	6.79291	0.209133	1.09891e-11	1.93856e-09
56	Mrpl52	6.75777	0.257574	1.40134e-11	2.45165e-09
57	Olig1	6.69581	0.341585	2.14476e-11	3.63068e-09
58	Atp1b2	6.69073	0.196471	2.22064e-11	3.70148e-09
59	Slc6a9	6.66494	0.502255	2.64769e-11	4.31147e-09
60	Ndufc1	6.61461	0.210319	3.72536e-11	5.97441e-09
61	Srsf10	6.56975	0.223578	5.04012e-11	7.84517e-09
62	Snrnp70	6.55879	0.226473	5.42448e-11	8.32108e-09
63	Polr2l	6.52306	0.713763	6.88875e-11	1.04163e-08
64	Rpl21	6.50186	0.0982942	7.93307e-11	1.19103e-08
65	Uqcr10	6.48562	0.169005	8.83657e-11	1.30812e-08
66	Ndufa1	6.47993	0.222253	9.17656e-11	1.33179e-08
67	Slirp	6.39154	0.362932	1.64222e-10	2.24285e-08
68	Pcdh17	6.28025	0.262848	3.38038e-10	4.36337e-08
69	Gm3764	6.25205	0.223642	4.051e-10	5.13507e-08
70	Mlc1	6.20845	0.136784	5.35086e-10	6.7025e-08
71	Gabbr1	6.1353	0.20135	8.49968e-10	1.01084e-07
72	Adgrl1	6.06301	0.420061	1.33594e-09	1.53698e-07
73	Tmem256	6.05236	0.150715	1.42742e-09	1.63336e-07
74	Mmd2	6.03681	0.120908	1.57186e-09	1.76994e-07
75	Csad	6.00223	0.406282	1.94632e-09	2.14592e-07
76	Slc38a3	5.9624	0.290877	2.48563e-09	2.65749e-07
77	Sox11	5.87207	0.292736	4.30375e-09	4.33838e-07
78	Ankra2	5.78099	0.324331	7.42615e-09	7.12275e-07
79	Rgma	5.77504	0.18323	7.69327e-09	7.33599e-07
80	Slc24a5	5.74698	0.495831	9.08515e-09	8.50989e-07
81	Cox17	5.72952	0.321751	1.00713e-08	9.39207e-07
82	Arglu1	5.62896	0.213416	1.81302e-08	1.59916e-06
83	Gm10076	5.6227	0.260945	1.88e-08	1.65063e-06
84	Gsdme	5.5954	0.387534	2.20112e-08	1.84172e-06
85	Slc22a17	5.58641	0.203041	2.31805e-08	1.93192e-06
86	C130071C03Rik	5.53315	0.223112	3.14525e-08	2.52204e-06
87	Krt10	5.47925	0.352888	4.27126e-08	3.27602e-06
88	Pigs	5.46896	0.321892	4.52686e-08	3.45953e-06
89	Ubl5	5.42751	0.125849	5.71454e-08	4.2446e-06
90	Alkbh5	5.38048	0.339292	7.42875e-08	5.42273e-06
91	Tmco1	5.37662	0.192268	7.58972e-08	5.52119e-06
92	Pofut2	5.37117	0.39526	7.82278e-08	5.67125e-06
93	Pld3	5.26767	0.39381	1.3817e-07	9.4965e-06
94	Nr2f1	5.26509	0.233376	1.4012e-07	9.57237e-06
95	Rpl6	5.26067	0.0997294	1.43528e-07	9.7383e-06
96	Atp5j2	5.23698	0.113466	1.63229e-07	1.09348e-05
97	Lrrc8a	5.21049	0.457071	1.8834e-07	1.24593e-05
98	Kcna2	5.19572	0.37626	2.03929e-07	1.3324e-05
99	Gm1673	5.17552	0.180186	2.27279e-07	1.46239e-05
100	Ndufa5	5.16308	0.18517	2.42924e-07	1.54893e-05
101	Ttyh3	5.15004	0.122829	2.60435e-07	1.6556e-05
102	Emc10	5.12728	0.216765	2.93956e-07	1.84105e-05
103	Rorb	5.09111	0.18513	3.5597e-07	2.18421e-05
104	Tcf4	5.07694	0.128938	3.83567e-07	2.33325e-05
105	Anapc11	5.0716	0.201747	3.94488e-07	2.38598e-05
106	Aldh1l1	5.04875	0.186446	4.44706e-07	2.65932e-05
107	Rplp2	5.03861	0.0778089	4.68925e-07	2.78839e-05
108	2310010J17Rik	5.02121	0.695911	5.13459e-07	3.02769e-05
109	Tmem63b	5.01421	0.224735	5.3251e-07	3.1313e-05
110	Spry2	5.00655	0.242545	5.54132e-07	3.24045e-05
111	mt-Co1	4.92855	0.21773	8.28419e-07	4.60284e-05
112	Npdc1	4.87462	0.19659	1.09018e-06	5.85737e-05
113	Cbx3	4.87087	0.13759	1.11107e-06	5.9545e-05
114	Uqcrc1	4.85129	0.213167	1.22663e-06	6.5079e-05
115	Psap	4.80471	0.0716935	1.54974e-06	7.9495e-05
116	Trim9	4.80456	0.167405	1.55092e-06	7.9495e-05
117	Ap2a1	4.75475	0.347388	1.98689e-06	9.99061e-05
118	Srsf2	4.74065	0.166056	2.13034e-06	0.000106612
119	Cdipt	4.71325	0.318369	2.43792e-06	0.000120862
120	Gsk3b	4.70217	0.0963748	2.57411e-06	0.000126137
121	Atp6v0d1	4.58359	0.250421	4.57059e-06	0.000210795
122	Myef2	4.54523	0.225346	5.48748e-06	0.000243531
123	Crlf2	4.53336	0.946075	5.80533e-06	0.000256562
124	Luc7l3	4.52126	0.198385	6.14724e-06	0.000270543
125	Mapk8	4.52068	0.350841	6.16404e-06	0.000270719
126	Rufy3	4.51703	0.287544	6.27143e-06	0.000274297
127	Cdk8	4.49161	0.214739	7.06882e-06	0.000304766
128	Caskin1	4.44203	0.338652	8.91134e-06	0.000370617
129	Smim27	4.42738	0.564939	9.5384e-06	0.000392074
130	Dhcr7	4.42383	0.319452	9.69684e-06	0.000396279
131	Fgfr3	4.37862	0.211719	1.19434e-05	0.000471698
132	Gas5	4.36515	0.111914	1.27034e-05	0.000494471
133	Tia1	4.36391	0.18183	1.2776e-05	0.000496247
134	Msra	4.34273	0.381882	1.40722e-05	0.000539663
135	Taco1os	4.342	0.804197	1.4119e-05	0.000540479
136	Mrps21	4.32615	0.158531	1.5174e-05	0.000575662
137	Kdelr2	4.31282	0.227788	1.61183e-05	0.000609299
138	Ctsd	4.25459	0.178964	2.09435e-05	0.00077645
139	Tm7sf2	4.23868	0.313268	2.24837e-05	0.000823456
140	Ppp3ca	4.23326	0.117585	2.30328e-05	0.000842108
141	Taf1d	4.21123	0.304473	2.53979e-05	0.000911269
142	Srebf2	4.19669	0.171632	2.7085e-05	0.000960406
143	Shisa4	4.17875	0.192494	2.93113e-05	0.00102054
144	Adprh	4.15864	0.177517	3.20146e-05	0.00110646
145	Gnb2	4.15846	0.0711477	3.20402e-05	0.00110646
146	Ttyh2	4.15163	0.442501	3.30116e-05	0.00113078
147	Rab34	4.13971	0.297382	3.47737e-05	0.0011873
148	Sox9	4.1383	0.126887	3.49893e-05	0.00119274
149	Slc6a1	4.1309	0.176309	3.61344e-05	0.00122063
150	Kdm6b	4.09655	0.309971	4.19344e-05	0.00140017
151	Dpysl2	4.09437	0.127073	4.23324e-05	0.00141124
152	Trib2	4.08919	0.173169	4.32884e-05	0.00143632
153	Gpi1	4.07777	0.166812	4.54695e-05	0.00150366
154	Cuedc1	4.07538	0.2505	4.59393e-05	0.00151242
155	Acot2	4.06399	0.45937	4.82405e-05	0.00157108
156	Nfib	4.05194	0.0772375	5.07957e-05	0.00164922
157	Sms	4.05088	0.277517	5.1025e-05	0.00165413
158	Adgrb1	4.04797	0.206123	5.16629e-05	0.0016697
159	Rpl30	4.03492	0.0517613	5.46199e-05	0.00174396
160	Gm2a	4.03362	0.190237	5.49247e-05	0.00175106
161	Etv4	4.02207	0.257004	5.76895e-05	0.00182391
162	Ddx5	4.00955	0.0781919	6.08359e-05	0.00191074
163	Dclk1	4.00845	0.107991	6.11184e-05	0.00191467
164	S100b	4.00428	0.416156	6.22076e-05	0.00194229
165	Chmp2a	4.00291	0.14081	6.25685e-05	0.00195046
166	Arxes2	3.99429	0.191422	6.48893e-05	0.00200532
167	Rbm25	3.98592	0.113608	6.72198e-05	0.00206228
168	Gtf3c2	3.95748	0.263751	7.57451e-05	0.00227117
169	Ppp6r2	3.9545	0.283162	7.66949e-05	0.0022964
170	Anapc13	3.94993	0.19059	7.81739e-05	0.00233079
171	Slitrk2	3.9466	0.244149	7.92698e-05	0.00235023
172	Acp1	3.92978	0.155633	8.50241e-05	0.0024929
173	Syt11	3.86079	0.0463699	0.00011302	0.00319428
174	Pax6	3.83832	0.194298	0.000123879	0.00344983
175	Tnrc18	3.83788	0.168111	0.000124104	0.00344983
176	Ier3ip1	3.83695	0.131326	0.00012457	0.00345613
177	Arf5	3.8051	0.0689719	0.000141747	0.00384872
178	Gdpd2	3.80456	0.264827	0.000142055	0.0038504
179	Vegfa	3.78335	0.218652	0.000154733	0.0041358
180	Mpv17l2	3.77645	0.247992	0.000159081	0.0042413
181	Gm47283	3.75159	0.280927	0.000175713	0.00459787
182	Msmo1	3.74055	0.126484	0.000183617	0.00478105
183	Cpxm1	3.73687	0.279166	0.000186323	0.00483366
184	Akt1	3.73612	0.315689	0.000186879	0.00484215
185	Tpbg	3.73324	0.242397	0.000189035	0.00489204
186	Grik5	3.72292	0.276392	0.00019693	0.00506539
187	Cpe	3.72211	0.0993148	0.000197564	0.00507552
188	Arpp19	3.71242	0.147495	0.00020529	0.00524896
189	Adrm1	3.69796	0.31235	0.000217341	0.00551005
190	Mau2	3.69628	0.291372	0.000218785	0.00552021
191	Cadm1	3.68935	0.146943	0.000224831	0.00566601
192	Fkbp8	3.68798	0.192466	0.000226043	0.00568302
193	Nfia	3.68674	0.105336	0.000227143	0.00569715
194	Pigk	3.68299	0.269809	0.000230511	0.00576795
195	Lrrc4b	3.65664	0.160799	0.000255542	0.00628511
196	Rab11b	3.6324	0.139728	0.000280801	0.0068311
197	Ddx18	3.63166	0.291978	0.000281607	0.00683641
198	Abhd2	3.61922	0.261637	0.000295498	0.00711649
199	Ckap4	3.60197	0.169083	0.000315813	0.00753715
200	Mfhas1	3.56573	0.197668	0.000362844	0.00854399
201	Gle1	3.54929	0.396765	0.000386276	0.00903544
202	Maz	3.52741	0.299866	0.000419642	0.0096769
203	Ddost	3.52159	0.136597	0.000428971	0.00982781
204	Wbp2	3.51792	0.217111	0.000434944	0.00992169
205	Tmbim6	3.51564	0.0285237	0.000438695	0.00998574
206	Ddr1	3.50893	0.203968	0.000449908	0.010219
207	Ccdc167	3.50546	0.409109	0.000455823	0.0103312
208	Snhg8	3.50442	0.21067	0.000457595	0.0103603
209	Tmx2	3.50116	0.227136	0.000463234	0.0104544
210	Shld1	3.50021	0.532369	0.000464892	0.0104806
211	Sf3b4	3.49251	0.267536	0.000478504	0.0107033
212	Mrpl23	3.49132	0.177974	0.000480633	0.0107326
213	Ercc1	3.49073	0.378129	0.000481709	0.0107381
214	Rpl10	3.4824	0.0705574	0.000496944	0.0109581
215	Ccz1	3.48118	0.2401	0.000499205	0.0109965
216	Tspan13	3.47632	0.183599	0.000508347	0.0111656
217	Plp1	3.47626	0.416056	0.000508462	0.0111656
218	Notch3	3.47103	0.197424	0.000518465	0.0113032
219	Rps25	3.46889	0.0467455	0.000522608	0.0113674
220	Gatm	3.46868	0.171852	0.000523022	0.0113674
221	Ergic3	3.46498	0.123742	0.000530267	0.0114426
222	Atp5l	3.45964	0.0367177	0.000540892	0.011588
223	Snrpb2	3.4594	0.218541	0.000541381	0.011588
224	Serpinh1	3.44562	0.077144	0.00056975	0.0120973
225	Arfip2	3.44477	0.450595	0.000571546	0.0121112
226	Smpd2	3.44331	0.281336	0.000574639	0.0121524
227	Dmwd	3.43574	0.242563	0.000590933	0.0124472
228	Serinc3	3.41005	0.163325	0.000649513	0.0133361
229	Tmem80	3.40198	0.275753	0.000668986	0.0136697
230	Adgrb2	3.39799	0.190419	0.000678824	0.013826
231	Sox21	3.39782	0.15987	0.000679251	0.013826
232	Pdcd11	3.39611	0.38041	0.000683515	0.0138994
233	Fndc5	3.39293	0.384356	0.000691502	0.0140215
234	Slc20a1	3.3893	0.266993	0.000700715	0.0141676
235	Safb2	3.3889	0.333852	0.000701726	0.0141745
236	Lgals3	3.38563	0.909362	0.000710147	0.0143036
237	Slc7a10	3.38504	0.197484	0.000711669	0.014307
238	Tubb2a	3.38265	0.111993	0.000717893	0.0143912
239	Zfp787	3.37988	0.309209	0.000725183	0.0144972
240	Ddx41	3.37986	0.291155	0.000725237	0.0144972
241	Ctbp1	3.3598	0.161367	0.00078	0.015475
242	Polr2k	3.35826	0.178397	0.000784359	0.0155324
243	Bsg	3.33825	0.0447333	0.00084309	0.0165245
244	Rps15a	3.33494	0.0261848	0.000853168	0.0166604
245	Snrpg	3.3347	0.0803726	0.000853914	0.0166604
246	Sppl2b	3.32406	0.384573	0.000887165	0.0171354
247	Sbno1	3.31979	0.18031	0.000900864	0.0173525
248	Rnf26	3.31949	0.641897	0.000901812	0.017355
249	Ptbp3	3.31203	0.259656	0.000926231	0.0176167
250	G6pc3	3.30284	0.284753	0.000957123	0.0181228
251	Odf2	3.28215	0.228189	0.0010302	0.0192652
252	Sox2	3.28049	0.0616518	0.00103628	0.0193234
253	Pip4p1	3.28024	0.280948	0.00103718	0.0193234
254	Tspan7	3.27941	0.0776229	0.00104024	0.0193234
255	Ssr2	3.27599	0.121528	0.00105293	0.019518
256	Hes1	3.27163	0.233562	0.00106929	0.0197693
257	Cs	3.26322	0.141282	0.00110153	0.0202768
258	Lrfn4	3.25415	0.273586	0.00113731	0.0207907
259	Atp6ap1	3.24882	0.178514	0.00115883	0.0211112
260	Ost4	3.24822	0.105648	0.00116131	0.0211382
261	Itm2c	3.24596	0.127478	0.00117056	0.0212884
262	Ten1	3.24397	0.18994	0.00117875	0.0213639
263	Cd151	3.24319	0.339307	0.00118199	0.0214042
264	Tcf3	3.23342	0.178085	0.00122316	0.0219805
265	Slc3a2	3.2229	0.0899604	0.00126901	0.0225366
266	Slc50a1	3.22146	0.23764	0.0012754	0.0226311
267	Fam20a	3.19508	0.281321	0.00139794	0.0243764
268	Cmtm5	3.18565	0.152819	0.00144427	0.0250194
269	BC065397	3.18405	0.519497	0.00145228	0.0251171
270	Uvssa	3.18019	0.403021	0.00147177	0.0254097
271	Ckb	3.17407	0.0461626	0.00150315	0.0258281
272	Hdgf	3.1633	0.120313	0.00155989	0.0266111
273	Lamp1	3.16269	0.0369274	0.00156321	0.0266111
274	Marf1	3.15366	0.311769	0.00161238	0.0272623
275	Tril	3.13967	0.13658	0.0016914	0.0284394
276	Psmd2	3.11843	0.125387	0.00181817	0.0302823
277	Pfas	3.11403	0.599034	0.00184548	0.0306889
278	Slc35b2	3.10863	0.213691	0.00187954	0.0311087
279	Rpn1	3.09155	0.102175	0.00199113	0.032624
280	Emid1	3.08882	0.184131	0.00200955	0.0328496
281	Wdr1	3.08616	0.183349	0.00202758	0.0330168
282	Nrbp2	3.08168	0.429682	0.00205833	0.0334148
283	Sil1	3.08112	0.206522	0.00206226	0.0334528
284	Ndfip1	3.07539	0.0476542	0.00210226	0.0340079
285	Gpx4	3.07366	0.0759502	0.0021145	0.0341694
286	Ythdf2	3.06977	0.250335	0.00214224	0.0345649
287	0610010K14Rik	3.05594	0.1893	0.00224356	0.0357905
288	Igfbp2	3.05129	0.164311	0.00227861	0.0362949
289	Rps15	3.032	0.031025	0.0024294	0.0383791
290	Dcakd	3.02727	0.244518	0.00246776	0.0388401
291	Samd4b	3.02594	0.19122	0.00247861	0.038982
292	Sec61a2	3.02196	0.237743	0.00251145	0.0394399
293	Lrp8	3.01473	0.229647	0.00257204	0.0401235
294	Hjurp	3.00337	0.34451	0.0026701	0.0413101
295	Cspg5	2.99218	0.0787398	0.00276991	0.0424986
296	Plekhj1	2.99151	0.184795	0.00277599	0.0425216
297	Clptm1	2.98384	0.16563	0.00284653	0.0434136
298	Tmem179b	2.96673	0.369476	0.00300984	0.045446
299	Bcl2	2.95735	0.143081	0.00310297	0.0465203
300	Lrp1	2.95226	0.097895	0.00315454	0.0470911
301	Limd1	2.93591	0.221638	0.0033257	0.0491289
302	Ewsr1	2.92832	0.111868	0.00340797	0.05003
303	Arf1	2.92284	0.107855	0.00346854	0.0508258
304	Itga7	2.92282	0.386782	0.00346876	0.0508258
305	4933434E20Rik	2.92233	0.249957	0.00347418	0.0508258
306	Tspan12	2.91798	0.141048	0.00352309	0.0513993
307	Zfp36l1	2.91563	0.0989808	0.00354974	0.0516457
308	Chmp1a	2.90791	0.259838	0.00363857	0.0526126
309	Xist	2.89787	0.34677	0.0037571	0.0538849
310	Tex261	2.89319	0.156901	0.00381356	0.0546205
311	Nr1d1	2.8845	0.296087	0.00392032	0.0557723
312	Mcrs1	2.883	0.17481	0.00393903	0.0560009
313	Firre	2.87962	0.311239	0.00398155	0.0564916
314	Gpx3	2.8684	0.59004	0.00412548	0.0582235
315	Csnk2a1	2.85614	0.0914322	0.0042882	0.0601761
316	Hexa	2.85609	0.219258	0.00428888	0.0601761
317	Crtap	2.85482	0.354525	0.00430616	0.060289
318	Afg3l1	2.85207	0.211754	0.00434353	0.0606518
319	Fyn	2.84719	0.0832905	0.00441072	0.0614685
320	Rhno1	2.84568	0.455502	0.00443169	0.0616585
321	Brd9	2.84558	0.183029	0.0044331	0.0616585
322	Ide	2.83731	0.130288	0.00454954	0.0627831
323	Trps1	2.83402	0.089421	0.00459668	0.0633098
324	Gabra2	2.81809	0.256492	0.00483102	0.06615
325	Fam133b	2.81577	0.151523	0.00486604	0.0665435
326	mt-Nd1	2.80576	0.0484556	0.0050198	0.0683811
327	Lrp4	2.79768	0.168189	0.00514718	0.0698466
328	Clasrp	2.79701	0.283277	0.00515785	0.0699017
329	Clu	2.7963	0.146213	0.00516918	0.0699657
330	Arl8a	2.79568	0.0773632	0.00517907	0.0700548
331	Cxxc5	2.79517	0.152531	0.0051872	0.0701199
332	Aph1a	2.79423	0.18535	0.00520234	0.0701454
333	Atp6v0c	2.78587	0.0412057	0.00533839	0.0718883
334	Hlcs	2.78089	0.359545	0.00542106	0.0728624
335	Dguok	2.77897	0.277209	0.00545312	0.0732468
336	Ccnd2	2.7699	0.0992119	0.00560727	0.0749844
337	Bhlhe41	2.76335	0.256207	0.00572115	0.0761704
338	Cers2	2.75188	0.19059	0.00592541	0.0782692
339	Itga6	2.75133	0.122556	0.00593532	0.0782833
340	Ppp1r37	2.74846	0.320348	0.00598767	0.0788755
341	Ube2m	2.72424	0.10502	0.00644493	0.0833967
342	Ppp1r16a	2.72337	0.432176	0.00646196	0.0835328
343	Pigt	2.72142	0.175964	0.00650011	0.0839313
344	Id2	2.71382	0.115851	0.00665131	0.0852825
345	Cep164	2.7115	0.319417	0.00669803	0.0856224
346	Sf3a2	2.70762	0.369014	0.00677684	0.0864264
347	Gm12940	2.70734	1.03161	0.00678243	0.0864403
348	Dhx30	2.69701	0.157014	0.00699656	0.0886887
349	Fam151b	2.69079	0.759254	0.00712837	0.0901436
350	Chka	2.68364	0.156714	0.00728245	0.0918726
351	Knop1	2.6811	0.177639	0.00733803	0.0923872
352	Anapc15	2.67141	0.282248	0.00755344	0.094447
353	Ddrgk1	2.66324	0.113236	0.00773923	0.0962845
354	Rab26os	2.65957	0.608926	0.00782401	0.0970278
355	Plxnb1	2.655	0.166795	0.00793079	0.0978361
356	Atp9a	2.64753	0.219448	0.00810833	0.0994468
357	Mt1	2.64188	0.070424	0.00824468	0.100711
358	Clcc1	2.62794	0.180761	0.00859034	0.104082
359	Mt2	2.62643	0.0926465	0.00862854	0.104435
360	Adcyap1r1	2.62146	0.100723	0.00875549	0.10555
361	Psmg2	2.61949	0.215299	0.00880611	0.106099
362	Elob	2.61561	0.0374106	0.0089068	0.106887
363	Abhd3	2.614	0.17	0.00894891	0.10727
364	Mex3a	2.61341	0.259448	0.00896431	0.107337
365	Oxa1l	2.60401	0.189513	0.009214	0.109641
366	Ap2a2	2.59511	0.178095	0.00945594	0.111953
367	Slc35b1	2.59472	0.124462	0.00946682	0.111957
368	Nav2	2.58303	0.124329	0.00979375	0.114925
369	Bop1	2.57986	0.448885	0.00988414	0.115665
370	Paqr4	2.57951	0.213511	0.009894	0.115716
371	Ncam1	2.57832	0.0940865	0.0099283	0.116018
372	Strada	2.57806	0.340872	0.00993559	0.116018
373	Igf2bp3	2.57775	0.203162	0.00994462	0.116018
374	Gria2	2.5741	0.126142	0.0100501	0.116703
375	Gps1	2.56855	0.152116	0.0102125	0.118121
376	Csf2ra	2.55704	0.667751	0.0105567	0.121388
377	Adi1	2.55658	0.356086	0.0105706	0.121409
378	Pold2	2.55549	0.400756	0.0106038	0.121642
379	Dpm2	2.55537	0.169395	0.0106075	0.121642
380	Slc26a6	2.55447	0.630261	0.0106351	0.12176
381	Rps6kb2	2.55135	0.411819	0.0107308	0.122458
382	Tnrc6b	2.54824	0.0852255	0.0108269	0.12329
383	Rxrb	2.54635	0.364983	0.0108856	0.123891
384	Ednrb	2.54457	0.0830976	0.0109413	0.124391
385	Csk	2.53959	0.302556	0.0110981	0.125836
386	Cpsf7	2.53933	0.217602	0.0111065	0.125862
387	S100a16	2.53626	0.0442212	0.0112043	0.126566
388	Slc35a2	2.52816	0.166846	0.011466	0.128698
389	Dmrta2	2.51907	0.277455	0.0117666	0.131445
390	Ngef	2.51863	0.23429	0.0117812	0.131464
391	Tpp1	2.50756	0.129133	0.0121569	0.134526
392	Serpine2	2.50675	0.106551	0.0121848	0.134694
393	Sirt5	2.50102	0.35853	0.0123835	0.136246
394	Aco2	2.50039	0.0602005	0.0124055	0.13628
395	Ctdnep1	2.49649	0.176796	0.0125428	0.13729
396	Psma1	2.49429	0.116631	0.0126211	0.137862
397	Insig1	2.49321	0.133978	0.0126594	0.138137
398	Gpatch8	2.48759	0.102156	0.0128613	0.139712
399	Trp53i13	2.48741	0.284577	0.0128679	0.139712
400	Mrfap1	2.48637	0.0599115	0.0129053	0.140027
401	Deaf1	2.4837	0.318807	0.0130026	0.140547
402	Ndufaf8	2.481	0.162634	0.0131013	0.141313
403	Atad3aos	2.47261	0.861232	0.0134129	0.144131
404	Map4k4	2.46434	0.0621839	0.0137267	0.146586
405	Dnpep	2.4634	0.165157	0.0137625	0.146807
406	Rrbp1	2.46213	0.0959348	0.0138116	0.147071
407	Notch1	2.46188	0.0669079	0.0138209	0.147081
408	Hps4	2.44939	0.419284	0.0143098	0.151235
409	Strn4	2.44563	0.244681	0.0144598	0.152592
410	Fdps	2.44203	0.0988433	0.0146051	0.153811
411	Pcx	2.44186	0.123169	0.0146116	0.153811
412	Gigyf1	2.44053	0.290109	0.0146659	0.154305
413	Sfxn2	2.43893	0.255171	0.014731	0.154606
414	Uqcrb	2.43861	0.0459953	0.0147438	0.154664
415	Lyrm4	2.43832	0.212781	0.0147558	0.154713
416	Khdc4	2.43803	0.194886	0.0147674	0.154758
417	Krtcap2	2.43306	0.0645639	0.0149718	0.156513
418	Tjap1	2.43105	0.37768	0.015055	0.157072
419	Denr	2.426	0.103002	0.0152663	0.158802
420	Fbxw5	2.42598	0.294605	0.0152672	0.158802
421	Pura	2.41905	0.0773416	0.0155612	0.161268
422	Dynlt1a	2.41752	0.807549	0.0156268	0.161841
423	Cetn2	2.4171	0.13695	0.0156446	0.161867
424	Pabpn1	2.41639	0.0958929	0.0156751	0.161946
425	Nktr	2.41262	0.0974924	0.0158381	0.163073
426	Cops8	2.40383	0.166128	0.0162243	0.16565
427	Ilk	2.4035	0.132075	0.0162392	0.165671
428	Tnk2	2.4018	0.365893	0.0163145	0.166188
429	Brd3	2.39898	0.157634	0.0164409	0.167085
430	Mark2	2.39834	0.179574	0.0164696	0.167296
431	Gm17167	2.39753	0.351196	0.0165061	0.167539
432	Wbp1	2.39746	0.230213	0.0165093	0.167539
433	Srebf1	2.3927	0.151664	0.0167251	0.169323
434	Cox5b	2.38547	0.0345073	0.0170572	0.171945
435	Ei24	2.38288	0.106167	0.0171779	0.172914
436	Rbm4b	2.38238	0.198288	0.0172011	0.172983
437	Vps52	2.37983	0.274413	0.0173207	0.173845
438	Zranb1	2.37507	0.117812	0.0175458	0.175682
439	Klf7	2.37479	0.0912955	0.0175588	0.175682
440	Col16a1	2.36512	0.288922	0.0180244	0.179726
441	Izumo4	2.36328	0.325675	0.0181138	0.180109
442	Sfxn5	2.36124	0.0665366	0.0182141	0.180542
443	Wdr33	2.36027	0.105215	0.0182614	0.180559
444	Pick1	2.35939	0.308713	0.0183049	0.180904
445	Rpl23	2.35907	0.00946698	0.0183209	0.180977
446	Clstn1	2.35128	0.0736459	0.0187091	0.183868
447	Rps26	2.34998	0.035169	0.0187744	0.184425
448	Usp4	2.34357	0.203991	0.0191003	0.187192
449	Ncan	2.34007	0.0859539	0.01928	0.188517
450	Abhd4	2.33245	0.13089	0.0196769	0.191735
451	Eif3j1	2.33236	0.0922116	0.0196817	0.191735
452	Pum1	2.3314	0.0814096	0.0197323	0.191865
453	Ptn	2.33025	0.0467049	0.0197927	0.192198
454	Hax1	2.32961	0.250802	0.019827	0.192354
455	Trim8	2.329	0.144911	0.0198592	0.19249
456	Tubg1	2.32723	0.327374	0.0199533	0.192785
457	Ndufb4	2.32606	0.0696332	0.0200153	0.193208
458	Nudcd3	2.32445	0.136974	0.0201014	0.193774
459	Ppp2r3d	2.32274	0.28494	0.0201933	0.194305
460	Rimklb	2.32195	0.117271	0.0202358	0.194507
461	Cpt1c	2.32118	0.292569	0.0202773	0.19476
462	Cox20	2.31995	0.128842	0.0203435	0.195307
463	Vps45	2.31757	0.314137	0.0204727	0.196255
464	Cope	2.31693	0.102625	0.0205075	0.196435
465	Tspan31	2.31669	0.115069	0.0205207	0.196473
466	Tmem176b	2.31583	0.103612	0.0205677	0.196657
467	Cebpg	2.31245	0.252707	0.0207527	0.197782
468	Washc1	2.31077	0.300867	0.0208455	0.19806
469	Opa3	2.30618	0.19363	0.0211005	0.199766
470	Adora2b	2.30425	0.245011	0.0212088	0.200701
471	Cic	2.30266	0.217958	0.0212982	0.201277
472	Slc12a4	2.29913	0.183192	0.0214975	0.202799
473	Rap1gap2	2.28642	0.415486	0.02223	0.208224
474	Mrps5	2.28422	0.142033	0.0223588	0.209246
475	Agrn	2.28376	0.158061	0.0223856	0.209263
476	Ccdc152	2.2793	0.953255	0.0226491	0.211122
477	Kcnd2	2.27649	0.159722	0.0228169	0.212126
478	Garem2	2.2758	0.280462	0.0228581	0.212416
479	Akr1b10	2.27445	0.233917	0.022939	0.212887
480	Mcmbp	2.27142	0.181429	0.0231215	0.214325
481	Peli1	2.26823	0.104838	0.0233152	0.215717
482	E4f1	2.26628	0.409144	0.023434	0.216721
483	Cebpz	2.2618	0.142388	0.02371	0.218718
484	Nicn1	2.2588	0.218496	0.023896	0.219937
485	Brd2	2.25081	0.0965869	0.0243974	0.22387
486	Tecpr1	2.24968	0.273544	0.0244694	0.224336
487	Slc30a6	2.24573	0.294744	0.0247215	0.225963
488	Odc1	2.24451	0.119942	0.0247995	0.226578
489	Gm5089	2.24433	0.151181	0.0248113	0.226587
490	Cbx6	2.23914	0.215233	0.0251467	0.22837
491	Slc16a2	2.2382	0.125171	0.0252081	0.228731
492	Sapcd2	2.23679	0.592376	0.0253	0.229369
493	Gm32031	2.23493	0.431398	0.0254222	0.230259
494	Tuba4a	2.2332	0.541029	0.0255355	0.230721
495	Nacc2	2.23227	0.122119	0.025597	0.230875
496	Nav1	2.23126	0.111786	0.025664	0.231183
497	Uck1	2.23034	0.416919	0.0257251	0.231537
498	Rrp8	2.22738	0.262476	0.025922	0.232986
499	Marcks	2.22496	0.00159082	0.0260841	0.233873
500	Bgn	2.22414	0.422129	0.0261393	0.23407
501	Chst1	2.22245	0.200033	0.0262526	0.234986
502	Glmp	2.22103	0.170049	0.0263492	0.23555
503	Repin1	2.21723	0.36806	0.0266076	0.237616
504	Ppwd1	2.21562	0.25137	0.0267178	0.238444
505	Dazap1	2.2082	0.177429	0.0272304	0.241491
506	Tnfrsf1a	2.2029	0.24385	0.0276018	0.244375
507	Smg9	2.20017	0.277564	0.0277952	0.245759
508	Pin4	2.19932	0.153025	0.0278549	0.245767
509	Mvd	2.19931	0.209846	0.0278556	0.245767
510	Gpr137	2.19904	0.340616	0.027875	0.245767
511	Hipk2	2.19692	0.0841845	0.0280259	0.246789
512	Myorg	2.19622	0.17021	0.0280759	0.247024
513	Nfkb1	2.19587	0.16165	0.0281013	0.247144
514	Dhx15	2.195	0.131201	0.0281637	0.247269
515	Cd44	2.19486	0.172302	0.0281739	0.247269
516	Dtx1	2.19426	0.160102	0.0282168	0.247498
517	Chst2	2.19407	0.105074	0.0282307	0.247498
518	Dmd	2.18979	0.0909484	0.0285394	0.249649
519	Gmppa	2.18834	0.474487	0.0286447	0.250364
520	P4htm	2.18595	0.27973	0.0288192	0.251473
521	Pgap2	2.17998	0.187593	0.0292587	0.25443
522	Lratd1	2.17972	0.298247	0.0292783	0.25443
523	Lman2	2.17915	0.137114	0.0293204	0.254555
524	Fam222b	2.17767	0.184259	0.0294304	0.255124
525	Elk3	2.17527	0.181597	0.0296098	0.256049
526	Ppargc1a	2.17481	0.127984	0.0296447	0.256234
527	Apex1	2.17262	0.13952	0.0298091	0.257458
528	Smpd1	2.16931	0.204581	0.0300588	0.259297
529	Actb	2.16784	0.0363485	0.0301712	0.260055
530	Ntsr2	2.16547	0.213166	0.0303514	0.261288
531	Mtfr1l	2.16397	0.130991	0.030467	0.261932
532	Sh3glb2	2.16251	0.237925	0.0305792	0.262424
533	Rfxank	2.16213	0.327042	0.0306081	0.262431
534	Efs	2.16093	0.322491	0.0307011	0.263122
535	BC004004	2.1598	0.172994	0.0307881	0.263284
536	Cant1	2.15663	0.252069	0.0310345	0.264734
537	Bmp1	2.15657	0.209876	0.0310393	0.264734
538	Elovl1	2.1545	0.294671	0.0312008	0.265646
539	Tmem176a	2.15177	0.128838	0.0314158	0.266656
540	Rab24	2.14163	0.156627	0.0322229	0.272197
541	Dvl3	2.1402	0.171818	0.0323389	0.27296
542	Tmem259	2.1394	0.211685	0.0324036	0.273079
543	Nme6	2.13922	0.293606	0.0324176	0.273079
544	Brinp3	2.13642	0.312337	0.0326454	0.274452
545	Hnrnpa1	2.13524	0.0831125	0.0327413	0.274713
546	Lgmn	2.13508	0.115431	0.0327545	0.274715
547	Fastk	2.13433	0.220986	0.0328158	0.27512
548	Coro7	2.13254	0.421107	0.0329627	0.27582
549	Gm5577	2.13252	0.404046	0.0329644	0.27582
550	H2afj	2.12884	0.0917204	0.0332676	0.277602
551	Cyth2	2.12882	0.146794	0.0332693	0.277602
552	Ndufb2	2.1267	0.0585407	0.0334449	0.278739
553	Axl	2.12419	0.159534	0.0336544	0.280153
554	Chkb	2.12369	0.333872	0.0336959	0.280279
555	Syn2	2.12188	0.16476	0.033848	0.281212
556	1500009C09Rik	2.11708	0.158596	0.0342534	0.283689
557	Nradd	2.11602	0.305379	0.0343429	0.283986
558	Calr	2.1122	0.0265501	0.0346691	0.285704
559	Epdr1	2.11201	0.139667	0.0346856	0.285704
560	Jam3	2.10993	0.187784	0.0348641	0.286951
561	Chpf	2.10847	0.257551	0.03499	0.287875
562	Ccar1	2.10632	0.105216	0.0351769	0.288873
563	Dazap2	2.10573	0.0944438	0.0352279	0.289155
564	Hsdl2	2.10558	0.0895741	0.0352411	0.289155
565	Prkaca	2.10379	0.204516	0.0353965	0.290204
566	Purb	2.10062	0.0401699	0.0356741	0.291748
567	Klf9	2.0985	0.0798174	0.0358606	0.292875
568	Reep3	2.09383	0.0384945	0.0362748	0.29546
569	Cnot8	2.09344	0.223532	0.03631	0.295633
570	Zic2	2.0919	0.237593	0.0364476	0.296297
571	Txndc12	2.09026	0.121944	0.0365947	0.297151
572	Zic5	2.08862	0.213825	0.0367423	0.297679
573	Nebl	2.0886	0.12001	0.0367441	0.297679
574	Gas2l1	2.0848	0.271353	0.0370878	0.299762
575	Sbk1	2.0845	0.207003	0.0371144	0.299762
576	Dcaf15	2.07964	0.312779	0.0375586	0.301996
577	Nfs1	2.0796	0.201746	0.0375623	0.301996
578	Aimp1	2.0735	0.133575	0.0381258	0.306062
579	Ubl7	2.06826	0.287232	0.0386154	0.309171
580	Selenom	2.06755	0.173532	0.0386821	0.309471
581	Ctdsp2	2.06335	0.132058	0.0390796	0.312415
582	Psen2	2.06302	0.196921	0.0391104	0.312543
583	Thy1	2.06276	0.266423	0.0391354	0.312625
584	Ccdc85c	2.0566	0.386371	0.0397247	0.316328
585	Slc49a4	2.05651	0.136147	0.0397334	0.316328
586	Atox1	2.05506	0.0621703	0.0398732	0.317088
587	Scamp3	2.0549	0.173899	0.0398888	0.317088
588	Tarbp2	2.05446	0.419218	0.0399309	0.317185
589	Lfng	2.05086	0.112313	0.040281	0.319486
590	Mmut	2.04971	0.149087	0.0403926	0.320132
591	Atp1b1	2.04528	0.0539609	0.0408269	0.322487
592	Atg9a	2.04261	0.286451	0.0410912	0.32397
593	Cdo1	2.0421	0.186754	0.0411414	0.324245
594	Gpatch11	2.04016	0.233964	0.0413347	0.325284
595	Rab4b	2.0397	0.174204	0.0413801	0.32539
596	Lmf2	2.03795	0.25201	0.0415551	0.32617
597	Cd320	2.037	0.125992	0.0416505	0.326676
598	Stt3a	2.03501	0.15285	0.0418499	0.327512
599	Slc9a1	2.03273	0.387115	0.0420798	0.328946
600	Smim12	2.03187	0.15953	0.0421669	0.329384
601	Celf1	2.0304	0.0808082	0.0423159	0.330061
602	Zfp445	2.03019	0.131525	0.0423375	0.330108
603	Syt7	2.02997	0.37418	0.0423591	0.330155
604	Tapbp	2.02917	0.201414	0.0424405	0.330424
605	3110082J24Rik	2.02695	0.187017	0.042668	0.331829
606	Gm42067	2.02299	0.37075	0.0430738	0.334371
607	Mapk8ip1	2.02268	0.157457	0.0431062	0.334377
608	Snhg20	2.02209	0.217804	0.0431668	0.334725
609	Otulin	2.01781	0.176919	0.0436114	0.337554
610	Raly	2.01694	0.147251	0.0437023	0.338133
611	Naa16	2.01622	0.304823	0.0437774	0.338344
612	Mfsd13a	2.01543	0.488868	0.0438601	0.338859
613	Selenof	2.01229	0.00156423	0.0441888	0.341026
614	4632427E13Rik	2.01092	0.171331	0.0443342	0.341898
615	Ube2c	2.00667	0.641762	0.0447846	0.344995
616	Sec22b	2.00636	0.151884	0.0448181	0.345127
617	Rhbdl1	2.00562	0.401466	0.044897	0.345483
618	Akr1a1	2.00334	0.0447026	0.0451409	0.346982
619	Psme3	2.003	0.18876	0.0451768	0.347132
620	Sorl1	2.00246	0.122923	0.0452356	0.347339
621	Sf3b3	2.0012	0.154788	0.0453707	0.348116
622	Mro	2.00018	0.179088	0.0454811	0.34871
623	Smim4	1.99927	0.201989	0.0455796	0.34896
624	Cox6a1	1.99741	0.0308395	0.0457805	0.350371
625	Ndst1	1.99668	0.133783	0.0458597	0.350851
626	Pcbp2	1.99623	0.0310287	0.0459093	0.351103
627	Stard3nl	1.99102	0.122488	0.0464788	0.354946
628	Nkiras2	1.98834	0.319701	0.0467737	0.356238
629	Pbx1	1.98831	0.0594431	0.046777	0.356238
630	Ppt2	1.97898	0.250916	0.047818	0.361909
631	Wdr20	1.97622	0.175669	0.0481303	0.363493
632	Samd14	1.97564	0.214678	0.0481957	0.363857
633	Klf15	1.97289	0.148376	0.0485077	0.365561
634	Arhgef1	1.97246	0.292233	0.0485574	0.365718
635	Angel2	1.97182	0.155349	0.0486302	0.366093
636	Gm36988	1.96836	0.458071	0.0490261	0.368026
637	Rpl31	1.96526	0.0295344	0.0493837	0.370185
638	Sema6a	1.96481	0.0565039	0.0494364	0.370449
639	Oard1	1.96097	0.164632	0.0498827	0.373133
640	Pcmtd1	1.96053	0.0985406	0.0499335	0.373382
641	Tubb2b	1.95955	0.0347816	0.0500484	0.373712
642	Zfp523	1.95834	0.228902	0.0501896	0.374503
643	Gpaa1	1.95398	0.260503	0.0507039	0.377541
644	Hk2	1.95259	0.340336	0.0508682	0.378632
645	Selenos	1.9523	0.0458165	0.0509031	0.378684
646	Ppp6r3	1.95217	0.129265	0.0509175	0.378684
647	Ranbp3	1.95201	0.273051	0.0509368	0.378684
648	1600010M07Rik	1.95143	0.376022	0.0510054	0.378684
649	Spag7	1.95114	0.121023	0.0510403	0.378684
650	Slc25a10	1.95057	0.595887	0.0511078	0.378684
651	Ikbkb	1.94899	0.236473	0.0512963	0.379682
652	Naga	1.94786	0.188643	0.0514319	0.380287
653	Rnpepl1	1.94369	0.292818	0.0519324	0.383444
654	Pigq	1.94355	0.239264	0.0519495	0.383444
655	Grk3	1.94264	0.144458	0.0520596	0.384123
656	Ttc14	1.94061	0.105884	0.0523051	0.385129
657	Paqr7	1.93764	0.155039	0.0526677	0.386992
658	Srsf11	1.93723	0.0721868	0.0527172	0.387221
659	Pim1	1.9362	0.316832	0.0528436	0.38788
660	Acot1	1.92459	0.0446964	0.0542812	0.395144
661	Mtch2	1.92417	0.081242	0.0543332	0.395251
662	Pgd	1.92393	0.190001	0.0543637	0.395337
663	Sigmar1	1.92285	0.250863	0.0544985	0.396181
664	Pan2	1.9221	0.421499	0.0545927	0.396457
665	Wdr43	1.92096	0.159214	0.0547369	0.397232
666	Med25	1.91667	0.129074	0.0552795	0.399935
667	Larp1	1.91415	0.115774	0.0556009	0.401301
668	Czib	1.9131	0.138859	0.0557357	0.401999
669	Slc35c2	1.91226	0.217143	0.0558434	0.402502
670	Slc44a2	1.91049	0.273446	0.0560698	0.403584
671	Ecd	1.90541	0.214433	0.0567272	0.407483
672	Ggt7	1.90356	0.364642	0.0569671	0.408377
673	Osbpl2	1.9032	0.247867	0.0570147	0.40858
674	Gm27239	1.90206	0.482183	0.0571629	0.409087
675	Hey2	1.90167	0.22912	0.0572145	0.409319
676	Pygo2	1.9014	0.355739	0.057249	0.409427
677	Bet1l	1.90107	0.168284	0.0572928	0.409602
678	Plekhh3	1.90051	0.326286	0.0573658	0.409985
679	Cd81	1.89836	0.0119133	0.0576493	0.411456
680	Emg1	1.89581	0.109009	0.0579849	0.413294
681	Clcn3	1.89525	0.051456	0.0580586	0.41368
682	Nat8l	1.89324	0.275515	0.0583261	0.414888
683	Dbndd2	1.89273	0.0962531	0.0583935	0.415073
684	Rhoc	1.89069	0.091475	0.0586663	0.416049
685	Camkk2	1.89017	0.237793	0.0587354	0.4164
686	Foxn3	1.88956	0.0777757	0.0588167	0.416558
687	Fry	1.8893	0.256528	0.058852	0.416668
688	Pqbp1	1.889	0.158198	0.0588913	0.416802
689	Pigv	1.88724	0.413963	0.0591279	0.417923
690	Map4k2	1.88583	0.631675	0.0593175	0.418983
691	Ptp4a3	1.884	0.194234	0.0595651	0.420171
692	Sidt2	1.88067	0.146653	0.0600174	0.422517
693	Rnd2	1.87726	0.189537	0.0604823	0.424933
694	Rfc3	1.87485	0.203915	0.0608134	0.425997
695	Pip5k1c	1.87373	0.365215	0.0609683	0.426434
696	Atp6v0b	1.86934	0.0533866	0.0615757	0.429378
697	Xndc1	1.86926	0.407642	0.061587	0.429378
698	Derl2	1.86902	0.169724	0.0616194	0.429378
699	Alg9	1.86901	0.238274	0.0616208	0.429378
700	Btd	1.86884	0.20473	0.0616448	0.429404
701	Rad9b	1.8679	0.592816	0.0617761	0.430177
702	Pcyox1l	1.86761	0.207118	0.061817	0.43032
703	Plxna3	1.86691	0.333213	0.0619146	0.430716
704	Gm48715	1.86503	0.999898	0.0621769	0.432399
705	Arl2bp	1.86191	0.0925418	0.0626155	0.434735
706	Cyp46a1	1.85576	0.480757	0.0634875	0.439348
707	Tbc1d17	1.85528	0.271057	0.0635569	0.439541
708	B930095G15Rik	1.85334	0.235723	0.0638336	0.440631
709	Omg	1.853	0.293726	0.0638829	0.440654
710	Gm14858	1.85236	0.37777	0.0639745	0.440845
711	Ptprf	1.85204	0.0908251	0.0640195	0.441012
712	Nudt3	1.85031	0.0586446	0.0642687	0.442153
713	Soat1	1.84979	0.0756564	0.0643432	0.442378
714	Tle5	1.84952	0.0733991	0.0643826	0.442482
715	4930402H24Rik	1.84846	0.0743461	0.0645362	0.443273
716	Gm5914	1.84209	0.163941	0.0654613	0.448463
717	Get4	1.84159	0.201477	0.0655354	0.448586
718	Gm44257	1.84154	0.340153	0.0655429	0.448586
719	Matn4	1.83814	0.505499	0.0660413	0.450831
720	Egfl6	1.83354	0.338544	0.0667218	0.454013
721	Bcl9l	1.83061	0.186822	0.0671595	0.456006
722	Zfp637	1.8301	0.160253	0.0672352	0.456186
723	Pias4	1.82953	0.294192	0.06732	0.456616
724	Snapin	1.82888	0.130307	0.0674171	0.456835
725	Pth1r	1.82727	0.466302	0.0676589	0.458322
726	Dlst	1.82699	0.135863	0.0677015	0.458322
727	Bcat2	1.82664	0.378411	0.0677533	0.458526
728	Nfkbib	1.82495	0.26775	0.0680083	0.459567
729	Trim28	1.82116	0.142506	0.0685821	0.462067
730	Tra2a	1.81822	0.0721677	0.0690298	0.463544
731	P2rx4	1.81749	0.343603	0.0691429	0.463936
732	Rbm7	1.81555	0.152952	0.0694395	0.465546
733	Nog	1.81475	0.205665	0.0695624	0.46615
734	Kctd5	1.81419	0.0832763	0.0696481	0.46627
735	Pik3r2	1.80955	0.228572	0.0703653	0.469894
736	Cox8a	1.80777	-0.00220102	0.0706425	0.47115
737	Npepl1	1.80689	0.205187	0.0707799	0.471758
738	Wsb2	1.80129	0.185329	0.0716564	0.476262
739	Zgrf1	1.80021	0.537781	0.0718274	0.476938
740	Daglb	1.79777	0.279427	0.0722136	0.478613
741	Aaas	1.79753	0.492591	0.0722522	0.478654
742	Wdpcp	1.79431	0.151387	0.0727631	0.480931
743	Zyx	1.79414	0.307657	0.0727905	0.480931
744	Rfc2	1.78838	0.163156	0.0737152	0.485147
745	Txndc15	1.78787	0.0610546	0.0737969	0.485265
746	Osgep	1.78387	0.105744	0.0744451	0.488811
747	2700062C07Rik	1.78231	0.326955	0.074699	0.489719
748	Gm45435	1.782	1.08977	0.0747486	0.489741
749	Zbtb7a	1.78126	0.181982	0.0748692	0.49038
750	Ddx56	1.7767	0.286272	0.0756184	0.494216
751	Trpt1	1.77637	0.361753	0.0756718	0.494347
752	Gnl3	1.77599	0.173638	0.0757352	0.494522
753	Cacna1d	1.77557	0.235968	0.0758037	0.494664
754	Rab14	1.7725	0.0289784	0.0763115	0.497069
755	Thoc1	1.77011	0.158831	0.0767089	0.498879
756	Atat1	1.76799	0.156765	0.0770622	0.500858
757	Arhgap1	1.76655	0.200761	0.077303	0.501962
758	Dleu2	1.76626	0.166574	0.0773523	0.501962
759	Gpd2	1.76144	0.102351	0.0781645	0.505395
760	Ptpn23	1.76013	0.233547	0.0783858	0.506307
761	Agpat2	1.76004	0.728238	0.0784012	0.506307
762	Tspan6	1.7575	0.0704092	0.0788333	0.508059
763	Per3	1.75684	0.166969	0.0789456	0.508328
764	Rmdn2	1.75575	0.268746	0.0791306	0.509153
765	Dynlt1f	1.75265	0.195644	0.0796616	0.511429
766	Creb3l1	1.75249	0.328032	0.0796894	0.511429
767	Lcat	1.75242	0.188931	0.0797016	0.511429
768	Ndufaf7	1.75242	0.147488	0.0797016	0.511429
769	Shmt2	1.75152	0.249718	0.0798567	0.512113
770	Actr1b	1.74805	0.187925	0.0804548	0.514857
771	Hsd17b7	1.74667	0.204039	0.0806954	0.516241
772	Pofut1	1.74616	0.223497	0.0807834	0.516503
773	Sccpdh	1.74615	0.126373	0.0807852	0.516503
774	Ppp4c	1.74367	0.136623	0.0812173	0.518952
775	Ppic	1.74244	0.127947	0.0814314	0.520164
776	Slc37a4	1.73787	0.326752	0.0822336	0.524338
777	Cenpw	1.73448	0.525101	0.0828335	0.527369
778	Coasy	1.73417	0.171126	0.0828874	0.527554
779	Dvl1	1.73337	0.451828	0.0830295	0.528299
780	Mfsd14b	1.73285	0.141465	0.0831231	0.528577
781	Thtpa	1.73224	0.343897	0.0832312	0.528947
782	Cactin	1.72754	0.366387	0.0840713	0.533165
783	Rnf167	1.72683	0.144867	0.0841986	0.533813
784	Dtna	1.72623	0.0481598	0.0843061	0.534174
785	Fasn	1.72584	0.0942118	0.0843753	0.534453
786	Yipf2	1.7249	0.35901	0.084545	0.535368
787	Ppp1ca	1.72192	0.06439	0.0850833	0.537972
788	D17H6S53E	1.72108	0.586636	0.0852358	0.538775
789	Prss36	1.7188	0.520369	0.0856502	0.540692
790	Actn1	1.71871	0.147739	0.0856668	0.540692
791	Srprb	1.71849	0.196626	0.0857074	0.540787
792	Map7d1	1.71528	0.152397	0.0862944	0.54368
793	Ago4	1.71501	0.236607	0.0863426	0.543731
794	Tbc1d10b	1.71438	0.245804	0.0864597	0.544135
795	Efnb3	1.71298	0.178909	0.0867167	0.545367
796	Emp2	1.71255	0.041243	0.086795	0.545697
797	Tra2b	1.70837	0.0692024	0.0875681	0.548928
798	Klc2	1.70737	0.3859	0.0877524	0.549757
799	Znrf1	1.7063	0.191762	0.0879521	0.550194
800	Spns1	1.7047	0.160029	0.0882504	0.551817
801	Ramp2	1.70288	0.156415	0.0885912	0.553169
802	Mccc2	1.70263	0.154367	0.0886367	0.553169
803	Ncln	1.70184	0.258315	0.0887848	0.553711
804	Ndufb3	1.7016	0.0487801	0.0888304	0.553725
805	Rhbdd2	1.70128	0.127515	0.0888912	0.553941
806	Kcnmb4os2	1.70012	0.367979	0.0891082	0.554688
807	Homer3	1.70008	0.192482	0.0891159	0.554688
808	H13	1.69773	0.109931	0.0895588	0.556553
809	Slc52a2	1.69619	0.395378	0.08985	0.557454
810	Paqr8	1.69553	0.0586297	0.0899747	0.557575
811	Dolpp1	1.69056	0.298872	0.0909216	0.56229
812	Tmem222	1.69026	0.191326	0.0909777	0.562473
813	Ip6k1	1.68887	0.124191	0.0912435	0.563951
814	Creld1	1.68685	0.218341	0.0916325	0.565695
815	Map3k10	1.68427	0.204443	0.0921286	0.568095
816	Naa80	1.68149	0.338188	0.092668	0.570424
817	Lzts2	1.68072	0.241943	0.0928176	0.57073
818	Gm26881	1.67954	0.270865	0.0930462	0.571755
819	Scrib	1.67903	0.240365	0.0931468	0.571948
820	Cfl1	1.67735	-0.0123719	0.0934731	0.573379
821	Gcn1	1.6769	0.174953	0.0935622	0.57376
822	Anapc5	1.6739	0.0855991	0.0941502	0.576697
823	Ptp4a2	1.67327	0.0387493	0.0942738	0.577287
824	H2-Ke6	1.67189	0.184519	0.0945452	0.578615
825	Cdk2ap1	1.67038	0.0543958	0.0948433	0.579769
826	Nqo2	1.66976	0.252041	0.0949676	0.580316
827	Tmem230	1.66835	0.171721	0.0952467	0.581395
828	Amer2	1.66668	0.0934596	0.0955788	0.58296
829	Rogdi	1.66631	0.367227	0.0956514	0.58296
830	Furin	1.66599	0.181568	0.0957159	0.58296
831	Zfp511	1.6651	0.190972	0.0958937	0.58347
832	Polr3e	1.66488	0.250162	0.0959361	0.58347
833	Sqle	1.66473	0.0635942	0.0959664	0.58347
834	Gsk3a	1.66373	0.172715	0.0961668	0.583662
835	Telo2	1.66369	0.397301	0.0961749	0.583662
836	Gramd1a	1.66364	0.195517	0.096185	0.583662
837	Tmeff1	1.66358	0.184373	0.0961972	0.583662
838	Abca2	1.66325	0.273053	0.096262	0.583889
839	Sirt6	1.66183	0.417711	0.0965462	0.584811
840	Tent4a	1.65521	0.276936	0.0978824	0.590409
841	Aup1	1.65515	0.165248	0.0978948	0.590409
842	Tubb5	1.65372	0.0431096	0.0981848	0.591484
843	Cenpa	1.65166	0.557176	0.0986036	0.593331
844	Tmem94	1.65141	0.278245	0.0986553	0.593474
845	Slc29a1	1.64969	0.281887	0.0990073	0.595253
846	Med15	1.64826	0.192855	0.0992999	0.596504
847	1810024B03Rik	1.64497	0.27978	0.0999751	0.599942
848	Dlg4	1.64229	0.145887	0.10053	0.602024
849	Akt1s1	1.64178	0.163904	0.100635	0.602024
850	Dctn5	1.6384	0.174076	0.101338	0.604121
851	Fbxl6	1.63768	0.22615	0.101489	0.604505
852	0610040B10Rik	1.63715	0.374666	0.101599	0.60465
853	Tm9sf1	1.63536	0.147848	0.101974	0.606371
854	Man2b1	1.63521	0.253678	0.102006	0.60639
855	Fancc	1.63429	0.240295	0.102199	0.607161
856	Tagln3	1.63258	0.147433	0.102557	0.608098
857	Pfn2	1.63116	0.0427617	0.102855	0.608872
858	Nrde2	1.63111	0.328682	0.102866	0.608872
859	Gps2	1.6288	0.163211	0.103354	0.610636
860	Rtl8a	1.62796	0.102524	0.103533	0.611518
861	Tuba1a	1.62744	0.0118081	0.103644	0.611837
862	Pex1	1.62644	0.348666	0.103855	0.61274
863	Asxl2	1.62584	0.104388	0.103985	0.613332
864	Acsl6	1.62542	0.0750844	0.104073	0.613683
865	Eya1	1.62481	0.10666	0.104203	0.614086
866	Iqgap1	1.62396	0.144521	0.104384	0.614832
867	Fzd9	1.62172	0.305554	0.104863	0.61687
868	Lekr1	1.6209	0.366675	0.105039	0.617485
869	Rpia	1.61988	0.355727	0.105258	0.618262
870	Camkmt	1.61941	0.160406	0.105359	0.618629
871	Mfsd11	1.61926	0.183477	0.105391	0.618629
872	Ndrg2	1.61846	0.0313984	0.105563	0.619195
873	Lpcat3	1.61715	0.0906724	0.105845	0.620332
874	Palld	1.61671	0.0818919	0.105941	0.620691
875	Gan	1.61631	0.270163	0.106027	0.620691
876	Nab2	1.61576	0.46469	0.106147	0.620899
877	Fndc4	1.6139	0.119247	0.106549	0.622732
878	Cenpb	1.61078	0.0954119	0.107228	0.626007
879	Tomm40l	1.61057	0.239578	0.107274	0.626105
880	Snhg17	1.6096	0.470143	0.107486	0.626955
881	Zfp846	1.60949	0.169612	0.107508	0.626955
882	Ctsc	1.60881	0.128728	0.107657	0.627302
883	Tbl1x	1.60742	0.0765804	0.107963	0.628372
884	Degs1	1.60521	0.0943786	0.108448	0.629845
885	Ltbr	1.6052	0.225576	0.10845	0.629845
886	Ubash3b	1.60275	0.22804	0.108991	0.63281
887	Hnrnpl	1.59767	0.092277	0.110116	0.636609
888	Cd47	1.59762	0.0485448	0.110128	0.636609
889	C920021L13Rik	1.59443	0.293281	0.11084	0.639166
890	Ilf2	1.59416	0.117073	0.110899	0.639331
891	Rasl10b	1.59358	0.175181	0.111031	0.639672
892	Fam20c	1.58962	0.174845	0.111922	0.643123
893	Samd1	1.58809	0.223837	0.112267	0.644296
894	Snx3	1.58798	0.0186879	0.11229	0.644296
895	Fam214b	1.5879	0.193205	0.112308	0.644296
896	Sat2	1.58643	0.182696	0.112641	0.64565
897	Rhobtb2	1.58632	0.18995	0.112666	0.64565
898	Mbp	1.58583	0.520211	0.112779	0.64577
899	Ift46	1.5851	0.219313	0.112944	0.646194
900	Zmat1	1.58272	0.221391	0.113486	0.648699
901	Kmt5a	1.57962	0.180339	0.114195	0.651764
902	Slc12a9	1.57774	0.142686	0.114625	0.653514
903	Zswim8	1.57699	0.14925	0.114797	0.653793
904	Gorasp2	1.57552	0.109898	0.115136	0.654839
905	Pola2	1.5746	0.561583	0.115349	0.655641
906	Smyd4	1.57451	0.301981	0.11537	0.655641
907	Notch2	1.57414	0.107917	0.115454	0.655821
908	Akap13	1.5721	0.098806	0.115928	0.657577
909	Larp4b	1.57129	0.0710403	0.116116	0.658114
910	Elmod3	1.57103	0.230668	0.116175	0.658272
911	Pomgnt1	1.57056	0.197579	0.116285	0.658397
912	Epha5	1.57054	0.0562021	0.11629	0.658397
913	Ccm2	1.57006	0.190459	0.116401	0.658671
914	Cnih1	1.56758	0.0903242	0.116979	0.660485
915	Adgrg1	1.56667	0.0560982	0.117192	0.660485
916	Abcd4	1.56641	0.185575	0.117252	0.660485
917	Selenon	1.56463	0.189499	0.117669	0.662309
918	Pgam5	1.56375	0.187813	0.117876	0.662769
919	Zmiz2	1.56375	0.190906	0.117876	0.662769
920	Slc6a11	1.5624	0.0620561	0.118193	0.664374
921	Jmjd7	1.56155	0.259698	0.118394	0.665189
922	Hmgb2	1.56035	0.044908	0.118678	0.666011
923	Lpin1	1.55899	0.239342	0.118999	0.667364
924	Rnf182	1.5551	0.082581	0.119923	0.671778
925	Pusl1	1.55468	0.211752	0.120022	0.671799
926	Cox14	1.55252	0.0460709	0.120537	0.673258
927	Btg1	1.55103	0.0634481	0.120893	0.674549
928	Ptges2	1.54839	0.233232	0.121528	0.676831
929	Ror2	1.54673	0.328724	0.121929	0.677645
930	Eef2	1.54052	0.0456677	0.123434	0.682869
931	Gm2087	1.54033	1.04648	0.123481	0.682869
932	B4galt3	1.53776	0.297117	0.124107	0.6856
933	Mfsd8	1.53512	0.274267	0.124755	0.687565
934	Atp6v0e2	1.534	0.122745	0.125029	0.688537
935	Atp13a1	1.53353	0.236649	0.125146	0.6887
936	Naa38	1.53312	0.0962713	0.125246	0.689015
937	Irf2bpl	1.53281	0.108641	0.125323	0.689262
938	Ptdss2	1.53032	0.101602	0.125939	0.691665
939	Kmt2d	1.53024	0.199519	0.125956	0.691665
940	Prkab2	1.52956	0.291968	0.126127	0.691884
941	Golim4	1.52779	0.0651299	0.126564	0.693563
942	Dnajb2	1.5274	0.132709	0.126662	0.693922
943	Lmln	1.52622	0.357131	0.126955	0.694624
944	Usp6nl	1.52402	0.122645	0.127503	0.697264
945	Hells	1.52353	0.392573	0.127627	0.697582
946	Ccndbp1	1.52332	0.135586	0.127678	0.697678
947	Atg16l2	1.52314	0.241781	0.127723	0.697747
948	Rhpn1	1.52285	0.546084	0.127797	0.697789
949	Alg6	1.52112	0.246727	0.128231	0.698939
950	Rabl6	1.52109	0.104911	0.128238	0.698939
951	Plpp1	1.51984	0.109188	0.128551	0.700104
952	Kcne1l	1.5186	0.101334	0.128862	0.70134
953	Hbb-bs	1.51854	0.839074	0.128878	0.70134
954	Caskin2	1.51363	0.31142	0.13012	0.706565
955	Cnppd1	1.51334	0.217086	0.130192	0.706565
956	Crem	1.51315	0.195633	0.130241	0.706579
957	Vps16	1.51273	0.225514	0.130349	0.706803
958	Fbxw9	1.51183	0.162604	0.130578	0.707503
959	Meis2	1.51124	0.0485287	0.130728	0.708132
960	Ints13	1.51012	0.162843	0.131012	0.709308
961	1700008J07Rik	1.50834	0.366874	0.131468	0.711299
962	Syngr2	1.50726	0.286331	0.131745	0.712283
963	Mafg	1.50692	0.180421	0.131831	0.712283
964	C030006K11Rik	1.50635	0.359748	0.131976	0.712888
965	Arhgef12	1.50599	0.050975	0.13207	0.713029
966	Gpsm1	1.50446	0.292124	0.132463	0.714605
967	Tmem185b	1.50302	0.491957	0.132834	0.716282
968	Src	1.50299	0.135554	0.132842	0.716282
969	Pla2g7	1.50277	0.0524378	0.132899	0.716409
970	Bicc1	1.50166	0.20421	0.133184	0.717413
971	Nop10	1.50059	0.0761788	0.133462	0.718528
972	Slc7a11	1.50022	0.09876	0.133556	0.718854
973	Lsm7	1.49974	0.0991565	0.133682	0.719349
974	Etnk1	1.49911	0.106543	0.133845	0.719494
975	Ube2n	1.49855	0.0340043	0.13399	0.719906
976	Yipf5	1.49559	0.0784532	0.134759	0.722757
977	Sgta	1.49342	0.11817	0.135328	0.725073
978	Cd1d1	1.49286	0.288943	0.135474	0.725304
979	Dop1a	1.49273	0.177626	0.135509	0.725305
980	Alkbh1	1.49239	0.158507	0.135596	0.725591
981	Pou2f1	1.49191	0.0772141	0.135724	0.726019
982	Cntn1	1.48859	0.224804	0.136594	0.728963
983	Acp2	1.48778	0.126805	0.136808	0.729494
984	Nrarp	1.48761	0.0847727	0.136854	0.729553
985	Cars	1.4871	0.215726	0.136987	0.729714
986	Upf3b	1.48671	0.13803	0.137092	0.729805
987	Notum	1.48644	0.41585	0.137164	0.729921
988	Ubqln4	1.48589	0.276913	0.137309	0.730187
989	Upf1	1.4858	0.239534	0.137333	0.730187
990	Cramp1l	1.48565	0.181811	0.137373	0.730187
991	Tmem9	1.48559	0.0856841	0.137386	0.730187
992	Dkc1	1.48492	0.150884	0.137566	0.730958
993	C1galt1c1	1.48459	0.174791	0.137652	0.731231
994	Irak1	1.48372	0.185842	0.137883	0.731837
995	Zfand2b	1.48189	0.303491	0.138371	0.732658
996	Ninj1	1.48166	0.160292	0.13843	0.732789
997	Pole4	1.48147	0.112085	0.138481	0.732877
998	Arpp21	1.48096	0.236976	0.138616	0.733408
999	Ctu2	1.48	0.234183	0.138873	0.734034
1000	Stx16	1.47987	0.165843	0.138908	0.734034
1001	Atp23	1.47796	0.18259	0.13942	0.735821
1002	Ecsit	1.47718	0.187269	0.139629	0.736252
1003	Kcnmb4	1.47687	0.152599	0.13971	0.736252
1004	2810454H06Rik	1.47519	0.317353	0.140162	0.73808
1005	Bptf	1.47445	0.0680401	0.140361	0.738407
1006	Lamtor1	1.47444	0.0390073	0.140363	0.738407
1007	Gdf10	1.47297	0.382425	0.140759	0.739754
1008	Apbb1	1.47214	0.148837	0.140983	0.740748
1009	Naprt	1.47122	0.184301	0.141232	0.741872
1010	Pef1	1.46996	0.207485	0.141572	0.743122
1011	Rhot2	1.46813	0.323449	0.14207	0.744977
1012	Rpl7a	1.46591	-0.00726134	0.142673	0.747531
1013	Casp9	1.46504	0.278103	0.142911	0.748322
1014	Ap2m1	1.4649	0.0670921	0.142949	0.748322
1015	Msl1	1.46488	0.124147	0.142955	0.748322
1016	Parp2	1.46464	0.198824	0.143019	0.74847
1017	Traf4	1.46227	0.147194	0.143667	0.750934
1018	Pdk1	1.46103	0.224143	0.144008	0.752163
1019	Gal3st4	1.46052	0.50542	0.144148	0.752676
1020	Phf20l1	1.45989	0.0611196	0.14432	0.752676
1021	Chst7	1.45924	0.189207	0.144498	0.75305
1022	Hdgfl2	1.45855	0.164025	0.144688	0.753819
1023	Psmd1	1.45832	0.0547359	0.144752	0.753819
1024	Rtl8b	1.45821	0.166583	0.144783	0.753819
1025	Med30	1.45819	0.13643	0.144789	0.753819
1026	Rps27l	1.45526	0.0205531	0.145597	0.756042
1027	Ufd1	1.45507	0.12859	0.14565	0.756075
1028	Prrx1	1.45467	0.11094	0.14576	0.756458
1029	Klhl22	1.45442	0.17648	0.14583	0.756636
1030	Zfp358	1.45227	0.246019	0.146426	0.758799
1031	Clns1a	1.45164	0.102051	0.146601	0.759424
1032	Nfatc3	1.45145	0.138846	0.146654	0.759424
1033	Cln6	1.45112	0.35931	0.146747	0.759695
1034	Lrig1	1.45101	0.0530785	0.146778	0.759695
1035	Rangap1	1.44999	0.186141	0.147061	0.760784
1036	4932438H23Rik	1.44957	0.19905	0.147179	0.761026
1037	Psat1	1.44798	0.0761863	0.147624	0.763039
1038	Extl3	1.44697	0.121088	0.147905	0.764004
1039	Mllt11	1.44517	0.267322	0.14841	0.765148
1040	Disp3	1.44397	0.162005	0.148746	0.7663
1041	Rrn3	1.44384	0.216494	0.148783	0.7663
1042	Stk17b	1.44289	0.1495	0.149052	0.766724
1043	Abcb10	1.44285	0.275568	0.149063	0.766724
1044	Tinf2	1.4427	0.335751	0.149106	0.766724
1045	Klhdc3	1.44205	0.187562	0.149289	0.767247
1046	Zbtb22	1.44145	0.213899	0.149457	0.767927
1047	Dnajc4	1.44066	0.159453	0.149681	0.768888
1048	Tacc3	1.43904	0.373084	0.150139	0.77087
1049	Reep2	1.43774	0.151082	0.150507	0.771999
1050	Qsox1	1.43733	0.196762	0.150625	0.772053
1051	Gnb4	1.43588	0.192957	0.151037	0.773228
1052	Fbxo46	1.43571	0.515463	0.151086	0.773292
1053	Eif5a	1.43532	0.0439897	0.151195	0.773666
1054	Tcerg1	1.43304	0.0979794	0.151846	0.775436
1055	Traf7	1.43281	0.170747	0.151912	0.775436
1056	Ppp1r9b	1.43279	0.174965	0.151918	0.775436
1057	Klhdc4	1.4299	0.2339	0.152745	0.779149
1058	Rbm15	1.42827	0.188867	0.153214	0.78102
1059	Prr5l	1.42607	0.257461	0.153848	0.783584
1060	Agpat3	1.42598	0.0236519	0.153874	0.783584
1061	Rint1	1.42553	0.171553	0.154003	0.784051
1062	9330020H09Rik	1.42468	0.514032	0.154249	0.785115
1063	Pot1b	1.42446	0.238907	0.154313	0.785254
1064	Pigm	1.42407	0.270288	0.154428	0.785458
1065	Sufu	1.42318	0.101968	0.154683	0.785857
1066	Ephb3	1.42037	0.175693	0.155501	0.78837
1067	Mbd6	1.4203	0.216409	0.155521	0.78837
1068	Zfp513	1.41956	0.232118	0.155737	0.789084
1069	Zfp263	1.41777	0.289342	0.156257	0.790898
1070	Prmt3	1.41774	0.137532	0.156266	0.790898
1071	Git1	1.41703	0.270816	0.156473	0.791488
1072	Opcml	1.41669	0.0436521	0.156574	0.791808
1073	Uxs1	1.41473	0.156679	0.157146	0.793946
1074	B2m	1.41457	0.107141	0.157194	0.793997
1075	Ss18	1.41369	0.135841	0.157453	0.795114
1076	2610020C07Rik	1.41325	0.214453	0.157581	0.795167
1077	Scai	1.41221	0.10513	0.157888	0.795602
1078	Rabggta	1.41185	0.28717	0.157995	0.795765
1079	Unc5c	1.41037	0.125521	0.158431	0.797118
1080	Ndufv3	1.41036	0.0396169	0.158434	0.797118
1081	Ergic1	1.4103	0.08984	0.158452	0.797118
1082	Dot1l	1.41002	0.153022	0.158533	0.797146
1083	Taok3	1.40921	0.0847876	0.158772	0.797781
1084	Pde3a	1.40882	0.121082	0.158889	0.797989
1085	Med13l	1.40858	0.0942185	0.158958	0.798032
1086	Nsg1	1.40853	0.120816	0.158973	0.798032
1087	Zfp267	1.40791	0.168001	0.159159	0.798587
1088	Loxl3	1.40751	0.275605	0.159276	0.798985
1089	Acvr2b	1.40203	0.262566	0.160907	0.806208
1090	Maged1	1.40056	0.0328165	0.161346	0.808026
1091	Prr18	1.39961	0.27569	0.161631	0.808856
1092	Kcna6	1.3995	0.232458	0.161664	0.808856
1093	Aebp2	1.3991	0.129619	0.161783	0.809112
1094	Tepsin	1.39797	0.724513	0.162123	0.810438
1095	Srgap1	1.39783	0.112154	0.162163	0.810438
1096	Gm10115	1.39658	0.486514	0.16254	0.811705
1097	Sox2ot	1.39582	0.0876515	0.162769	0.812273
1098	Spag5	1.39548	0.309409	0.16287	0.812392
1099	Setd1a	1.39508	0.149718	0.162992	0.812619
1100	Dbx2	1.39447	0.133944	0.163175	0.813126
1101	Prpf38b	1.39351	0.0917277	0.163466	0.813832
1102	Abtb1	1.39105	0.390529	0.164211	0.817119
1103	Prkag1	1.39051	0.126772	0.164374	0.817584
1104	0610040J01Rik	1.39011	0.134411	0.164494	0.817988
1105	Rxrg	1.38985	0.248184	0.164574	0.818155
1106	S100a13	1.38975	0.062741	0.164605	0.818155
1107	Elp5	1.38881	0.0939503	0.164891	0.819194
1108	Galnt4	1.3874	0.203955	0.16532	0.820554
1109	Klhl28	1.38696	0.119706	0.165453	0.82102
1110	Luc7l2	1.38646	0.0453094	0.165607	0.821402
1111	Cog5	1.38629	0.106693	0.165657	0.821431
1112	Armc5	1.38583	0.267661	0.165799	0.821776
1113	Slc27a4	1.38181	0.201901	0.167031	0.826255
1114	Kdm2a	1.37954	0.0880777	0.167729	0.827976
1115	Zfp438	1.37778	0.127397	0.16827	0.830134
1116	Tnrc6c	1.37647	0.0758233	0.168677	0.830981
1117	Saraf	1.37514	0.0328658	0.169088	0.832354
1118	Gnl1	1.37498	0.14217	0.169138	0.832354
1119	Smarcd3	1.37416	0.151885	0.169393	0.83257
1120	Bdh1	1.37379	0.0892384	0.169506	0.83274
1121	Znrd1	1.37352	0.104601	0.169591	0.832964
1122	Fbrsl1	1.37181	0.0862111	0.170124	0.834418
1123	Tcf7l2	1.36669	0.0782821	0.171722	0.841036
1124	B3galnt2	1.3666	0.307934	0.171751	0.841036
1125	Laptm4b	1.36286	0.136443	0.172927	0.844838
1126	Tufm	1.36134	0.162113	0.173406	0.845923
1127	Acd	1.36065	0.187356	0.173624	0.846386
1128	Slc25a42	1.36046	0.23612	0.173685	0.846386
1129	Ccdc9	1.36033	0.211049	0.173726	0.846386
1130	Dalrd3	1.36008	0.186964	0.173803	0.846386
1131	Vps37c	1.35844	0.185635	0.174323	0.847943
1132	Fam53b	1.35736	0.203102	0.174667	0.849335
1133	Riok1	1.35636	0.199653	0.174986	0.850385
1134	Epn1	1.35586	0.125341	0.175144	0.850567
1135	AI506816	1.35498	0.238734	0.175425	0.851344
1136	Pcbp1	1.35454	0.0301562	0.175563	0.851526
1137	Gna11	1.35409	0.0690819	0.175709	0.851942
1138	Zic1	1.3537	0.315336	0.175832	0.851984
1139	Gdf11	1.3525	0.247071	0.176217	0.853116
1140	Pheta1	1.35181	0.470475	0.176437	0.853714
1141	Taf6l	1.35132	0.246674	0.176593	0.854218
1142	2610203C22Rik	1.35044	0.600358	0.176875	0.855013
1143	Smpd4	1.34863	0.174116	0.177457	0.856887
1144	Satb1	1.34819	0.0893556	0.177597	0.857368
1145	Blcap	1.34736	0.137151	0.177865	0.858267
1146	Setd1b	1.34579	0.167877	0.178371	0.859925
1147	Atpif1	1.34519	0.00670682	0.178564	0.860654
1148	Uhrf2	1.34482	0.120474	0.178685	0.860654
1149	Scrn2	1.34219	0.191724	0.179534	0.863432
1150	Slc20a2	1.34166	0.0812558	0.179708	0.863618
1151	Upp1	1.34071	0.29898	0.180014	0.864499
1152	Lrrc41	1.34054	0.121042	0.18007	0.864571
1153	Wipi2	1.34002	0.134382	0.180238	0.864789
1154	Usp21	1.33695	0.231527	0.181238	0.868565
1155	Akt2	1.33685	0.0644484	0.181271	0.868565
1156	Cops6	1.3354	0.0732303	0.181744	0.870046
1157	Tnpo2	1.33464	0.203784	0.181993	0.870843
1158	Zdhhc18	1.33446	0.164947	0.182053	0.870932
1159	Celf2	1.33433	0.0319102	0.182096	0.870941
1160	Ppp2r1a	1.33348	0.0516762	0.182375	0.871684
1161	Gmeb1	1.3322	0.180275	0.182794	0.872899
1162	Oma1	1.33183	0.234077	0.182917	0.873093
1163	Drg1	1.33105	0.0827872	0.183173	0.87353
1164	Cdk9	1.33034	0.129118	0.183407	0.874052
1165	Apeh	1.33009	0.216037	0.183487	0.874104
1166	Zdhhc6	1.32986	0.121499	0.183564	0.87421
1167	Dolk	1.32876	0.176336	0.183928	0.87555
1168	Zdhhc20	1.32814	0.0856864	0.184132	0.876127
1169	Sox3	1.32777	0.135536	0.184253	0.876504
1170	Irf3	1.32708	0.241343	0.184484	0.877241
1171	Ybey	1.32556	0.424433	0.184987	0.878615
1172	Pdcd2l	1.32517	0.185229	0.185114	0.879024
1173	Spats2l	1.3238	0.0966876	0.185568	0.880053
1174	Cdadc1	1.32279	0.107128	0.185905	0.880963
1175	Gm16536	1.32269	0.222122	0.185939	0.880963
1176	Rpa2	1.32208	0.192891	0.186141	0.881527
1177	Zfp532	1.32136	0.108478	0.186381	0.882464
1178	Epop	1.32043	0.481241	0.186692	0.883274
1179	Ppm1g	1.31918	0.111314	0.187108	0.884324
1180	Zfp703	1.31858	0.0824022	0.187311	0.884559
1181	Mtmr4	1.31822	0.265891	0.18743	0.88466
1182	Cavin3	1.31742	0.0444678	0.187698	0.885509
1183	Mmd	1.31731	0.0908421	0.187735	0.885509
1184	Idh3b	1.31626	0.101756	0.188088	0.88622
1185	Dip2a	1.31516	0.125189	0.188456	0.887221
1186	Aspscr1	1.3151	0.139753	0.188476	0.887221
1187	Ncapg2	1.31382	0.427396	0.188906	0.888084
1188	Amt	1.31376	0.220624	0.188926	0.888084
1189	Pcdhgc4	1.31142	0.406777	0.189715	0.889316
1190	Midn	1.30986	0.110122	0.190242	0.890786
1191	Fbln1	1.30967	0.184701	0.190308	0.890894
1192	Ube2d2a	1.30945	0.0363892	0.190383	0.89105
1193	Apba3	1.3058	0.22299	0.191621	0.894273
1194	3830408C21Rik	1.30447	0.985746	0.192073	0.896184
1195	Hmgcr	1.30384	0.0434352	0.192287	0.896421
1196	Lrp10	1.30316	0.103243	0.192522	0.896896
1197	Alg8	1.30064	0.385242	0.193381	0.900304
1198	Raph1	1.3003	0.208905	0.193499	0.900655
1199	Iqcb1	1.29899	0.128061	0.193947	0.902085
1200	Slc39a3	1.29835	0.158655	0.194166	0.902372
1201	Inpp5j	1.29806	0.527042	0.194267	0.902586
1202	Rgs19	1.2979	0.324947	0.194323	0.902586
1203	Ufsp2	1.29687	0.130329	0.194675	0.90361
1204	Ccdc163	1.29636	0.998639	0.194853	0.904173
1205	Man2a2	1.29551	0.110068	0.195146	0.905153
1206	Slc45a4	1.29311	0.201622	0.195971	0.907344
1207	Fbf1	1.2927	0.200201	0.196115	0.907344
1208	Mlst8	1.29264	0.219982	0.196136	0.907344
1209	Ldb1	1.29155	0.138011	0.196512	0.908683
1210	Lancl1	1.2882	0.117385	0.197676	0.912333
1211	Gltp	1.28811	0.162912	0.197708	0.912333
1212	Gm43462	1.28792	0.337764	0.197775	0.912333
1213	Acsf2	1.28792	0.134757	0.197775	0.912333
1214	Rab40c	1.28607	0.145741	0.198418	0.914582
1215	Nr2f6	1.28469	0.145862	0.198902	0.915937
1216	Pdgfrb	1.2838	0.177225	0.199211	0.916759
1217	2700081O15Rik	1.28337	0.17521	0.199363	0.917062
1218	Nsun6	1.28273	0.309699	0.199587	0.917888
1219	Snn	1.28261	0.0924005	0.199629	0.917888
1220	Tob1	1.28048	0.125942	0.200376	0.920721
1221	Ncaph2	1.27964	0.16668	0.200672	0.920806
1222	Sbf1	1.27939	0.136816	0.200761	0.920806
1223	Spry1	1.27932	0.185157	0.200786	0.920806
1224	Mospd3	1.27908	0.165857	0.200868	0.920914
1225	Mettl23	1.27739	0.0952467	0.201464	0.922119
1226	Zfp938	1.27628	0.19134	0.201858	0.923253
1227	Ppcdc	1.2759	0.296551	0.201991	0.923438
1228	Zbtb8os	1.27569	0.152102	0.202066	0.923438
1229	Ptpn12	1.27559	0.098276	0.202102	0.923438
1230	Supt20	1.27485	0.129886	0.202363	0.924035
1231	Banp	1.27206	0.170319	0.203351	0.927347
1232	Fdft1	1.27118	0.0597418	0.203665	0.928376
1233	Fam118b	1.27099	0.175569	0.203733	0.928488
1234	Naa35	1.2702	0.0804402	0.204014	0.92897
1235	Lims2	1.26962	1.01881	0.20422	0.929307
1236	Arhgap33	1.26905	0.329295	0.204422	0.929828
1237	Zfp865	1.26876	0.206765	0.204527	0.930105
1238	Raf1	1.26784	0.0870627	0.204856	0.931002
1239	Dcaf11	1.26763	0.126871	0.204929	0.931011
1240	Pdgfra	1.26746	0.259237	0.20499	0.931011
1241	Cox18	1.26546	0.14805	0.205708	0.93367
1242	Haus7	1.2642	0.131978	0.206159	0.934912
1243	Pisd	1.26317	0.128948	0.20653	0.936093
1244	Smg5	1.2631	0.172007	0.206552	0.936093
1245	Mcm2	1.26288	0.438554	0.206632	0.936255
1246	Hdac1	1.26208	0.0873649	0.206919	0.937158
1247	Tsku	1.2602	0.42676	0.207598	0.93988
1248	Gpc2	1.26017	0.339768	0.207609	0.93988
1249	Fgfr1op	1.25935	0.109996	0.207905	0.94102
1250	Dusp28	1.25867	0.673933	0.208151	0.941727
1251	Igflr1	1.25778	1.08014	0.208473	0.942782
1252	Tmem43	1.25727	0.187029	0.208656	0.94341
1253	Rap2a	1.25654	0.0879043	0.20892	0.943947
1254	Arrb2	1.25645	0.268885	0.208953	0.943947
1255	Aqp4	1.25621	0.0574161	0.209042	0.944091
1256	Katnb1	1.25517	0.285142	0.209416	0.94503
1257	Sdf2l1	1.25486	0.155393	0.20953	0.945258
1258	Hip1r	1.25302	0.297408	0.210197	0.946736
1259	Borcs5	1.25259	0.263874	0.210356	0.947249
1260	Anks3	1.25245	0.244645	0.210407	0.94728
1261	Plpp4	1.25207	0.128465	0.210544	0.947492
1262	Epb41l4aos	1.25022	0.124261	0.21122	0.950132
1263	Stx4a	1.24938	0.134639	0.211527	0.950941
1264	Pld2	1.24908	0.131868	0.211635	0.95102
1265	Lpcat1	1.2486	0.0774703	0.211813	0.951449
1266	Spout1	1.24828	0.185239	0.211928	0.951561
1267	Dnase2a	1.24824	0.360535	0.211943	0.951561
1268	Ctbp2	1.24771	0.117879	0.212135	0.951987
1269	Ube2v1	1.24749	0.0750326	0.212217	0.951987
1270	Mtg2	1.24702	0.184112	0.212392	0.952568
1271	Noct	1.2457	0.194261	0.212875	0.953322
1272	Wipf2	1.24461	0.141384	0.213273	0.954465
1273	Pbxip1	1.24417	0.0552828	0.213437	0.95483
1274	Klf10	1.24394	0.222592	0.213523	0.955012
1275	Sh3bp1	1.24141	0.456075	0.214453	0.958106
1276	Phf1	1.24125	0.329057	0.214513	0.958106
1277	Dut	1.2412	0.125114	0.214532	0.958106
1278	Mbtd1	1.2398	0.080154	0.215049	0.959688
1279	Cdk4	1.23975	0.0386183	0.215067	0.959688
1280	Tsc22d4	1.23922	0.00877569	0.215262	0.960356
1281	Zfp622	1.23867	0.181956	0.215469	0.960871
1282	Ints1	1.2373	0.175399	0.215976	0.962322
1283	Ypel3	1.2349	0.0903559	0.216868	0.964877
1284	Mto1	1.2342	0.213566	0.217129	0.965611
1285	Fzd10os	1.23299	0.226551	0.217578	0.967019
1286	Dpysl3	1.23229	0.0538025	0.217839	0.967163
1287	Sem1	1.23147	0.0150161	0.218146	0.96751
1288	Alg1	1.23025	0.183521	0.218604	0.968714
1289	Leng9	1.22839	0.416321	0.219299	0.971201
1290	Lsm5	1.22742	0.0725012	0.219664	0.972615
1291	Rad51	1.22669	0.538834	0.219938	0.973235
1292	Snhg6	1.2265	0.0867886	0.220011	0.973335
1293	Spa17	1.22512	0.214278	0.220529	0.975222
1294	Ercc2	1.22448	0.428903	0.22077	0.975674
1295	Las1l	1.22286	0.134627	0.221382	0.977322
1296	Tmem234	1.22275	0.0507431	0.221424	0.977322
1297	Zfp446	1.22264	0.353524	0.221466	0.977322
1298	Chadl	1.22075	0.134899	0.222179	0.979243
1299	Fmc1	1.21988	0.0323001	0.222509	0.979882
1300	Klhl25	1.21974	0.175519	0.222563	0.979915
1301	Casp8	1.21685	0.373011	0.22366	0.982276
1302	Tmem216	1.21642	0.0957453	0.223826	0.982409
1303	Reep4	1.21492	0.581781	0.224397	0.983117
1304	Tmem115	1.21426	0.13808	0.224648	0.983421
1305	Ccnb1	1.21372	0.854263	0.224853	0.983692
1306	Dap	1.21211	0.170164	0.225469	0.985216
1307	Snrpe	1.21124	0.0289524	0.225803	0.985589
1308	Acot8	1.20979	0.147206	0.226359	0.986573
1309	Mmp15	1.20745	0.147315	0.227258	0.989407
1310	Yju2	1.20699	0.179896	0.227438	0.989442
1311	Trmt2a	1.20531	0.2285	0.228082	0.991838
1312	Trap1	1.20423	0.118177	0.228501	0.992843
1313	Gpr180	1.20302	0.126509	0.228967	0.994124
1314	Efna2	1.20276	0.233822	0.229069	0.994124
1315	Pnisr	1.2026	0.0494449	0.229132	0.994124
1316	Hectd2os	1.20242	0.276531	0.229202	0.994124
1317	Wrnip1	1.2023	0.202555	0.229249	0.994124
1318	Slc25a15	1.20181	0.439691	0.229438	0.994465
1319	Cyren	1.20145	0.263484	0.229575	0.994857
1320	Shkbp1	1.19779	0.504003	0.231	0.99926
1321	Srpk1	1.19762	0.154836	0.231063	0.99926
1322	Snrnp27	1.19762	0.0728514	0.231063	0.99926
1323	2810468N07Rik	1.1975	0.18398	0.231111	0.999261
1324	Dexi	1.19734	0.0864902	0.231174	0.99933
1325	Micos10	1.19722	0.0134079	0.231221	0.99933
1326	Trappc2	1.19595	0.0953107	0.231715	1
1327	Tyms	1.19534	0.273195	0.231952	1
1328	R3hcc1	1.19464	0.156694	0.232229	1
1329	4930517O19Rik	1.19435	0.198594	0.23234	1
1330	Oplah	1.19394	0.29669	0.232503	1
1331	4930503L19Rik	1.19358	0.187478	0.232642	1
1332	Arf6	1.19337	0.112122	0.232725	1
1333	Pfdn2	1.19251	0.0601473	0.233062	1
1334	Pemt	1.19179	0.303849	0.233344	1
1335	Zbtb14	1.19056	0.267975	0.233825	1
1336	Epb41l4b	1.18986	0.253332	0.2341	1
1337	Wbp11	1.18948	0.0742861	0.234251	1
1338	Cacnb1	1.18932	0.235309	0.234315	1
1339	Drg2	1.18834	0.175185	0.234698	1
1340	Akip1	1.1878	0.386606	0.234913	1
1341	Copg1	1.18766	0.10654	0.234965	1
1342	Uckl1	1.18749	0.237889	0.235033	1
1343	Tab1	1.18707	0.165242	0.235201	1
1344	Gdi1	1.18701	0.0911343	0.235225	1
1345	Fbxo25	1.18529	0.186935	0.235901	1
1346	Mief2	1.1837	0.3718	0.23653	1
1347	Carmil3	1.18344	0.465582	0.236635	1
1348	Gapdh	1.18314	-0.0155021	0.236755	1
1349	Pcnx3	1.18063	0.144024	0.237748	1
1350	Tpi1	1.18013	0.0485607	0.23795	1
1351	Efemp2	1.1797	0.133603	0.238119	1
1352	Agpat1	1.17732	0.123335	0.239068	1
1353	Bri3bp	1.17626	0.0723508	0.239492	1
1354	Olig2	1.17579	0.139653	0.239678	1
1355	Rpl26	1.17469	0.00382804	0.24012	1
1356	Psmg4	1.17329	0.0727959	0.24068	1
1357	Elk1	1.17185	0.209791	0.241257	1
1358	Orai3	1.1712	0.168725	0.241518	1
1359	Enkd1	1.16803	0.380925	0.242795	1
1360	Mir99ahg	1.1677	0.031551	0.24293	1
1361	Ints11	1.16755	0.202723	0.242987	1
1362	Parp12	1.16673	0.237905	0.243318	1
1363	Evl	1.16647	0.104706	0.243425	1
1364	Mbd3	1.16614	0.0736376	0.24356	1
1365	Pwwp3a	1.16516	0.177566	0.243953	1
1366	Crnkl1	1.16261	0.168815	0.244988	1
1367	Ampd2	1.16153	0.225793	0.245428	1
1368	Slc2a8	1.15939	0.223048	0.246298	1
1369	Vxn	1.1587	0.477554	0.246579	1
1370	Panx1	1.15762	0.181314	0.247017	1
1371	Foxo1	1.15705	0.0641001	0.247253	1
1372	Tmem132a	1.15676	0.167584	0.247369	1
1373	Hars	1.15589	0.101081	0.247725	1
1374	Gpr19	1.15555	0.10693	0.247866	1
1375	Hist1h4d	1.15252	0.140481	0.249108	1
1376	Cdc42bpg	1.15149	0.628122	0.249533	1
1377	Nop9	1.15135	0.14051	0.249587	1
1378	6430590A07Rik	1.15113	0.193957	0.249679	1
1379	Dhx34	1.15081	0.523721	0.249812	1
1380	Rhbdf1	1.1506	0.212355	0.249895	1
1381	Pbx2	1.14977	0.175677	0.250237	1
1382	Ankrd49	1.1493	0.12886	0.250434	1
1383	Emc7	1.14896	0.010339	0.250571	1
1384	D030056L22Rik	1.14873	0.0899364	0.250668	1
1385	Gtpbp2	1.1487	0.193205	0.25068	1
1386	Tmem144	1.14841	0.245531	0.250801	1
1387	Cacng4	1.14806	0.0946	0.250944	1
1388	Rpl22l1	1.14757	0.0108389	0.251144	1
1389	Dhx16	1.14751	0.166712	0.251169	1
1390	Lmo4	1.14698	0.0361516	0.251391	1
1391	Prrc2a	1.14696	0.0683873	0.2514	1
1392	Spata1	1.14678	0.186032	0.251471	1
1393	Gpm6b	1.14508	0.0112662	0.252175	1
1394	Tnpo3	1.14476	0.101897	0.25231	1
1395	Tomm40	1.14452	0.068741	0.252406	1
1396	Ncapd3	1.14441	0.187728	0.252452	1
1397	Gm43696	1.14415	0.36156	0.252561	1
1398	4833422C13Rik	1.14316	0.185689	0.252973	1
1399	Rrnad1	1.14226	0.277089	0.253348	1
1400	Tspan3	1.14165	-0.0230701	0.253601	1
1401	Bcas1	1.14118	0.378008	0.253794	1
1402	Sparcl1	1.14101	0.060482	0.253866	1
1403	Cfp	1.14043	0.716219	0.254107	1
1404	Nup43	1.13978	0.312618	0.254377	1
1405	Klhl26	1.13973	0.14436	0.254398	1
1406	Unc119b	1.13948	0.124044	0.254503	1
1407	Gm28791	1.13924	0.350632	0.254605	1
1408	Mrpl38	1.13616	0.128642	0.255891	1
1409	Snrpd1	1.13369	0.0226634	0.256923	1
1410	Cpne2	1.13264	0.0806366	0.257365	1
1411	Stx5a	1.13251	0.102644	0.257421	1
1412	Chd7	1.13221	0.0677776	0.257544	1
1413	Cd63	1.12992	-0.0153367	0.258512	1
1414	Ints6	1.1284	0.134586	0.259153	1
1415	Serhl	1.12831	0.152185	0.259187	1
1416	Vps18	1.12785	0.310862	0.259384	1
1417	Eif4ebp3	1.12687	0.393664	0.259799	1
1418	Alg3	1.1268	0.175959	0.259825	1
1419	Zzef1	1.12454	0.109222	0.260786	1
1420	Ddx10	1.12452	0.135588	0.26079	1
1421	Selenoh	1.12435	0.0941755	0.260863	1
1422	Yipf1	1.12381	0.0914882	0.261095	1
1423	Fundc1	1.12312	0.122663	0.261388	1
1424	Wdr24	1.12278	0.332309	0.26153	1
1425	Zrsr2	1.12234	0.112566	0.261719	1
1426	Igsf3	1.12196	0.128862	0.261879	1
1427	Zw10	1.12179	0.308664	0.261952	1
1428	Tyw1	1.11832	0.154942	0.263428	1
1429	Ccdc106	1.118	0.29909	0.263567	1
1430	Ankrd13b	1.11777	0.3736	0.263666	1
1431	Dcaf7	1.11708	0.0840578	0.263961	1
1432	Tgif2	1.11698	0.145197	0.264004	1
1433	Mical1	1.11672	0.175427	0.264112	1
1434	Phyhipl	1.11647	0.0480977	0.264221	1
1435	Kctd10	1.11634	0.339023	0.264277	1
1436	Rnf126	1.11533	0.138829	0.264711	1
1437	Tpra1	1.11509	0.210996	0.264811	1
1438	Mcrip1	1.11389	0.0406812	0.265328	1
1439	Rbmxl1	1.11322	0.0633688	0.265615	1
1440	Itfg2	1.11151	0.164819	0.266351	1
1441	Spsb4	1.10918	0.120997	0.267354	1
1442	Cpox	1.1087	0.293353	0.26756	1
1443	Gm20342	1.10697	0.2289	0.268308	1
1444	Clcn4	1.10692	0.0672	0.26833	1
1445	Tmem17	1.10684	0.136057	0.268365	1
1446	Ntn3	1.10629	0.409658	0.268602	1
1447	Thop1	1.10621	0.132279	0.268637	1
1448	Mpv17	1.10598	0.103844	0.268733	1
1449	Shc1	1.10593	0.286791	0.268755	1
1450	Tbpl1	1.10562	0.133051	0.268891	1
1451	Gm16286	1.10556	0.0928108	0.268918	1
1452	Cenpv	1.10531	0.0882795	0.269027	1
1453	6330403K07Rik	1.10526	0.067094	0.269045	1
1454	Vrk1	1.1051	0.176634	0.269115	1
1455	Plpp3	1.10335	0.0310509	0.269875	1
1456	Nfyc	1.10255	0.0924963	0.270223	1
1457	Tmem14a	1.1021	0.113328	0.270417	1
1458	Pgk1	1.10194	0.037724	0.270487	1
1459	Nelfe	1.10142	0.104024	0.270712	1
1460	Rpl7	1.09833	-0.00764846	0.272058	1
1461	Enoph1	1.09719	0.153182	0.272558	1
1462	Cdan1	1.09668	0.34482	0.27278	1
1463	Ap4m1	1.09537	0.218038	0.273356	1
1464	Fzd4	1.09523	0.315449	0.273414	1
1465	Ywhaz	1.09521	-0.00343522	0.273423	1
1466	Ghdc	1.09198	0.306953	0.274841	1
1467	2510039O18Rik	1.08989	0.152959	0.275764	1
1468	Tcof1	1.08944	0.0936122	0.27596	1
1469	Cers5	1.08882	0.0869319	0.276233	1
1470	Ap5s1	1.08749	0.243817	0.276819	1
1471	Zfp710	1.08696	0.189333	0.277056	1
1472	Zfp672	1.08648	0.146837	0.277266	1
1473	Aebp1	1.0859	0.345877	0.277522	1
1474	Tlnrd1	1.08444	0.30345	0.278168	1
1475	Snrpf	1.08209	0.0307592	0.279211	1
1476	H1fx	1.08184	0.0877262	0.279323	1
1477	Plekhb1	1.08152	0.159352	0.279467	1
1478	Unkl	1.08138	0.20833	0.279526	1
1479	Tssc4	1.08079	0.100056	0.279792	1
1480	Msh5	1.08023	0.879484	0.28004	1
1481	Dhrs13	1.08022	0.16928	0.280044	1
1482	Sumo2	1.07999	0.00205441	0.280148	1
1483	Lypla2	1.07937	0.136447	0.280423	1
1484	Igdcc4	1.07918	0.0830819	0.280509	1
1485	Tusc2	1.07825	0.121746	0.28092	1
1486	Slc35e1	1.078	0.206177	0.281033	1
1487	Gpr85	1.07743	0.17846	0.281287	1
1488	Magi1	1.07731	0.0391688	0.281341	1
1489	Cyp2u1	1.07654	0.273965	0.281685	1
1490	Npas3	1.07645	0.0529802	0.281726	1
1491	Fam149a	1.07622	0.177396	0.28183	1
1492	Pck2	1.07271	0.223677	0.2834	1
1493	Gm4258	1.07232	0.109747	0.283578	1
1494	Atg4b	1.07229	0.152853	0.283591	1
1495	Ddr2	1.07207	0.170678	0.283687	1
1496	Gjc1	1.07166	0.106859	0.283874	1
1497	Dlc1	1.07029	0.146617	0.284489	1
1498	Arhgap31	1.07026	0.139058	0.284502	1
1499	C87436	1.06975	0.141191	0.28473	1
1500	Tmem97	1.06945	0.144041	0.284867	1
1501	Tbccd1	1.06881	0.255304	0.285155	1
1502	Ric8a	1.06797	0.186514	0.285534	1
1503	Ints12	1.0675	0.200893	0.285744	1
1504	Nol6	1.06655	0.193679	0.286174	1
1505	Snupn	1.06624	0.16653	0.286316	1
1506	Atp6v0a2	1.06621	0.0931234	0.28633	1
1507	Dock4	1.06598	0.0624983	0.286431	1
1508	Gm20632	1.06521	0.562995	0.286779	1
1509	B3galnt1	1.06501	0.538024	0.28687	1
1510	Tfb1m	1.0645	0.397055	0.287104	1
1511	Nampt	1.06204	0.120166	0.288216	1
1512	Mfge8	1.06054	0.0303601	0.288897	1
1513	Adcy2	1.05986	0.151862	0.289211	1
1514	Csnk1g2	1.05915	0.133647	0.289533	1
1515	Polr2i	1.05874	0.0530662	0.289718	1
1516	Miga2	1.05833	0.241864	0.289907	1
1517	Gm20515	1.0582	0.333763	0.289963	1
1518	Pogk	1.05819	0.0949346	0.289967	1
1519	Bace1	1.05718	0.117971	0.290429	1
1520	Reps1	1.05698	0.0880516	0.290522	1
1521	Nelfa	1.05586	0.182183	0.291031	1
1522	B3gnt4	1.05531	0.626639	0.291285	1
1523	Echdc1	1.05522	0.0700621	0.291322	1
1524	8430429K09Rik	1.05496	0.192698	0.291443	1
1525	Zfp628	1.05287	0.210715	0.292399	1
1526	Trim26	1.05224	0.113503	0.292691	1
1527	Fam122a	1.05205	0.15658	0.292775	1
1528	Rpp38	1.05167	0.243105	0.292952	1
1529	Pidd1	1.05156	1.26946	0.293003	1
1530	Ctdsp1	1.05148	0.0934771	0.29304	1
1531	Cdk16	1.05125	0.0912378	0.293142	1
1532	Dus1l	1.05054	0.222508	0.293468	1
1533	Kif22	1.05038	0.62065	0.293542	1
1534	Ndufaf4	1.0503	0.0918443	0.29358	1
1535	Gatad2b	1.0503	0.06763	0.29358	1
1536	Carm1	1.05015	0.245343	0.29365	1
1537	Ulk4	1.04993	0.129487	0.293752	1
1538	Casp7	1.04931	0.172807	0.294036	1
1539	Zfp668	1.04852	0.370231	0.2944	1
1540	Derl1	1.04744	0.0643925	0.294895	1
1541	Rbpms2	1.04705	0.275751	0.295077	1
1542	Apc2	1.04649	0.10467	0.295334	1
1543	Thbs3	1.04602	0.0764597	0.295554	1
1544	Mmp14	1.04544	0.040498	0.295821	1
1545	4933406I18Rik	1.04528	0.374651	0.295896	1
1546	Cth	1.04318	0.125763	0.296866	1
1547	Nrm	1.04315	0.442958	0.29688	1
1548	Gpank1	1.04287	0.319016	0.297006	1
1549	Ap4b1	1.04192	0.31417	0.297448	1
1550	Sema4a	1.04141	0.17159	0.297687	1
1551	Cenpt	1.04099	0.237736	0.29788	1
1552	Slain1	1.04071	0.0924634	0.298012	1
1553	Sphk2	1.04044	0.223413	0.298134	1
1554	Bpgm	1.04016	0.0635943	0.298266	1
1555	Pithd1	1.0401	0.159941	0.298294	1
1556	Cdkn2c	1.03934	0.144248	0.298647	1
1557	Diablo	1.03737	0.0864952	0.299562	1
1558	Eral1	1.03635	0.222825	0.300039	1
1559	Tmem120b	1.03457	0.348365	0.300871	1
1560	Birc5	1.03346	0.7999	0.301388	1
1561	Ago2	1.03311	0.0793367	0.301554	1
1562	Rasa2	1.03248	0.024194	0.301848	1
1563	Tmem106c	1.03205	0.0735835	0.302047	1
1564	Gas2l3	1.02995	0.772027	0.303035	1
1565	Rbbp4	1.02821	0.0317505	0.303849	1
1566	Tada2a	1.02819	0.100716	0.303859	1
1567	Dubr	1.02754	0.191669	0.304168	1
1568	Kif20b	1.0273	0.520227	0.304278	1
1569	Smpdl3a	1.02597	0.0296149	0.304908	1
1570	Abhd17b	1.02558	0.0383325	0.30509	1
1571	Gm26827	1.02413	0.229748	0.305773	1
1572	Gm20033	1.02294	0.131485	0.306338	1
1573	Eef1a1	1.02122	-0.0339951	0.307149	1
1574	B4galt2	1.02098	0.119265	0.307264	1
1575	Tmem86a	1.02066	0.262058	0.307417	1
1576	Manf	1.02021	0.00562988	0.307629	1
1577	Nploc4	1.01954	0.0981609	0.307946	1
1578	Slc5a6	1.01894	0.52814	0.30823	1
1579	Gm26728	1.01802	0.1722	0.308668	1
1580	4933439C10Rik	1.01774	0.306255	0.308802	1
1581	Plcxd2	1.01753	0.487852	0.308904	1
1582	Trappc3	1.01666	0.0607986	0.309313	1
1583	Hace1	1.01657	0.158628	0.309357	1
1584	Gm48747	1.01534	0.155302	0.309945	1
1585	Lypla1	1.01534	0.0988586	0.309945	1
1586	Ppan	1.0145	0.185191	0.310346	1
1587	Rtca	1.0144	0.100932	0.31039	1
1588	Sema4b	1.01308	0.148039	0.311023	1
1589	Rps6ka1	1.01245	0.297782	0.311323	1
1590	Cherp	1.0121	0.181204	0.311488	1
1591	Gabra4	1.01179	0.125813	0.311638	1
1592	AI413582	1.01175	0.0823607	0.311657	1
1593	Tmem250-ps	1.01109	0.19608	0.311973	1
1594	Gm17066	1.01077	0.274934	0.312128	1
1595	Coq3	1.0104	0.144123	0.312302	1
1596	Zdhhc8	1.00959	0.160211	0.312691	1
1597	Slc25a1	1.00942	0.0977584	0.312773	1
1598	Snhg5	1.00929	0.17163	0.312836	1
1599	Rab1b	1.00824	0.0796654	0.313337	1
1600	Top2a	1.00766	0.340461	0.313619	1
1601	Gm14455	1.00722	1.26355	0.313828	1
1602	Limk2	1.00721	0.13679	0.313833	1
1603	Polr3gl	1.00623	0.160567	0.314306	1
1604	Tysnd1	1.00399	0.138692	0.315384	1
1605	AC163638.2	1.00382	0.346878	0.315467	1
1606	Zfp768	1.00369	0.129678	0.31553	1
1607	Unc13c	1.00358	0.386143	0.315579	1
1608	Gm26901	1.00356	0.756667	0.315589	1
1609	Igip	1.00281	0.187628	0.31595	1
1610	Arfgap2	1.00274	0.115801	0.315985	1
1611	Mrrf	1.00269	0.190699	0.316009	1
1612	Kcnq1ot1	1.00253	0.147809	0.316087	1
1613	Speg	1.0025	0.148096	0.316102	1
1614	Prcc	1.00249	0.138455	0.316107	1
1615	Mast3	1.00039	0.307529	0.31712	1
1616	Klhl2	0.999471	0.163306	0.317567	1
1617	Alyref	0.99937	0.069522	0.317616	1
1618	Rhbdd3	0.999319	0.0891459	0.31764	1
1619	Rps17	0.999228	-0.0105413	0.317684	1
1620	1700041G16Rik	0.999106	0.485365	0.317743	1
1621	Cacna1c	0.998903	0.19695	0.317841	1
1622	Dlgap1	0.998691	0.0295528	0.317945	1
1623	Zbtb12	0.998458	0.196719	0.318057	1
1624	Gart	0.998437	0.13881	0.318067	1
1625	Edem1	0.997181	0.251846	0.318677	1
1626	Ezh2	0.997181	0.0655235	0.318677	1
1627	Ctdspl	0.99708	0.0928652	0.318726	1
1628	Ppp5c	0.993189	0.13472	0.320618	1
1629	Fastkd1	0.992632	0.21193	0.320889	1
1630	Zfp607b	0.99246	0.202175	0.320973	1
1631	1500026H17Rik	0.992429	0.585261	0.320988	1
1632	Klhl23	0.992267	0.0742984	0.321067	1
1633	Donson	0.991021	0.377689	0.321675	1
1634	Gm17178	0.990839	0.580409	0.321764	1
1635	Vegfc	0.990646	0.184438	0.321858	1
1636	Slc25a40	0.989957	0.121419	0.322195	1
1637	Slc25a51	0.988387	0.1172	0.322963	1
1638	Irf2bp2	0.987668	0.0774081	0.323316	1
1639	Stk11ip	0.987212	0.382183	0.323539	1
1640	Dpf2	0.986219	0.12602	0.324026	1
1641	Amdhd2	0.985965	0.197787	0.32415	1
1642	Dusp15	0.985378	0.25051	0.324439	1
1643	Hdac3	0.985043	0.0689145	0.324603	1
1644	Glis2	0.984821	0.159327	0.324712	1
1645	Cep83os	0.984304	0.371381	0.324966	1
1646	Syvn1	0.983807	0.18311	0.32521	1
1647	Mad2l2	0.983625	0.145201	0.3253	1
1648	Xrcc1	0.982774	0.171129	0.325719	1
1649	Cdc45	0.982095	0.360608	0.326053	1
1650	Gm9828	0.980008	0.511642	0.327082	1
1651	Slc9a3r1	0.979927	0.0075356	0.327122	1
1652	Lss	0.979461	0.0794545	0.327352	1
1653	Pdpn	0.976665	0.0524426	0.328735	1
1654	Tmem183a	0.97627	0.0979061	0.328931	1
1655	Ppp1r18	0.976158	0.314699	0.328986	1
1656	Fryl	0.976138	0.0618613	0.328996	1
1657	Abhd12	0.975814	0.0402756	0.329157	1
1658	Ndn	0.974598	0.0513794	0.32976	1
1659	Mfsd10	0.974527	0.164034	0.329795	1
1660	Gm43560	0.972845	0.333067	0.33063	1
1661	Colgalt1	0.970008	0.118375	0.332042	1
1662	Nckipsd	0.969704	0.382294	0.332194	1
1663	Gba2	0.969664	0.259976	0.332214	1
1664	Dbi	0.969583	-0.0173161	0.332255	1
1665	Gins1	0.967617	0.362978	0.333236	1
1666	Selenoo	0.96705	0.110616	0.333519	1
1667	Cib2	0.966877	0.10713	0.333605	1
1668	Faap100	0.966533	0.184317	0.333778	1
1669	Chd3	0.966442	0.11581	0.333823	1
1670	Rfx5	0.966047	0.244966	0.334021	1
1671	Ehd3	0.965621	0.236738	0.334234	1
1672	Emd	0.965064	0.123666	0.334513	1
1673	Rad51d	0.964314	0.214948	0.334888	1
1674	Dhfr	0.964112	0.123141	0.33499	1
1675	Scly	0.963301	0.340727	0.335396	1
1676	Gtf2h3	0.963291	0.164048	0.335402	1
1677	Dvl2	0.961842	0.229752	0.336129	1
1678	Amz2	0.961609	0.142671	0.336246	1
1679	1700030K09Rik	0.960474	0.229036	0.336817	1
1680	Coq6	0.959958	0.124108	0.337077	1
1681	Gfap	0.959573	0.120894	0.33727	1
1682	Mlx	0.95938	0.228642	0.337367	1
1683	Dclk2	0.959269	0.0498389	0.337423	1
1684	Gm13889	0.958894	0.094556	0.337612	1
1685	Exosc2	0.95857	0.271127	0.337776	1
1686	Trmt10a	0.955753	0.189783	0.339197	1
1687	G730003C15Rik	0.95549	0.907972	0.33933	1
1688	Akna	0.955287	0.219515	0.339433	1
1689	Hgsnat	0.95476	0.118094	0.339699	1
1690	St6galnac4	0.954527	0.132404	0.339817	1
1691	Ermard	0.954456	0.128261	0.339853	1
1692	Zfp503	0.954395	0.321184	0.339884	1
1693	Frmd8	0.954355	0.175774	0.339904	1
1694	Far1os	0.954051	0.346713	0.340058	1
1695	Poc1b	0.953858	0.0954595	0.340155	1
1696	Ikzf4	0.953848	0.191149	0.34016	1
1697	6330562C20Rik	0.953352	0.448895	0.340412	1
1698	Agap3	0.953281	0.106249	0.340448	1
1699	Fah	0.953261	0.789011	0.340458	1
1700	Ltbp3	0.952947	0.140782	0.340617	1
1701	Ssc5d	0.952085	1.10475	0.341054	1
1702	Gmpr2	0.951862	0.124362	0.341167	1
1703	Gm35188	0.951559	0.130984	0.341321	1
1704	Tspan33	0.951477	0.229098	0.341362	1
1705	Ptchd4	0.951396	0.111545	0.341403	1
1706	Cd2bp2	0.950789	0.168323	0.341712	1
1707	Atxn7	0.949684	0.0667441	0.342273	1
1708	Phka2	0.949157	0.25532	0.342541	1
1709	Rbm34	0.948864	0.0675872	0.34269	1
1710	Dcaf4	0.948793	0.170909	0.342726	1
1711	Gm49189	0.948732	0.817148	0.342757	1
1712	Nanos1	0.948458	0.820419	0.342896	1
1713	Tmed1	0.948296	0.0742726	0.342979	1
1714	Pnpla2	0.948023	0.122798	0.343118	1
1715	Atp2b1	0.948023	0.0465704	0.343118	1
1716	Rdh11	0.947009	0.0824959	0.343634	1
1717	Maco1	0.946918	0.0760052	0.34368	1
1718	Zfp282	0.945682	0.159952	0.344311	1
1719	Haghl	0.945287	0.0817368	0.344512	1
1720	Sap18	0.944902	0.0647978	0.344709	1
1721	Ulk3	0.944892	0.372007	0.344714	1
1722	Spg7	0.943919	0.0874301	0.345211	1
1723	Larp7	0.943676	0.102914	0.345335	1
1724	Rpp30	0.943078	0.121625	0.345641	1
1725	Zfp414	0.942785	0.118822	0.345791	1
1726	Phf23	0.942623	0.158729	0.345874	1
1727	Prdm4	0.941751	0.340306	0.34632	1
1728	Adprhl2	0.941214	0.0953125	0.346595	1
1729	Cklf	0.941184	0.138472	0.346611	1
1730	Ythdf1	0.940637	0.113607	0.346891	1
1731	Tmem246	0.939127	0.0696086	0.347665	1
1732	Ppp2r5b	0.937395	0.17745	0.348556	1
1733	Apba2	0.93708	0.0353159	0.348717	1
1734	Elp6	0.936696	0.124798	0.348915	1
1735	Ccdc78	0.935794	0.639754	0.349379	1
1736	Tmem201	0.934882	0.122485	0.349849	1
1737	Gm48512	0.934335	0.178766	0.350131	1
1738	Dnaic1	0.933595	0.286248	0.350513	1
1739	Upf2	0.932785	0.0896644	0.350931	1
1740	Chid1	0.93169	0.105215	0.351496	1
1741	Gga1	0.931387	0.138128	0.351654	1
1742	Fam126a	0.930941	0.087484	0.351884	1
1743	Lhx2	0.93086	0.0355597	0.351926	1
1744	Gm15706	0.930596	0.23309	0.352062	1
1745	Mcm5	0.93008	0.508102	0.35233	1
1746	Nat8f4	0.929755	0.33978	0.352498	1
1747	Qrich1	0.929441	0.0886915	0.35266	1
1748	Mppe1	0.928631	0.361054	0.35308	1
1749	Rab10os	0.92855	0.11503	0.353122	1
1750	Gm17092	0.928529	0.209205	0.353133	1
1751	Birc2	0.927678	0.127273	0.353574	1
1752	Bcorl1	0.927415	0.184762	0.353711	1
1753	Mgat4b	0.926594	0.100249	0.354137	1
1754	Flna	0.926311	0.106712	0.354285	1
1755	Gm21860	0.9255	0.19744	0.354706	1
1756	Sec22c	0.925095	0.177126	0.354917	1
1757	Gpr161	0.923869	0.232659	0.355555	1
1758	Gm49741	0.922987	0.447495	0.356014	1
1759	Sharpin	0.922136	0.150006	0.356457	1
1760	Camk2g	0.921903	0.0329371	0.356579	1
1761	Praf2	0.921336	0.0915847	0.356875	1
1762	Gm45051	0.921073	0.487092	0.357013	1
1763	2310061I04Rik	0.920414	0.145261	0.357356	1
1764	Rpl36al	0.920262	0.0120603	0.357436	1
1765	Gm2415	0.919695	0.516452	0.357732	1
1766	Shisa5	0.919624	0.156505	0.357769	1
1767	Rbm38	0.918297	0.529646	0.358464	1
1768	Golga4	0.917861	0.0783244	0.358692	1
1769	Tyk2	0.917668	0.388361	0.358792	1
1770	Med7	0.916757	0.0675003	0.35927	1
1771	Rab12	0.916402	0.0599215	0.359456	1
1772	Rfx2	0.91625	0.18274	0.359536	1
1773	Dlgap4	0.913616	0.0808417	0.360919	1
1774	Afmid	0.913241	0.32582	0.361116	1
1775	Epas1	0.912724	0.0868899	0.361388	1
1776	Zfp760	0.912562	0.182061	0.361473	1
1777	Pknox1	0.911934	0.149072	0.361804	1
1778	Lyrm1	0.911893	0.232501	0.361825	1
1779	Slc4a3	0.911752	0.163652	0.3619	1
1780	Cenpq	0.911508	0.0715996	0.362028	1
1781	Cinp	0.910961	0.0960676	0.362316	1
1782	Gcdh	0.910779	0.0897352	0.362412	1
1783	Rnf157	0.910343	0.127487	0.362642	1
1784	Snx32	0.910333	0.148575	0.362647	1
1785	Trim27	0.909664	0.0948391	0.363	1
1786	Tm4sf1	0.908743	0.549595	0.363486	1
1787	Impact	0.908631	0.0918945	0.363545	1
1788	Top3b	0.90854	0.138658	0.363593	1
1789	Pkd1	0.908337	0.128506	0.3637	1
1790	Cog2	0.908124	0.15699	0.363812	1
1791	Gm10862	0.907587	0.565751	0.364096	1
1792	Vangl2	0.906848	0.0544378	0.364487	1
1793	Cmtm3	0.905987	0.0951848	0.364943	1
1794	Fzd10	0.90546	0.259298	0.365222	1
1795	Mcoln1	0.904761	0.172214	0.365592	1
1796	Txndc11	0.903119	0.12355	0.366463	1
1797	Ankzf1	0.901954	0.297169	0.367081	1
1798	Zfp574	0.90084	0.202286	0.367673	1
1799	Nsun5	0.900607	0.318391	0.367797	1
1800	Tbkbp1	0.900141	0.230681	0.368045	1
1801	Toe1	0.9001	0.17384	0.368067	1
1802	Nup62	0.899827	0.259231	0.368212	1
1803	Tnfrsf21	0.899583	0.0730689	0.368342	1
1804	Kcnj10	0.899188	0.031805	0.368552	1
1805	Psmc3ip	0.899107	0.159943	0.368595	1
1806	Acat2	0.899016	0.0759579	0.368644	1
1807	Snrnp25	0.898591	0.0978721	0.368871	1
1808	Gm49602	0.897557	0.200017	0.369422	1
1809	Trafd1	0.897527	0.121175	0.369438	1
1810	Ggnbp2	0.896504	0.0465206	0.369984	1
1811	Atf5	0.89548	0.163356	0.37053	1
1812	Nfix	0.89546	0.00241332	0.370541	1
1813	C230037L18Rik	0.895197	0.312652	0.370682	1
1814	Rrm2	0.895024	0.32956	0.370774	1
1815	Prkci	0.894903	0.126936	0.370839	1
1816	Tmem109	0.8947	0.156092	0.370947	1
1817	Rprm	0.894568	0.0943058	0.371018	1
1818	Zmym5	0.894467	0.096491	0.371072	1
1819	Gm13830	0.894427	0.43281	0.371094	1
1820	Zfp354a	0.894345	0.277286	0.371137	1
1821	Pllp	0.894214	0.744781	0.371208	1
1822	Haus1	0.893667	0.162134	0.3715	1
1823	1700025G04Rik	0.893454	0.057696	0.371614	1
1824	Ccdc84	0.892755	0.286572	0.371988	1
1825	Cmtm4	0.892339	0.0485408	0.372211	1
1826	Serpinf1	0.892056	0.164775	0.372363	1
1827	3110082I17Rik	0.891792	0.145503	0.372504	1
1828	Obsl1	0.890546	0.153661	0.373173	1
1829	Limk1	0.888733	0.203858	0.374147	1
1830	Plekhm1	0.888388	0.258783	0.374332	1
1831	Keap1	0.887567	0.126716	0.374773	1
1832	Mob2	0.887051	0.108666	0.375052	1
1833	Smyd2	0.88699	0.125871	0.375084	1
1834	Mknk2	0.886818	0.185849	0.375177	1
1835	Fam135b	0.886463	0.0590734	0.375368	1
1836	Zfp317	0.886179	0.106003	0.375521	1
1837	Alkbh3	0.885501	0.0904186	0.375887	1
1838	Elavl4	0.883616	0.0777214	0.376903	1
1839	Dnajb11	0.883302	0.0230206	0.377073	1
1840	Dnmt3a	0.882532	0.0469559	0.377489	1
1841	Npepps	0.881833	0.0198377	0.377867	1
1842	Rnf181	0.880992	0.128365	0.378322	1
1843	Fgfrl1	0.879624	0.0731663	0.379063	1
1844	Hs1bp3	0.879199	0.2645	0.379294	1
1845	Itgb5	0.878135	0.0401006	0.37987	1
1846	Ddb1	0.876342	0.0612903	0.380844	1
1847	B4galt1	0.875683	0.134864	0.381202	1
1848	Ppp3cc	0.875582	0.307016	0.381257	1
1849	Dpagt1	0.874842	0.180873	0.38166	1
1850	Tmem136	0.874285	0.153373	0.381963	1
1851	Ccdc73	0.874184	0.2571	0.382018	1
1852	Eif4ebp2	0.87391	0.0697134	0.382167	1
1853	Maoa	0.873718	0.0479927	0.382272	1
1854	Tex264	0.871924	0.0594065	0.38325	1
1855	Rbis	0.871874	0.076823	0.383277	1
1856	Galt	0.871701	0.219093	0.383371	1
1857	Mir124-2hg	0.8716	0.132348	0.383427	1
1858	Slc9a9	0.87158	0.0599145	0.383438	1
1859	Gm10244	0.870101	0.619823	0.384245	1
1860	Wdr76	0.869128	0.27258	0.384777	1
1861	Tmem120a	0.868935	0.109307	0.384882	1
1862	Zer1	0.868895	0.108768	0.384905	1
1863	Tmem39b	0.868409	0.157364	0.385171	1
1864	Nprl2	0.867983	0.215785	0.385404	1
1865	Mvk	0.867841	0.0786926	0.385481	1
1866	Brms1	0.867497	0.132784	0.38567	1
1867	Ddb2	0.867446	0.201041	0.385698	1
1868	Ergic2	0.867355	0.0684365	0.385748	1
1869	Dph2	0.867142	0.534294	0.385864	1
1870	Ugt8a	0.86694	0.394585	0.385975	1
1871	Gm13872	0.866767	0.435008	0.38607	1
1872	Ptcd1	0.866676	0.307198	0.386119	1
1873	Pradc1	0.866626	0.167053	0.386147	1
1874	Serf2	0.866463	-0.00172189	0.386236	1
1875	Gm12709	0.86617	0.507606	0.386397	1
1876	Pdgfrl	0.863799	0.112635	0.387698	1
1877	Flvcr1	0.862775	0.15986	0.388261	1
1878	Lrrn2	0.862066	0.0895902	0.388651	1
1879	Hexdc	0.861377	0.214892	0.38903	1
1880	Tmem121	0.860496	0.0494222	0.389516	1
1881	Zbtb40	0.860476	0.341371	0.389527	1
1882	Rtn4ip1	0.860313	0.537415	0.389616	1
1883	C1ql1	0.859625	0.277587	0.389996	1
1884	Kctd18	0.859361	0.106247	0.390141	1
1885	Rnase10	0.858672	1.43999	0.390521	1
1886	Araf	0.858287	0.049084	0.390734	1
1887	Dnmt3b	0.858277	0.422865	0.39074	1
1888	Nelfb	0.858145	0.106393	0.390812	1
1889	Dnaja3	0.857456	0.16595	0.391193	1
1890	H2afx	0.856859	0.105419	0.391523	1
1891	Ano8	0.855764	0.269643	0.392128	1
1892	Cdk5	0.85545	0.0965087	0.392302	1
1893	Kyat1	0.85544	0.394498	0.392307	1
1894	Snx27	0.854569	0.0548724	0.39279	1
1895	Rnf44	0.854093	0.0725212	0.393054	1
1896	Rhebl1	0.853829	0.439351	0.3932	1
1897	Abcb8	0.853485	0.153295	0.393391	1
1898	Timm50	0.852725	0.0916277	0.393812	1
1899	Txnrd2	0.852188	0.172468	0.39411	1
1900	Gpr108	0.850678	0.12782	0.394948	1
1901	Polrmt	0.850476	0.26663	0.395061	1
1902	Srsf7	0.850314	0.041091	0.395151	1
1903	P3h3	0.85005	0.189822	0.395297	1
1904	Slc48a1	0.849989	0.055054	0.395331	1
1905	Amer1	0.848997	0.198387	0.395883	1
1906	Mcat	0.848875	0.176521	0.395951	1
1907	Fam53a	0.847872	0.11639	0.396509	1
1908	Fads6	0.847821	0.231988	0.396538	1
1909	Paxip1	0.847406	0.179135	0.396769	1
1910	Sco2	0.847335	0.135754	0.396808	1
1911	Rnaseh2a	0.847142	0.153406	0.396916	1
1912	Paox	0.847092	0.167894	0.396944	1
1913	Tmub2	0.84693	0.115954	0.397034	1
1914	Armcx3	0.846818	0.0779865	0.397096	1
1915	Zfp46	0.846616	0.126427	0.397209	1
1916	Pygm	0.846312	0.58805	0.397379	1
1917	Spr	0.846048	0.0744882	0.397526	1
1918	Btbd6	0.844995	0.306865	0.398114	1
1919	Sephs2	0.844529	0.15676	0.398374	1
1920	Itpk1	0.843515	0.0958181	0.39894	1
1921	Pex12	0.843475	0.187873	0.398963	1
1922	1700109K24Rik	0.842826	0.507618	0.399326	1
1923	4430402I18Rik	0.842786	0.292418	0.399348	1
1924	Srsf1	0.842522	0.0687609	0.399496	1
1925	Inpp1	0.842482	0.125345	0.399518	1
1926	Rbl1	0.842218	0.246035	0.399666	1
1927	Puf60	0.842178	0.040807	0.399688	1
1928	Zcchc14	0.842067	0.0764528	0.399751	1
1929	Gpr17	0.841408	0.583567	0.400119	1
1930	Igdcc3	0.840881	0.256609	0.400415	1
1931	Surf6	0.84083	0.153844	0.400443	1
1932	Pip4p2	0.840395	0.0583872	0.400687	1
1933	Vps26a	0.84002	0.099116	0.400897	1
1934	Marveld1	0.838683	0.184818	0.401647	1
1935	Gm4707	0.838389	0.822868	0.401812	1
1936	Arhgdia	0.836778	0.0733714	0.402717	1
1937	2610037D02Rik	0.836079	0.160627	0.403111	1
1938	Snx16	0.835937	0.155842	0.40319	1
1939	Mettl15	0.835876	0.110289	0.403225	1
1940	Map2k1	0.835491	0.064243	0.403441	1
1941	Plekhn1	0.835319	0.141691	0.403538	1
1942	Mpnd	0.835177	0.0962947	0.403618	1
1943	Wdr13	0.834681	0.180681	0.403898	1
1944	Gm41168	0.834346	0.491974	0.404086	1
1945	Nudt2	0.834296	0.0481012	0.404114	1
1946	Klf16	0.83383	0.210422	0.404377	1
1947	A730063M14Rik	0.83383	0.257482	0.404377	1
1948	Lingo1	0.833728	0.144102	0.404434	1
1949	Mcf2l	0.833455	0.186013	0.404588	1
1950	Pard3bos1	0.832583	0.267988	0.40508	1
1951	Akr1e1	0.83153	0.0430021	0.405674	1
1952	Gm14167	0.830891	0.47407	0.406035	1
1953	Tmem265	0.83079	0.225517	0.406092	1
1954	P3h1	0.830516	0.205001	0.406247	1
1955	Stn1	0.830101	0.272948	0.406482	1
1956	Gm17251	0.829564	0.142721	0.406785	1
1957	Zfp579	0.82923	0.124404	0.406974	1
1958	Grk2	0.829098	0.0765426	0.407049	1
1959	Sfxn3	0.828855	0.163184	0.407187	1
1960	Pum3	0.828804	0.10246	0.407215	1
1961	1700034P13Rik	0.82848	0.809367	0.407399	1
1962	Gm20492	0.828419	0.72913	0.407433	1
1963	Vps11	0.827761	0.179885	0.407806	1
1964	Kcnc1	0.827619	0.259382	0.407886	1
1965	Stoml1	0.826727	0.116432	0.408392	1
1966	Serf1	0.825663	0.0461428	0.408995	1
1967	Mrps36	0.825329	0.044999	0.409185	1
1968	Tmem143	0.825056	0.488935	0.40934	1
1969	Phc2	0.824772	0.0802806	0.409501	1
1970	Kif4	0.824113	0.504898	0.409875	1
1971	Grn	0.823435	0.0873673	0.410261	1
1972	Pias1	0.823222	0.0742004	0.410382	1
1973	Plekha2	0.82311	0.77735	0.410445	1
1974	Fubp3	0.82307	0.0733224	0.410468	1
1975	Car11	0.82307	0.236245	0.410468	1
1976	Tec	0.822928	0.269247	0.410549	1
1977	Slc7a5	0.822725	0.0472093	0.410664	1
1978	Cdc42ep1	0.822239	0.181158	0.410941	1
1979	Esrra	0.821702	0.146864	0.411247	1
1980	Rmi2	0.821692	0.867316	0.411252	1
1981	Echdc2	0.820446	0.163597	0.411962	1
1982	Tatdn3	0.81997	0.135029	0.412233	1
1983	Cacfd1	0.819585	0.114195	0.412453	1
1984	Gm4013	0.819118	0.418957	0.412719	1
1985	Baiap2	0.819078	0.200438	0.412742	1
1986	Esrrg	0.819037	0.288975	0.412765	1
1987	Egf	0.818764	0.508001	0.412921	1
1988	Pkn1	0.818257	0.110748	0.41321	1
1989	Trim32	0.818034	0.0938467	0.413338	1
1990	Pla2g6	0.817649	0.366287	0.413557	1
1991	Gm43847	0.817629	0.383855	0.413569	1
1992	Tmem38a	0.817072	0.1154	0.413887	1
1993	Sorcs2	0.816555	0.0563891	0.414183	1
1994	Haus4	0.816474	0.302932	0.414229	1
1995	Map2k2	0.816109	0.0453668	0.414438	1
1996	Gm16337	0.816008	0.287501	0.414496	1
1997	Gpt	0.815866	0.294954	0.414577	1
1998	Eps8	0.814944	0.100502	0.415104	1
[truncated: 19,170 more rows]

## Sheet: Astrocyte_progenitor
	names	scores	logfoldchanges	pvals	pvals_adj
0	Rpl39	11.0139	0.555836	3.27585e-28	1.73366e-24
1	Rps21	10.345	0.471176	4.40837e-25	1.86641e-21
2	Rpl37a	9.6498	0.416359	4.9254e-22	1.48951e-18
3	Marcksl1	9.22297	0.513805	2.88995e-20	5.56157e-17
4	Rpl27	9.00098	0.444884	2.23703e-19	3.94632e-16
5	mt-Nd3	8.09093	0.573904	5.92084e-16	8.35589e-13
6	Rpl41	7.72803	0.328838	1.09227e-14	1.44514e-11
7	Pnp	7.60884	1.05882	2.76555e-14	3.44376e-11
8	Rps28	7.41256	0.457459	1.23881e-13	1.4569e-10
9	Rpl38	7.39204	0.450207	1.44591e-13	1.53043e-10
10	Rpl37	7.2642	0.375236	3.75253e-13	3.61079e-10
11	Atp5mpl	7.04429	0.412063	1.8641e-12	1.71571e-09
12	Atp5md	6.90506	0.436052	5.01834e-12	4.42639e-09
13	Rps29	6.83445	0.369819	8.23192e-12	6.97046e-09
14	Atp5k	6.74267	0.479998	1.55507e-11	1.26613e-08
15	Rps27	6.64824	0.374114	2.96612e-11	2.16516e-08
16	Rpl36	6.45695	0.360926	1.06833e-10	7.06735e-08
17	Tomm7	6.3276	0.365672	2.48998e-10	1.55031e-07
18	Cops9	6.11918	0.372664	9.40593e-10	5.53095e-07
19	Ptprs	6.02259	0.358459	1.71647e-09	9.31692e-07
20	Ndufa3	5.9068	0.458824	3.4882e-09	1.84604e-06
21	Olig1	5.87131	0.487688	4.3237e-09	2.17925e-06
22	Ndfip1	5.84655	0.311315	5.01875e-09	2.47074e-06
23	Rpl35a	5.7574	0.268035	8.54199e-09	3.93099e-06
24	Dpm3	5.54003	0.391098	3.02419e-08	1.28038e-05
25	Dpysl2	5.53269	0.402072	3.15361e-08	1.309e-05
26	Uqcr11	5.48082	0.277083	4.23368e-08	1.65968e-05
27	Ttyh3	5.41445	0.249845	6.14781e-08	2.28321e-05
28	Ndufb1-ps	5.40663	0.360883	6.42201e-08	2.34392e-05
29	Nfia	5.35486	0.325499	8.56239e-08	3.02096e-05
30	Snx3	5.2964	0.291129	1.1811e-07	3.92484e-05
31	Slc24a5	5.22739	0.485805	1.71918e-07	5.35195e-05
32	Mlf2	5.19934	0.318945	1.99999e-07	6.13591e-05
33	Myef2	5.08402	0.382107	3.69534e-07	0.00010716
34	Gnb1	5.04024	0.231636	4.64943e-07	0.000131232
35	Gnb2	5.00099	0.213369	5.70379e-07	0.000150455
36	Uqcrc1	4.94996	0.372066	7.42279e-07	0.000182713
37	Anapc11	4.91918	0.317542	8.69082e-07	0.000210374
38	Arf5	4.89329	0.260555	9.9164e-07	0.000227782
39	Cope	4.86957	0.385388	1.11843e-06	0.000249222
40	Rpl36a	4.83925	0.265046	1.30327e-06	0.000277747
41	Cfl1	4.83398	0.218317	1.33829e-06	0.000277747
42	Slc39a1	4.83398	0.712192	1.33829e-06	0.000277747
43	Fdft1	4.82457	0.476394	1.40307e-06	0.000288365
44	Emc10	4.77505	0.338849	1.79662e-06	0.00034085
45	Atp5e	4.63412	0.200031	3.58453e-06	0.000627115
46	Ube2d2a	4.62782	0.259989	3.69542e-06	0.000631447
47	Sox11	4.57707	0.348492	4.71523e-06	0.000779818
48	Mmd2	4.55881	0.28817	5.14439e-06	0.000837704
49	Mlc1	4.47041	0.288712	7.80682e-06	0.00120789
50	Cox6c	4.43088	0.161893	9.38512e-06	0.00140903
51	Cbx3	4.41186	0.239285	1.02487e-05	0.00152784
52	Mrfap1	4.40809	0.239858	1.04284e-05	0.00153305
53	Romo1	4.38098	0.260754	1.18146e-05	0.00168988
54	Arl8a	4.35914	0.301762	1.30574e-05	0.00184275
55	Krt10	4.33787	0.584663	1.43873e-05	0.00199044
56	Cox5b	4.33721	0.189132	1.44305e-05	0.00199044
57	Rpl34	4.28383	0.178109	1.83704e-05	0.00247696
58	Cox7a2	4.25512	0.190808	2.0894e-05	0.00278179
59	Actb	4.21473	0.191294	2.50076e-05	0.00324777
60	Plpp3	4.20447	0.247715	2.61695e-05	0.00335747
61	Eif3h	4.13801	0.220095	3.50336e-05	0.00433699
62	Ptp4a2	4.11099	0.247653	3.93968e-05	0.00471182
63	Llgl1	4.09499	0.529111	4.22196e-05	0.00502104
64	Eef2	4.0932	0.235176	4.25467e-05	0.00503168
65	Rab34	4.07399	0.49294	4.62141e-05	0.00530313
66	Pcbp2	3.94596	0.188365	7.94803e-05	0.00845123
67	Cdk2ap1	3.92403	0.273144	8.70809e-05	0.00898367
68	Itfg1	3.90671	0.342345	9.35631e-05	0.0093869
69	Ppa2	3.89908	0.442265	9.65588e-05	0.00959649
70	Bola2	3.86801	0.358102	0.000109725	0.0108036
71	Cox7c	3.85992	0.149336	0.000113425	0.011065
72	Alkbh5	3.84043	0.425927	0.000122818	0.0118719
73	Polr2l	3.83855	0.85162	0.000123764	0.0118823
74	Ednrb	3.78978	0.245748	0.000150778	0.0142817
75	Gsk3b	3.77632	0.21077	0.000159161	0.0149083
76	Cox17	3.74196	0.370026	0.00018259	0.0164849
77	Eno1	3.73349	0.255804	0.000188846	0.0169393
78	Glo1	3.68435	0.229343	0.000229289	0.0198115
79	Raly	3.67691	0.298348	0.000236076	0.0201392
80	Ckb	3.67409	0.175674	0.000238702	0.0201392
81	Actn4	3.67399	0.476042	0.00023879	0.0201392
82	Gna11	3.67192	0.285832	0.000240734	0.020165
83	Alg8	3.66919	0.860889	0.000243319	0.0201993
84	Akr1a1	3.66072	0.203119	0.000251509	0.0207976
85	Sgta	3.65394	0.384663	0.000258246	0.0211892
86	Ndufa1	3.63549	0.251736	0.000277454	0.0220805
87	Chmp2a	3.62683	0.313544	0.000286924	0.0224959
88	Chtop	3.61817	0.290496	0.000296697	0.0230911
89	Ei24	3.61572	0.3319	0.000299514	0.023225
90	Dbi	3.61064	0.154316	0.000305447	0.0235128
91	Grik5	3.60546	0.485096	0.000311602	0.0238653
92	Sox2	3.60066	0.180383	0.000317414	0.0240924
93	Tmem256	3.5775	0.183377	0.000346898	0.0256424
94	Abhd2	3.56187	0.48568	0.00036822	0.0267865
95	Kdelr2	3.56084	0.293953	0.000369676	0.0268002
96	Polr2k	3.55829	0.315019	0.000373271	0.0269685
97	Spry2	3.55735	0.325327	0.000374611	0.0269732
98	Anapc13	3.54982	0.308939	0.000385492	0.0272926
99	Naxe	3.54351	0.301197	0.000394832	0.0278606
100	Eef1a1	3.53956	0.137242	0.000400794	0.0280941
101	Slc22a17	3.53457	0.312106	0.000408438	0.0285354
102	Laptm4a	3.53175	0.144974	0.000412824	0.028747
103	Tmed1	3.53043	0.333575	0.000414886	0.0287958
104	Psap	3.50793	0.252036	0.000451609	0.0311404
105	Nfyc	3.50012	0.529603	0.000465056	0.0318601
106	Dmwd	3.48101	0.379496	0.000499535	0.0337848
107	4933434E20Rik	3.47573	0.482741	0.000509458	0.0342372
108	Rgma	3.47084	0.268453	0.000518836	0.0346474
109	Fkbp8	3.45483	0.29701	0.00055063	0.0363124
110	Atp6ap1	3.4458	0.361059	0.000569377	0.0370866
111	Smim27	3.44486	0.778535	0.000571364	0.0371018
112	Atp5j2	3.44175	0.156757	0.000577966	0.0373017
113	Atp6v0d1	3.43092	0.332521	0.000601531	0.0385873
114	Glmp	3.41972	0.567125	0.000626855	0.0399695
115	Degs1	3.39562	0.384831	0.000684731	0.0430121
116	Mbd3	3.38978	0.259085	0.000699477	0.0433034
117	Slc27a1	3.38903	0.260685	0.000701401	0.0433034
118	Rps25	3.38894	0.159987	0.000701642	0.0433034
119	Etv4	3.38479	0.347041	0.000712315	0.0435809
120	Tmx2	3.37736	0.335388	0.000731858	0.0444221
121	Dctn2	3.37717	0.266348	0.000732359	0.0444221
122	Elob	3.34657	0.144161	0.000818168	0.0486511
123	Gm1673	3.3429	0.202782	0.00082907	0.0488874
124	Tmem59	3.3398	0.174618	0.0008384	0.0491637
125	Schip1	3.33763	0.341876	0.00084496	0.0494115
126	Lhx2	3.32031	0.311747	0.000899179	0.0517771
127	Psat1	3.27832	0.22829	0.00104426	0.0580208
128	Rab12	3.27644	0.30043	0.00105125	0.0582561
129	Atp1b2	3.26411	0.233505	0.00109809	0.0599511
130	Vps37b	3.26411	0.328226	0.00109809	0.0599511
131	Cuta	3.24848	0.288157	0.00116023	0.0623374
132	Elavl1	3.2449	0.226405	0.00117491	0.062966
133	Uqcrfs1	3.23954	0.212279	0.00119724	0.0633609
134	Rhoa	3.22918	0.163547	0.00124145	0.0653738
135	Ppp2r1a	3.22033	0.267359	0.00128042	0.0670921
136	Rpl6	3.21779	0.14863	0.00129182	0.0672788
137	Aldh1l1	3.20423	0.213324	0.00135422	0.0700917
138	Maz	3.2031	0.314038	0.00135954	0.0701956
139	Gabbr1	3.19454	0.296445	0.00140055	0.0719514
140	Ttc5	3.19388	0.396417	0.00140375	0.0719514
141	Tmem9	3.18221	0.357391	0.00146158	0.074197
142	Mettl9	3.17882	0.156625	0.00147877	0.0743567
143	Rraga	3.17797	0.299323	0.0014831	0.0743976
144	Slc6a9	3.16479	0.5939	0.00155195	0.0769396
145	Selenof	3.163	0.0971912	0.00156152	0.0771277
146	Stoml2	3.16272	0.270277	0.00156303	0.0771277
147	Vamp2	3.1566	0.485013	0.0015962	0.0785814
148	Rhbdf1	3.15368	0.691105	0.00161225	0.0789487
149	Rab1a	3.14069	0.253326	0.0016855	0.081462
150	Dlgap4	3.13419	0.426079	0.00172326	0.0825335
151	Notch2	3.13269	0.437737	0.00173213	0.0827709
152	Grina	3.11678	0.433364	0.00182839	0.0864505
153	Tril	3.11452	0.237672	0.00184245	0.0867005
154	Rplp2	3.09965	0.113055	0.00193752	0.0907146
155	Srsf2	3.09908	0.167298	0.00194122	0.0907146
156	Rpl10	3.08223	0.170174	0.00205456	0.0947561
157	Sox4	3.07988	0.251304	0.00207087	0.0950937
158	Twf1	3.0747	0.259201	0.00210716	0.0959579
159	Prdx6	3.07329	0.213604	0.00211715	0.09597
160	Cers2	3.07329	0.353093	0.00211715	0.09597
161	Id2	3.07197	0.250592	0.00212652	0.0961888
162	Cpsf7	3.05465	0.385655	0.00225326	0.101272
163	Pgam1	3.0489	0.142575	0.00229678	0.102575
164	Amfr	3.04627	0.265183	0.00231701	0.103044
165	Dnpep	3.04542	0.366268	0.00232355	0.103118
166	Son	3.04335	0.172914	0.0023396	0.103429
167	Csad	3.04326	0.38922	0.00234033	0.103429
168	Lpcat1	3.03817	0.284305	0.00238018	0.104971
169	Tubb2b	3.03751	0.120562	0.00238539	0.104982
170	Cxxc5	3.03554	0.306596	0.00240108	0.105453
171	R3hdm4	3.03064	0.438517	0.00244035	0.106515
172	Hsbp1	3.02838	0.191972	0.00245867	0.107094
173	Rnf26	3.02706	0.461653	0.00246942	0.107341
174	Mrpl23	3.00362	0.278304	0.00266786	0.114091
175	Serpinh1	2.99958	0.210397	0.00270357	0.114923
176	Jam3	2.99393	0.41454	0.00275412	0.116838
177	Gar1	2.99044	0.408771	0.00278573	0.117472
178	Shisa4	2.98188	0.269826	0.00286487	0.119987
179	Smg9	2.98103	0.649396	0.00287281	0.119987
180	Bud31	2.98094	0.304296	0.0028737	0.119987
181	Nfib	2.97171	0.0964879	0.00296147	0.123408
182	Atp1a2	2.96832	0.190499	0.00299432	0.124532
183	Pum1	2.967	0.212421	0.00300718	0.124715
184	Tuba1a	2.96653	0.120362	0.00301179	0.124715
185	Ost4	2.96079	0.191861	0.00306852	0.125887
186	G6pc3	2.95919	0.521568	0.0030845	0.126054
187	Ppp1ca	2.94469	0.192607	0.00323277	0.129611
188	Tmem258	2.94394	0.198088	0.00324065	0.129681
189	Limd1	2.93857	0.412803	0.00329728	0.131203
190	Ctbp1	2.93669	0.213989	0.00331736	0.131755
191	Snhg8	2.93594	0.324386	0.00332542	0.131828
192	Atp9a	2.93349	0.544337	0.00335176	0.132623
193	Pcdh17	2.93029	0.263384	0.00338648	0.133447
194	Arf1	2.92426	0.151464	0.00345273	0.134687
195	Atf6b	2.92408	0.468395	0.00345482	0.134687
196	Ppp4c	2.92106	0.363076	0.0034884	0.135746
197	Phf21a	2.91824	0.293509	0.00352015	0.13648
198	Tex261	2.91598	0.253739	0.00354575	0.136971
199	Tprgl	2.90864	0.292247	0.00363009	0.139213
200	Gps1	2.90365	0.262661	0.00368844	0.14094
201	Poldip2	2.90063	0.316291	0.00372409	0.141282
202	Atox1	2.89941	0.183147	0.00373865	0.141581
203	Rps15a	2.89075	0.104521	0.00384325	0.144594
204	Psma1	2.88614	0.221014	0.00390003	0.146382
205	Rbck1	2.87861	0.463422	0.00399438	0.149131
206	Kcne1l	2.86919	0.370281	0.00411523	0.152299
207	Rbm25	2.86816	0.190305	0.00412872	0.152532
208	Msra	2.86703	0.501857	0.00414349	0.152545
209	Ubl5	2.86091	0.160881	0.00422431	0.154982
210	Gm47283	2.85385	0.328373	0.00431934	0.157648
211	Sppl3	2.85243	0.318115	0.00433858	0.158078
212	Pigt	2.84161	0.288744	0.00448866	0.162706
213	Dgcr2	2.83634	0.319217	0.00456343	0.164571
214	Slirp	2.8321	0.255395	0.00462433	0.16592
215	Clptm1	2.83078	0.261661	0.00464343	0.166323
216	Strn4	2.82881	0.485675	0.00467221	0.166999
217	Dtx1	2.82786	0.443185	0.00468597	0.166999
218	Ppt2	2.80678	0.611835	0.00500399	0.176549
219	Slc29a1	2.80047	0.497022	0.00510284	0.179737
220	Sumo2	2.79699	0.0993492	0.00515817	0.181384
221	Las1l	2.7951	0.44586	0.00518831	0.182105
222	Dcaf15	2.79463	0.599823	0.00519587	0.182105
223	Selenop	2.79294	0.444683	0.00522317	0.182759
224	Kansl3	2.79124	0.455142	0.00525059	0.183113
225	Uqcr10	2.78748	0.135519	0.00531201	0.184647
226	Ccnh	2.78569	0.323484	0.0053414	0.185061
227	Emd	2.78089	0.312424	0.00542104	0.187207
228	Itm2b	2.77034	0.1377	0.0055997	0.192435
229	Pfn1	2.7678	0.150297	0.00564356	0.192659
230	Taf6	2.76761	0.397329	0.00564682	0.192659
231	Dcakd	2.76752	0.384467	0.00564845	0.192659
232	Adgrl1	2.75396	0.36914	0.00588782	0.199595
233	Gpr37l1	2.75255	0.373386	0.00591327	0.199965
234	Kifc5b	2.74154	0.686615	0.00611523	0.206136
235	Cdk4	2.7374	0.174891	0.00619278	0.208087
236	H1fx	2.73382	0.207763	0.00626046	0.209034
237	Pcbp4	2.73128	0.360308	0.00630895	0.209333
238	Qdpr	2.72723	0.297416	0.00638688	0.211348
239	Amt	2.72695	0.861742	0.00639235	0.211348
240	Pip4p2	2.72657	0.348173	0.00639965	0.211348
241	Zfp36l1	2.72431	0.234801	0.00644359	0.212138
242	Eri3	2.72243	0.297008	0.00648043	0.212689
243	Ten1	2.72186	0.311403	0.00649151	0.212723
244	Fubp3	2.71075	0.377384	0.00671304	0.217958
245	Sfxn5	2.71	0.23095	0.0067283	0.218119
246	Rab11b	2.70172	0.220631	0.00689825	0.222266
247	Cox8a	2.69786	0.0725139	0.00697874	0.224178
248	Pofut2	2.68844	0.309986	0.00717861	0.228861
249	Enoph1	2.6843	0.589082	0.00726817	0.231021
250	Irak1	2.68327	0.402237	0.00729071	0.23139
251	Hsd17b4	2.67686	0.275088	0.00743148	0.233062
252	Gpm6b	2.67611	0.128121	0.0074482	0.233142
253	Sh3bgrl3	2.67404	0.283742	0.00749436	0.23365
254	Odc1	2.67244	0.237557	0.0075302	0.234078
255	Hnrnpa1	2.66133	0.166754	0.00778325	0.23983
256	Wdr1	2.65841	0.348665	0.00785097	0.241566
257	Maged1	2.64975	0.199331	0.0080551	0.246195
258	Sec62	2.64552	0.132785	0.00815666	0.24771
259	Ganab	2.63836	0.268126	0.00833079	0.251217
260	Spag7	2.63685	0.235145	0.00836787	0.251977
261	Pef1	2.63572	0.580102	0.00839578	0.252458
262	Mdh2	2.62904	0.128852	0.00856261	0.255658
263	Trim28	2.62584	0.282305	0.00864354	0.256988
264	Med13l	2.62207	0.344782	0.00873963	0.258393
265	Mrpl13	2.61972	0.214841	0.00880017	0.25982
266	Pgk1	2.61793	0.173208	0.00884643	0.260097
267	Nup62	2.60861	0.43243	0.00909101	0.265445
268	Marcks	2.60607	0.0734103	0.00915875	0.266615
269	Rps2	2.60532	0.129164	0.00917891	0.266615
270	Nfs1	2.60108	0.375284	0.00929304	0.268971
271	Gorasp2	2.5976	0.293706	0.00938783	0.270751
272	Slc35b2	2.59647	0.272535	0.00941875	0.27113
273	Tmem222	2.59609	0.33651	0.00942908	0.27113
274	H2afj	2.59572	0.179187	0.00943942	0.27113
275	Ppih	2.59364	0.271585	0.00949647	0.272031
276	Tab2	2.5864	0.267625	0.00969856	0.275959
277	Sec61g	2.57999	0.130675	0.0098802	0.278948
278	Traf7	2.57679	0.346383	0.00997216	0.281093
279	Clstn1	2.57265	0.233891	0.0100923	0.28295
280	Tmem115	2.57209	0.414951	0.0101088	0.28295
281	Derl1	2.5719	0.380796	0.0101143	0.28295
282	Gm12940	2.57067	1.28482	0.0101501	0.28295
283	Ech1	2.57039	0.225621	0.0101584	0.28295
284	Arpp19	2.56964	0.190643	0.0101805	0.283129
285	Mpped2	2.56832	0.284886	0.0102193	0.283527
286	Rpn2	2.56738	0.187014	0.010247	0.283632
287	Ccdc167	2.55919	0.427823	0.0104917	0.287122
288	Tapbp	2.55853	0.576681	0.0105116	0.287122
289	Lrrc8a	2.55495	0.359621	0.0106202	0.288854
290	Bckdhb	2.55298	0.278921	0.0106807	0.2895
291	Gapdh	2.54902	0.0791163	0.0108025	0.292055
292	Tmem246	2.54469	0.390381	0.0109374	0.294357
293	Sem1	2.5445	0.113652	0.0109433	0.294357
294	Trir	2.54168	0.162997	0.0110321	0.295246
295	Tcf4	2.53735	0.0959536	0.0111696	0.298546
296	Cops6	2.53481	0.258101	0.0112509	0.300205
297	Repin1	2.53452	0.700105	0.01126	0.300205
298	0610010K14Rik	2.52643	0.219197	0.0115229	0.306442
299	Bsg	2.52596	0.104107	0.0115383	0.306468
300	Gatm	2.52342	0.236256	0.0116221	0.30792
301	Paqr7	2.51588	0.46477	0.0118734	0.311846
302	Ddr1	2.51457	0.285825	0.0119179	0.311884
303	Ecd	2.51447	0.412778	0.0119211	0.311884
304	Slc25a3	2.51278	0.0953093	0.0119785	0.312666
305	2810459M11Rik	2.51202	0.346855	0.0120041	0.312948
306	Ndufa2	2.5109	0.123214	0.0120425	0.313046
307	Ttyh2	2.51071	0.624183	0.012049	0.313046
308	Otulin	2.51061	0.3672	0.0120522	0.313046
309	Slc25a14	2.50741	0.630597	0.0121619	0.315122
310	Clta	2.50647	0.170062	0.0121943	0.315191
311	Npdc1	2.50035	0.212514	0.012407	0.318743
312	Rpl30	2.498	0.0983058	0.0124897	0.32009
313	Selenoh	2.49122	0.149608	0.0127305	0.324682
314	Dazap2	2.49056	0.236035	0.0127542	0.324682
315	Kdm6b	2.48953	0.522519	0.0127914	0.325067
316	Fgfr1	2.48265	0.226325	0.0130408	0.328904
317	Cd63	2.48181	0.120162	0.0130718	0.328904
318	Zfp637	2.48152	0.310067	0.0130822	0.328904
319	Trappc2	2.47926	0.373504	0.0131654	0.330602
320	Serinc3	2.47154	0.31295	0.0134531	0.337027
321	Pigs	2.4707	0.314073	0.013485	0.337118
322	Ccdc85c	2.4706	0.708246	0.0134885	0.337118
323	Plekhb1	2.46957	0.620723	0.0135276	0.337476
324	Cdk7	2.46938	0.359471	0.0135347	0.337476
325	Cpsf6	2.46543	0.165033	0.013685	0.340822
326	Ago2	2.46401	0.26068	0.0137391	0.341365
327	Tmed2	2.4626	0.117134	0.0137933	0.34231
328	Ap2m1	2.46081	0.180723	0.0138623	0.343216
329	Ctsd	2.45526	0.214243	0.0140783	0.346318
330	Pim1	2.45507	0.629253	0.0140857	0.346318
331	Lrrc4	2.44999	0.546818	0.0142861	0.350027
332	Scamp5	2.44999	0.411097	0.0142861	0.350027
333	Cnih1	2.44679	0.204052	0.0144136	0.352335
334	Npepps	2.44566	0.189882	0.0144589	0.353033
335	Csk	2.44057	0.442792	0.014664	0.356807
336	Slc25a11	2.43982	0.262318	0.0146946	0.357141
337	Rimklb	2.43737	0.265076	0.0147944	0.358744
338	Ndufc1	2.43408	0.158991	0.0149298	0.360082
339	Adora2b	2.43332	0.604877	0.0149609	0.360082
340	Tspan3	2.42862	0.104194	0.0151565	0.362951
341	S100a16	2.42448	0.192673	0.0153305	0.365053
342	Afg3l1	2.42372	0.289306	0.0153624	0.365274
343	Usp21	2.42259	0.588496	0.0154102	0.365716
344	Dctn5	2.41751	0.419864	0.0156272	0.368263
345	2610001J05Rik	2.41092	0.202269	0.0159124	0.372621
346	Nrxn2	2.40819	0.209249	0.0160319	0.374177
347	Dap	2.40706	0.56638	0.0160816	0.374923
348	Dbn1	2.40612	0.323511	0.0161231	0.375478
349	Abhd4	2.40471	0.325159	0.0161855	0.375788
350	Arfgap1	2.40461	0.467608	0.0161897	0.375788
351	Gigyf1	2.39859	0.514702	0.0164585	0.380825
352	Cwc27	2.39774	0.32682	0.0164966	0.380825
353	Zfp672	2.39284	0.569706	0.0167183	0.385104
354	Esd	2.38945	0.188289	0.0168734	0.387831
355	Baz1a	2.38663	0.515721	0.0170035	0.389554
356	Ercc3	2.38456	0.758219	0.0170996	0.39133
357	Tmem80	2.37741	0.374497	0.0174349	0.395584
358	Snhg6	2.37741	0.229186	0.0174349	0.395584
359	Akt1	2.36987	0.333625	0.0177941	0.40244
360	Rpia	2.36865	0.93095	0.0178531	0.402894
361	E4f1	2.3678	0.661869	0.0178941	0.402978
362	Mt3	2.36488	0.16357	0.0180357	0.404446
363	Syngr2	2.36413	0.812977	0.0180724	0.404841
364	Mrps21	2.3599	0.1902	0.0182801	0.408198
365	Itgb5	2.35726	0.235906	0.0184104	0.410226
366	Rpl23	2.35688	0.085466	0.0184291	0.410226
367	Gnai2	2.35425	0.0643035	0.0185603	0.412713
368	Zkscan3	2.3485	0.308856	0.018849	0.416943
369	Mpnd	2.34756	0.304072	0.0188967	0.417561
370	Dstn	2.34625	0.187212	0.0189636	0.418155
371	Pcbd2	2.34502	0.394003	0.019026	0.418671
372	Rpl7	2.34323	0.102747	0.0191175	0.419799
373	Fbxw2	2.34154	0.243814	0.0192045	0.420848
374	Lhfp	2.33984	0.248169	0.0192918	0.421666
375	Slc49a4	2.33966	0.314446	0.0193015	0.421666
376	Snrpc	2.33655	0.17208	0.0194627	0.42431
377	Sf3b3	2.33222	0.257877	0.0196892	0.428808
378	Mau2	2.3293	0.359062	0.0198432	0.430831
379	Chmp1a	2.32365	0.321784	0.0201442	0.434691
380	Cd81	2.32092	0.140006	0.0202911	0.436526
381	Oaz2	2.32026	0.268923	0.0203267	0.436848
382	Snrpg	2.31857	0.129082	0.0204185	0.437598
383	Arxes2	2.31499	0.2861	0.0206134	0.440329
384	Aaas	2.31452	0.314594	0.0206392	0.440432
385	Mro	2.30981	0.414326	0.0208985	0.443951
386	Mrps36	2.30699	0.235271	0.0210554	0.445723
387	Med31	2.29372	0.330514	0.0218069	0.457741
388	Ap2s1	2.29193	0.19455	0.0219099	0.458311
389	Cpt1c	2.28976	0.600461	0.0220352	0.460476
390	Atp6v0c	2.28825	0.0882001	0.0221227	0.46094
391	Scarb1	2.28524	0.373909	0.0222986	0.463693
392	Cdipt	2.28355	0.270413	0.0223981	0.463939
393	Gm2a	2.27894	0.231626	0.0226709	0.468673
394	Nsfl1c	2.2763	0.235446	0.0228281	0.470544
395	Cnih2	2.27404	0.378361	0.0229636	0.472416
396	Hdgfl2	2.27366	0.313983	0.0229862	0.472423
397	Pias4	2.27112	0.524581	0.0231396	0.473969
398	Uqcrc2	2.27093	0.144612	0.023151	0.473969
399	Ewsr1	2.26632	0.150038	0.0234318	0.477868
400	Znrf1	2.26321	0.322101	0.0236225	0.480606
401	Vps45	2.26303	0.445618	0.0236341	0.480606
402	Cdc42ep1	2.2619	0.572133	0.0237038	0.481561
403	Usp42	2.26152	0.461074	0.0237271	0.481572
404	Alg9	2.26095	0.492895	0.0237621	0.481713
405	Insig1	2.26067	0.257099	0.0237796	0.481713
406	Tsen15	2.25804	0.277098	0.0239434	0.482722
407	Unc119b	2.25578	0.403641	0.0240846	0.485107
408	Pantr1	2.25484	0.0951649	0.0241437	0.485196
409	Txndc12	2.25211	0.178606	0.0243156	0.486519
410	Mindy2	2.24759	0.265064	0.0246026	0.490304
411	Lyrm4	2.2474	0.317039	0.0246146	0.490304
412	Blcap	2.2441	0.440561	0.0248257	0.492536
413	Psmb2	2.24166	0.138559	0.0249836	0.494741
414	Btbd9	2.24071	0.244882	0.0250446	0.494964
415	Nudt3	2.23987	0.192589	0.0250996	0.494964
416	Acot2	2.23968	0.415937	0.0251118	0.494964
417	Cnpy3	2.23864	0.292185	0.0251791	0.49503
418	Zfp706	2.2346	0.142302	0.0254439	0.498725
419	Dpm2	2.23234	0.2781	0.0255928	0.499452
420	Pias3	2.23224	0.618543	0.025599	0.499452
421	Nr2f1	2.23224	0.212094	0.025599	0.499452
422	Sf3b4	2.23139	0.214088	0.025655	0.500084
423	Get4	2.22923	0.384097	0.0257987	0.502421
424	Rpl31	2.22565	0.113858	0.0260375	0.505677
425	Tnfaip6	2.22189	0.347716	0.026291	0.509198
426	Gmpr2	2.21925	0.365295	0.0264697	0.511723
427	Ergic3	2.21756	0.191848	0.0265851	0.512798
428	Mpv17l2	2.21661	0.234818	0.0266494	0.513323
429	Cpsf4	2.21483	0.649896	0.026772	0.514901
430	Sfxn2	2.21436	0.446132	0.0268044	0.514901
431	Podxl2	2.20927	0.332275	0.0271557	0.518827
432	Tspan13	2.2024	0.214132	0.0276371	0.525811
433	Banp	2.20193	0.5711	0.0276703	0.525811
434	Sh3glb2	2.19553	0.383055	0.0281258	0.531037
435	Slc35b1	2.19073	0.184178	0.0284716	0.535875
436	Pelp1	2.18555	0.419828	0.0288487	0.538567
437	Prr3	2.18545	0.470424	0.0288556	0.538567
438	Pcx	2.18461	0.186534	0.0289177	0.538567
439	Clcn7	2.18432	0.806663	0.0289384	0.538567
440	Ythdf2	2.18414	0.25668	0.0289522	0.538567
441	Cyfip2	2.18244	0.542974	0.0290769	0.539938
442	Ndufb3	2.18075	0.136364	0.0292021	0.541787
443	Zmiz2	2.17406	0.377146	0.0297004	0.548758
444	Pex19	2.17397	0.347187	0.0297074	0.548758
445	Tsg101	2.17265	0.216885	0.0298066	0.549202
446	Cuedc1	2.17237	0.26394	0.0298278	0.549202
447	Egln1	2.17143	0.178677	0.0298989	0.549202
448	Cavin3	2.17077	0.189917	0.0299487	0.549379
449	Pgd	2.16841	0.273847	0.0301271	0.551696
450	Med9	2.16484	0.327256	0.0304001	0.554956
451	Wbp2	2.16465	0.229283	0.0304145	0.554956
452	Plekho1	2.16437	0.232941	0.0304362	0.554956
453	Adgrb1	2.16296	0.210149	0.0305446	0.555976
454	Lsm7	2.1623	0.175354	0.0305954	0.55642
455	Gga1	2.16164	0.435728	0.0306462	0.556866
456	Rpl21	2.1591	0.0866826	0.0308428	0.558043
457	Tsn	2.15862	0.119394	0.0308793	0.558227
458	Mrpl48	2.15514	0.213316	0.0311508	0.562175
459	Gm3764	2.15213	0.108043	0.0313872	0.565959
460	Cdo1	2.15109	0.263316	0.0314688	0.566226
461	Ggh	2.15053	0.165946	0.0315134	0.566226
462	Aen	2.14959	0.387175	0.0315879	0.566335
463	Rpl13a	2.14949	0.0927312	0.0315953	0.566335
464	Ext2	2.14657	0.253458	0.0318272	0.569526
465	Csf2ra	2.1414	1.03284	0.032242	0.576463
466	Copz1	2.14036	0.266002	0.0323256	0.577468
467	Ythdf1	2.13829	0.313439	0.0324932	0.578646
468	Emg1	2.13707	0.163521	0.0325926	0.579305
469	Uba2	2.13198	0.18709	0.0330082	0.584729
470	Lrrc4b	2.13114	0.214561	0.033078	0.585474
471	Tubb5	2.12765	0.119196	0.0333659	0.590078
472	Pou2f1	2.1269	0.226611	0.0334284	0.590336
473	Zmat3	2.12681	0.384584	0.0334363	0.590336
474	Mmp14	2.12492	0.169469	0.0335931	0.59261
475	Herpud2	2.12266	0.245035	0.0337821	0.594458
476	Chp1	2.12191	0.409067	0.0338453	0.595076
477	Tmem259	2.11909	0.286117	0.0340832	0.597414
478	Cep44	2.11899	0.393566	0.0340912	0.597414
479	Tsen34	2.11598	0.14066	0.0343466	0.599185
480	Rpl35	2.11579	0.186559	0.0343626	0.599185
481	Itm2c	2.11523	0.154596	0.0344107	0.599185
482	Tmem250-ps	2.11287	0.726275	0.0346117	0.60205
483	Akr1b3	2.1124	0.256796	0.034652	0.602256
484	Tmub2	2.1092	0.354113	0.0349272	0.605053
485	Ppp1r37	2.10864	0.43258	0.034976	0.605402
486	Fam126b	2.10562	0.38809	0.035237	0.608925
487	Ldhb	2.10496	0.143892	0.0352944	0.609418
488	Chst2	2.10111	0.227737	0.0356317	0.612318
489	Tcf7l2	2.09809	0.217576	0.035897	0.614815
490	Serp1	2.098	0.184614	0.0359053	0.614815
491	Clcc1	2.09715	0.233962	0.0359802	0.614815
492	Nudt21	2.09066	0.144579	0.0365589	0.621196
493	Ap1s1	2.09056	0.240042	0.0365674	0.621196
494	Ubl7	2.08755	0.33143	0.0368385	0.624367
495	Nptn	2.08501	0.205378	0.0370686	0.625552
496	1110051M20Rik	2.08491	0.300908	0.0370772	0.625552
497	Zic5	2.08482	0.370417	0.0370857	0.625552
498	Mdm2	2.08265	0.363286	0.0372828	0.626028
499	Trim8	2.08143	0.276107	0.0373946	0.626559
500	Arx	2.07861	0.280792	0.0376536	0.62893
501	Sppl2b	2.07795	0.542612	0.0377143	0.62893
502	Pkig	2.07738	0.163946	0.0377663	0.628952
503	Cant1	2.0738	0.400179	0.0380975	0.631515
504	Sox21	2.07324	0.213918	0.03815	0.631515
505	Strada	2.07305	0.37341	0.0381675	0.631515
506	Rhno1	2.07164	0.328326	0.0382991	0.632907
507	Lfng	2.06853	0.236995	0.03859	0.635322
508	Acvr2b	2.06816	0.584855	0.0386253	0.635322
509	Eif4a1	2.06618	0.104226	0.0388116	0.637395
510	Pop4	2.06505	0.198035	0.0389183	0.638158
511	Nfix	2.06411	0.127312	0.0390075	0.639125
512	Pcnp	2.06213	0.14626	0.0391952	0.640773
513	Mrpl38	2.06166	0.265928	0.0392401	0.640773
514	Ndufa6	2.06053	0.142266	0.0393478	0.640773
515	Acp6	2.06044	0.514973	0.0393568	0.640773
516	Pip4p1	2.05884	0.267323	0.0395099	0.641892
517	Btf3	2.05611	0.0798329	0.0397723	0.644817
518	Nup85	2.05601	0.367877	0.0397813	0.644817
519	Zdhhc2	2.05516	0.413601	0.0398631	0.645154
520	Tox3	2.05131	0.197161	0.0402372	0.647743
521	Rpn1	2.04839	0.143967	0.0405221	0.649858
522	Sall2	2.04745	0.259976	0.0406144	0.650558
523	Ube2n	2.04716	0.163061	0.0406421	0.650558
524	Elp5	2.04575	0.209038	0.0407809	0.650558
525	2024-03-02	2.04377	0.29763	0.0409759	0.651215
526	Celf1	2.04199	0.165939	0.041153	0.651836
527	Tkt	2.04151	0.149995	0.0411997	0.651836
528	Osgep	2.04104	0.186479	0.0412465	0.652088
529	Mgll	2.04029	0.38113	0.0413214	0.652785
530	Prkcsh	2.0354	0.228987	0.0418111	0.658556
531	Rabl3	2.03398	0.484989	0.0419533	0.658834
532	Nenf	2.03295	0.207836	0.0420578	0.659497
533	Cdc42se1	2.02956	0.217966	0.0424014	0.663902
534	Fbxo6	2.02504	1.13314	0.0428632	0.666768
535	Maea	2.02476	0.317739	0.0428922	0.666768
536	Apex1	2.024	0.187373	0.0429697	0.666881
537	Ift27	2.02363	0.217216	0.0430084	0.666993
538	Cdk9	2.02005	0.268212	0.0433781	0.670271
539	Pip5k1a	2.01685	0.286917	0.0437112	0.672437
540	Maoa	2.01581	0.188089	0.0438194	0.672905
541	Celf2	2.01506	0.105629	0.0438982	0.672905
542	Gpd2	2.0144	0.277742	0.0439673	0.67314
543	Enpp2	2.0129	0.556905	0.0441256	0.673949
544	Spindoc	2.01139	0.516097	0.0442843	0.674427
545	Fyn	2.00894	0.154855	0.0445433	0.677397
546	Pomt1	2.00649	0.336495	0.0448035	0.678916
547	Pitpnc1	2.00424	0.225459	0.0450449	0.681597
548	Snrpb	2.0032	0.11996	0.0451559	0.682301
549	Nup35	2.00254	0.29488	0.0452266	0.682883
550	1810037I17Rik	2.00122	0.105155	0.0453684	0.684048
551	Arpc1a	1.99906	0.159577	0.0456021	0.685591
552	Pls3	1.99595	0.230054	0.0459393	0.688191
553	Snx10	1.99567	0.383196	0.04597	0.688191
554	Pabpc4	1.99539	0.314981	0.0460008	0.688191
555	Rbm17	1.99379	0.181683	0.0461755	0.689343
556	Bnip3l	1.99379	0.218182	0.0461755	0.689343
557	Gdi2	1.99256	0.118521	0.0463094	0.690856
558	Smim12	1.98955	0.359057	0.0466406	0.693662
559	Rtraf	1.98936	0.106653	0.0466613	0.693662
560	Dgat1	1.98898	0.439165	0.0467029	0.693768
561	Cd9	1.9887	0.0521736	0.0467341	0.693768
562	Clcn4	1.98776	0.176582	0.0468381	0.693809
563	Slc3a2	1.9872	0.09114	0.0469007	0.693809
564	Rad1	1.9872	0.615301	0.0469007	0.693809
565	Plpp1	1.98635	0.405628	0.0469946	0.694713
566	Zfp385a	1.98588	0.36405	0.0470469	0.695
567	Telo2	1.98494	0.504869	0.0471515	0.69606
568	Zcwpw1	1.98324	0.602345	0.0473404	0.696884
569	Vim	1.98305	0.105303	0.0473614	0.696884
570	Hbb-bs	1.97872	1.46004	0.0478472	0.700468
571	Rpe	1.97816	0.347713	0.0479108	0.700915
572	Slit2	1.97364	0.575065	0.0484227	0.704993
573	Nol12	1.97326	0.281337	0.0484656	0.705132
574	Msi1	1.97232	0.239253	0.0485729	0.705305
575	Tmem94	1.97157	0.613636	0.0486589	0.705305
576	Amdhd2	1.97082	0.662729	0.048745	0.705305
577	Rfc2	1.97063	0.230942	0.0487665	0.705305
578	Pbx2	1.97053	0.607934	0.0487773	0.705305
579	Dnajb11	1.9678	0.166864	0.0490907	0.706939
580	Pax6	1.96394	0.166137	0.0495366	0.711558
581	Ndufaf8	1.96328	0.243586	0.0496131	0.711558
582	Crlf2	1.96328	0.53349	0.0496131	0.711558
583	Peli1	1.96215	0.196098	0.0497445	0.712477
584	Zdhhc20	1.96093	0.228179	0.0498871	0.714036
585	Ahsa1	1.9599	0.255176	0.050008	0.715115
586	Arhgap33	1.95877	0.337276	0.0501402	0.715389
587	Pdgfra	1.95745	0.782202	0.0502948	0.71628
588	Bmp1	1.95622	0.282325	0.0504388	0.71628
589	Rangap1	1.95396	0.180289	0.0507054	0.717817
590	Ndufs3	1.95378	0.122133	0.0507277	0.717817
591	Bcap31	1.95048	0.127019	0.0511188	0.721726
592	Tmem51	1.94841	0.650723	0.0513659	0.723463
593	Mboat7	1.94766	0.299314	0.051456	0.72425
594	Ndufa7	1.94577	0.120009	0.0516818	0.725499
595	Syt11	1.94314	0.0730868	0.0519994	0.727064
596	Taz	1.94229	0.406917	0.0521018	0.727533
597	Gpr180	1.94201	0.286342	0.052136	0.727533
598	Gyg	1.9406	0.319737	0.0523072	0.729441
599	Clu	1.93711	0.269744	0.0527315	0.732301
600	Hacd1	1.93655	0.194121	0.0528005	0.73246
601	Znhit2	1.93391	0.455903	0.0531238	0.735499
602	H2afx	1.93363	0.181575	0.0531586	0.735499
603	Adgrb2	1.9326	0.214097	0.0532861	0.735821
604	Rce1	1.93175	0.325072	0.0533907	0.736784
605	Srebf2	1.93052	0.139845	0.053542	0.73791
606	Acot1	1.92751	0.12837	0.0539159	0.740179
607	Snta1	1.92657	0.359431	0.0540332	0.740189
608	Tagln3	1.92262	0.226707	0.0545283	0.744235
609	Ing4	1.92036	0.247111	0.0548128	0.746675
610	Hnrnpf	1.91744	0.119207	0.0551823	0.750259
611	Smox	1.91669	0.285733	0.0552779	0.751077
612	Ppm1g	1.91612	0.168208	0.0553498	0.751252
613	Kansl1l	1.91217	0.226681	0.0558548	0.756972
614	Ndrg2	1.91132	0.12233	0.0559636	0.757961
615	Jmjd7	1.91038	0.540428	0.0560846	0.758793
616	Gcdh	1.91028	0.301021	0.0560967	0.758793
617	Tbcd	1.90605	0.572455	0.056644	0.764243
618	Gstm7	1.90369	0.409062	0.05695	0.766583
619	Cd320	1.90247	0.203444	0.0571097	0.768078
620	Akr1e1	1.89626	0.348847	0.0579261	0.775491
621	Zbtb20	1.89522	0.0800417	0.0580631	0.775491
622	Pde3b	1.88901	0.280722	0.0588907	0.782621
623	Tcf3	1.88844	0.213811	0.0589664	0.782621
624	Tcirg1	1.88769	0.774331	0.0590675	0.782814
625	Emc4	1.88694	0.169082	0.0591688	0.783329
626	Aacs	1.88571	0.470037	0.0593336	0.78453
627	Zdhhc8	1.88496	0.626263	0.0594352	0.785229
628	Sall3	1.88477	0.192712	0.0594606	0.785229
629	Ap3s1	1.88223	0.134494	0.0598048	0.786068
630	Fundc1	1.88214	0.313427	0.0598175	0.786068
631	C1qbp	1.88195	0.145643	0.0598431	0.786068
632	Slbp	1.88167	0.23665	0.0598815	0.786068
633	Wee1	1.88138	0.338882	0.0599198	0.786068
634	Acp1	1.87997	0.15425	0.0601121	0.786676
635	Mto1	1.87931	0.400839	0.0602019	0.786676
636	Actg1	1.87875	0.107211	0.060279	0.787197
637	Gamt	1.8763	0.32431	0.0606142	0.789626
638	Fgd1	1.87329	0.263739	0.0610288	0.792588
639	Nat9	1.87291	0.592316	0.0610808	0.792777
640	Puf60	1.87093	0.129921	0.0613543	0.795839
641	Cd1d1	1.87009	0.519916	0.0614719	0.796727
642	Ckap4	1.86707	0.183749	0.0618913	0.800714
643	Rbfa	1.86679	0.31526	0.0619307	0.800714
644	Dtna	1.8666	0.171549	0.061957	0.800714
645	Pard6a	1.86406	0.405746	0.0623131	0.803353
646	Fnip1	1.86255	0.307244	0.0625249	0.804614
647	Wdr20	1.86218	0.291611	0.0625779	0.804807
648	Anks3	1.85917	0.6167	0.0630036	0.808317
649	Plaa	1.85766	0.260075	0.0632174	0.810568
650	Polr2m	1.85653	0.163464	0.063378	0.811645
651	Nrm	1.85324	0.374875	0.0638487	0.816684
652	Mcrs1	1.85286	0.175152	0.0639026	0.816881
653	Aco2	1.85211	0.114818	0.0640107	0.817275
654	Arvcf	1.84862	0.464524	0.0645124	0.822045
655	Hdgf	1.84843	0.0936031	0.0645396	0.822045
656	Uxs1	1.84806	0.308268	0.064594	0.822244
657	Tmem136	1.84683	0.565234	0.0647713	0.822868
658	Mphosph9	1.84665	0.255305	0.0647986	0.822868
659	Gas5	1.83695	0.112772	0.0662174	0.835872
660	Pdia4	1.83507	0.164906	0.0664959	0.837243
661	Pif1	1.83488	0.608345	0.0665238	0.837243
662	Arfgap2	1.83017	0.266348	0.0672244	0.845055
663	F2r	1.82923	0.298151	0.0673652	0.845821
664	Znhit1	1.82923	0.252377	0.0673652	0.845821
665	Uqcrb	1.82791	0.0934508	0.0675628	0.847297
666	Spg7	1.82678	0.199615	0.0677326	0.848806
667	Vcp	1.82424	0.0768139	0.0681158	0.851709
668	Pold2	1.82377	0.297095	0.0681869	0.852095
669	Mief1	1.82264	0.455558	0.068358	0.853225
670	Ube2l3	1.82189	0.120245	0.0684722	0.854147
671	Flrt3	1.82132	0.331872	0.068558	0.854713
672	Kcnmb4os2	1.81944	0.515724	0.0688445	0.854931
673	Rhog	1.81944	0.630135	0.0688445	0.854931
674	Gtf2h1	1.8185	0.270891	0.0689881	0.854931
675	Atp1a1	1.8184	0.24114	0.0690025	0.854931
676	Phc2	1.81812	0.211208	0.0690456	0.854931
677	Rad9b	1.81803	1.07099	0.06906	0.854931
678	Vps35l	1.81746	0.285359	0.0691464	0.8555
679	Epb41l4aos	1.81492	0.458992	0.0695362	0.857815
680	Mdh1	1.81313	0.0951923	0.0698115	0.859819
681	Selenok	1.81228	0.0883355	0.0699423	0.859819
682	Slc38a3	1.81134	0.207994	0.0700878	0.860467
683	Emp1	1.81115	0.353186	0.0701169	0.860467
684	Aldh9a1	1.80946	0.361553	0.0703795	0.86219
685	Sin3b	1.80692	0.130413	0.070775	0.866032
686	Mex3a	1.80579	0.233805	0.0709513	0.867689
687	Plpp4	1.80325	0.460327	0.0713494	0.87155
688	Pfdn2	1.80259	0.109131	0.0714529	0.872311
689	Cpsf3	1.80146	0.255155	0.0716307	0.873473
690	Ptprf	1.79863	0.192484	0.0720766	0.875562
691	Paqr4	1.79863	0.331407	0.0720766	0.875562
692	Adprhl2	1.79769	0.268186	0.0722257	0.876187
693	Sf3a2	1.79609	0.306679	0.0724798	0.877259
694	Rxrb	1.7943	0.437871	0.0727647	0.878102
695	Hus1	1.79421	0.370879	0.0727797	0.878102
696	Mindy1	1.79412	0.346371	0.0727948	0.878102
697	Ctsb	1.79383	0.104937	0.0728398	0.878102
698	Sdhc	1.78913	0.147269	0.0735945	0.883904
699	Tnrc18	1.78913	0.164031	0.0735945	0.883904
700	Rab5b	1.78875	0.25639	0.0736552	0.883904
701	Pfas	1.78743	0.394827	0.0738678	0.885816
702	Arid1a	1.78658	0.142533	0.0740047	0.886186
703	Tsnax	1.78649	0.245462	0.0740199	0.886186
704	P4ha3	1.78498	0.505266	0.0742639	0.886186
705	Irf2bpl	1.78159	0.208898	0.0748153	0.892262
706	Purb	1.78112	0.0678407	0.0748922	0.892676
707	Tspan9	1.78047	0.286526	0.0749999	0.893457
708	Nudt16l1	1.77896	0.277078	0.0752465	0.89589
709	Ptov1	1.77811	0.0712455	0.0753855	0.896266
710	1110032F04Rik	1.77783	1.27665	0.0754319	0.896266
711	Mospd3	1.77642	0.498745	0.0756642	0.898337
712	Laptm4b	1.77369	0.295732	0.0761149	0.900953
713	Cgrrf1	1.77284	0.34486	0.0762553	0.900953
714	Mt2	1.77284	0.164071	0.0762553	0.900953
715	Ndst1	1.77256	0.26594	0.0763021	0.900953
716	Dnajc4	1.77228	0.333777	0.0763489	0.900953
717	Wdr33	1.77105	0.175124	0.0765522	0.900953
718	Slc25a10	1.77049	0.45104	0.0766462	0.900953
719	H2-Ke6	1.77049	0.268975	0.0766462	0.900953
720	Palm	1.7703	0.537647	0.0766775	0.900953
721	Brd3	1.76907	0.199377	0.0768815	0.901219
722	Ccnt1	1.76634	0.231886	0.0773381	0.904514
723	C030034I22Rik	1.76427	0.96185	0.077686	0.907196
724	Bpgm	1.7638	0.177731	0.0777653	0.907196
725	Smarcb1	1.76267	0.123014	0.0779557	0.907196
726	Tspan12	1.76267	0.169129	0.0779557	0.907196
727	Pcbd1	1.76248	0.786768	0.0779875	0.907196
728	Arhgap1	1.7623	0.387486	0.0780193	0.907196
729	Plp1	1.76154	0.555901	0.0781465	0.907196
730	Cdh13	1.76135	0.317123	0.0781784	0.907196
731	Aldoc	1.75966	0.165386	0.0784654	0.908662
732	Srprb	1.75486	0.233489	0.0792834	0.913511
733	Dvl3	1.75476	0.275602	0.0792995	0.913511
734	Erg28	1.75467	0.0952846	0.0793156	0.913511
735	Sidt2	1.75335	0.317944	0.0795415	0.914619
736	Leng8	1.75072	0.236433	0.0799947	0.918832
737	Fam89b	1.74968	0.199731	0.0801733	0.919447
738	Pacsin3	1.74893	0.374509	0.0803034	0.919447
739	Scamp2	1.74846	0.206585	0.0803848	0.919447
740	Snrpe	1.74808	0.120895	0.08045	0.919447
741	Gpi1	1.74752	0.15426	0.0805478	0.919696
742	Phf5a	1.7462	0.12736	0.0807765	0.92181
743	Bckdha	1.74582	0.302439	0.0808419	0.92206
744	Hinfp	1.74554	0.495104	0.080891	0.922123
745	Med25	1.74526	0.173454	0.0809402	0.922186
746	Spcs1	1.74375	0.060846	0.0812026	0.923685
747	Alyref	1.74319	0.130325	0.0813012	0.924187
748	Nek3	1.74243	0.739438	0.0814328	0.924812
749	Epop	1.74102	0.899705	0.08168	0.926316
750	Chadl	1.74093	0.660746	0.0816965	0.926316
751	Rps6kb2	1.73989	0.426697	0.0818782	0.927074
752	BC004004	1.73904	0.197771	0.0820271	0.927273
753	Lamtor1	1.73895	0.123932	0.0820436	0.927273
754	Rabggtb	1.73829	0.247577	0.0821596	0.928088
755	Cars	1.73763	0.361728	0.0822758	0.928409
756	Tfg	1.73556	0.150573	0.0826416	0.931236
757	Tor1a	1.73547	0.172739	0.0826582	0.931236
758	Mageh1	1.73462	0.173095	0.0828083	0.93243
759	Ktn1	1.73292	0.069675	0.0831091	0.93532
760	Ptbp3	1.73189	0.193045	0.0832933	0.936895
761	Prdx2	1.73085	0.0646898	0.0834779	0.93822
762	Prkag1	1.72878	0.209908	0.083848	0.93822
763	Chka	1.72737	0.21399	0.0841012	0.938997
764	Gin1	1.72662	0.449081	0.0842364	0.940011
765	Zfp428	1.72389	0.183119	0.0847282	0.942518
766	Snrpb2	1.72022	0.17816	0.0853932	0.947426
767	Ddrgk1	1.71824	0.148136	0.0857531	0.950803
768	Anxa6	1.71805	0.275495	0.0857874	0.950803
769	Nek7	1.71391	0.262827	0.0865456	0.955205
770	2010320M18Rik	1.71353	0.295631	0.0866148	0.95547
771	Gm11837	1.71212	0.365025	0.0868746	0.956344
772	Czib	1.71212	0.192206	0.0868746	0.956344
773	Golt1b	1.71024	0.237335	0.0872221	0.958596
774	Rbm39	1.70939	0.0509757	0.0873788	0.958596
775	Pigc	1.70864	0.263757	0.0875183	0.958792
776	Rap1gap	1.70817	0.618719	0.0876056	0.958792
777	Ndufa4	1.70807	0.0610304	0.087623	0.958792
778	Nip7	1.70591	0.221601	0.0880255	0.961096
779	Kcnd2	1.70478	0.210682	0.0882361	0.961828
780	Sec24a	1.70412	0.194759	0.0883591	0.962673
781	Emc7	1.7028	0.0922205	0.0886055	0.964749
782	Trim32	1.70261	0.481926	0.0886408	0.964749
783	Gtf2h2	1.69772	0.243728	0.0895613	0.97177
784	Taf1d	1.69772	0.190415	0.0895613	0.97177
785	Dcaf12	1.6964	0.245507	0.0898105	0.972977
786	Mtch1	1.69489	0.121645	0.0900959	0.974573
787	Pcmtd1	1.69414	0.168711	0.0902389	0.974626
788	Prss36	1.69386	0.75654	0.0902925	0.974708
789	Gps2	1.69329	0.236483	0.0904	0.974873
790	Sema4b	1.68924	0.363333	0.0911727	0.980709
791	Kat6b	1.68755	0.206369	0.0914978	0.981712
792	Olig2	1.68698	0.221423	0.0916064	0.982378
793	Katnb1	1.68604	0.5237	0.0917875	0.983022
794	Rnaseh2a	1.68444	0.287069	0.0920962	0.985136
795	Tmem106c	1.68407	0.205865	0.0921689	0.985416
796	Mllt10	1.68134	0.183084	0.0926977	0.988162
797	Gpr162	1.67983	0.517861	0.0929905	0.989701
798	Dact3	1.67766	0.468377	0.0934126	0.991754
799	Nek6	1.6771	0.256511	0.093523	0.991754
800	Smim15	1.67653	0.216464	0.0936335	0.991754
801	Rchy1	1.67465	0.239152	0.0940025	0.993479
802	Ciao1	1.6739	0.252423	0.0941505	0.994246
803	Tmem265	1.67258	0.710485	0.0944098	0.995539
804	Bcan	1.67239	0.129805	0.0944469	0.995539
805	Cd151	1.67089	0.485329	0.0947441	0.995539
806	Agk	1.6707	0.281139	0.0947813	0.995539
807	Usp12	1.6706	0.379903	0.0947999	0.995539
808	Casp6	1.67051	0.441403	0.0948185	0.995539
809	Nkiras2	1.66825	0.426381	0.095266	0.995888
810	Cd47	1.66787	0.134008	0.0953407	0.995888
811	Ttll12	1.66778	0.465533	0.0953594	0.995888
812	Acsbg1	1.66731	0.130008	0.095453	0.996373
813	Smarcd3	1.66674	0.252669	0.0955653	0.996562
814	Cep164	1.66674	0.255559	0.0955653	0.996562
815	Tomm22	1.66599	0.081371	0.0957152	0.997143
816	Wdr6	1.66383	0.239054	0.0961472	1
817	Hsdl2	1.66373	0.16563	0.096166	1
818	Becn1	1.66307	0.227338	0.0962979	1
819	Spns1	1.6627	0.217652	0.0963732	1
820	Ier5	1.66213	0.229775	0.0964864	1
821	Zfyve21	1.66185	0.206311	0.096543	1
822	Vasp	1.66157	0.273804	0.0965997	1
823	Cfap20	1.66147	0.137073	0.0966186	1
824	Cspg5	1.66053	0.0836852	0.0968077	1
825	Ncln	1.66044	0.304037	0.0968266	1
826	Nelfcd	1.65921	0.252902	0.0970729	1
827	Tada3	1.65855	0.244612	0.0972057	1
828	Ergic1	1.65752	0.153499	0.0974147	1
829	Snx17	1.65714	0.161479	0.0974908	1
830	Chkb	1.65582	0.377529	0.0977574	1
831	Rnf167	1.65469	0.262805	0.0979865	1
832	Ndufaf7	1.65441	0.232175	0.0980438	1
833	Dleu2	1.65168	0.188626	0.0985994	1
834	Ppp6r2	1.65159	0.281508	0.0986186	1
835	Wtap	1.65093	0.221335	0.0987531	1
836	Srebf1	1.65065	0.261485	0.0988108	1
837	Dbp	1.6497	0.255466	0.0990033	1
838	Trim27	1.64942	0.423571	0.0990611	1
839	Mt1	1.64923	0.0942383	0.0990996	1
840	Sharpin	1.64905	0.419117	0.0991382	1
841	Lztr1	1.64858	0.346419	0.0992347	1
842	Cox20	1.6481	0.180362	0.0993312	1
843	Garem2	1.64763	0.392163	0.0994278	1
844	Ube2v1	1.64519	0.155874	0.0999314	1
845	Gm10762	1.64443	0.219476	0.100087	1
846	Vkorc1	1.64434	0.269852	0.100106	1
847	Srpk2	1.64359	0.0912115	0.100262	1
848	Gria3	1.64302	0.486235	0.100379	1
849	Pcbp1	1.64264	0.0736562	0.100457	1
850	Ywhaz	1.64217	0.0635675	0.100554	1
851	Luc7l3	1.6417	0.124588	0.100652	1
852	Ing1	1.64076	0.176519	0.100847	1
853	Chfr	1.63944	0.22278	0.101121	1
854	Skiv2l	1.63888	0.454007	0.101238	1
855	Efhd1	1.63492	0.708353	0.102065	1
856	Fam102b	1.63492	0.214754	0.102065	1
857	Rpl4	1.6337	0.0900763	0.102322	1
858	2310011J03Rik	1.63323	0.235058	0.102421	1
859	Srm	1.63172	0.207076	0.102738	1
860	Myorg	1.63116	0.328232	0.102857	1
861	Mdm4	1.63031	0.201558	0.103036	1
862	Snx9	1.62796	0.330624	0.103534	1
863	Fxyd6	1.62721	0.194183	0.103693	1
864	Zdhhc18	1.62692	0.448862	0.103753	1
865	Ttc14	1.62589	0.129843	0.103974	1
866	Eif5a	1.62523	0.117235	0.104114	1
867	Zranb1	1.62269	0.181408	0.104656	1
868	Gnas	1.62212	0.0642504	0.104777	1
869	Fbxo3	1.61958	0.209061	0.105322	1
870	Msh5	1.61854	1.04446	0.105545	1
871	Gm266	1.61807	0.331558	0.105647	1
872	Ogfr	1.61779	0.240832	0.105708	1
873	Calr	1.61591	0.0989645	0.106114	1
874	Atp6ap2	1.61572	0.151393	0.106155	1
875	Oxa1l	1.61563	0.213746	0.106175	1
876	B4galt2	1.61525	0.328798	0.106257	1
877	Pcnx3	1.61421	0.237767	0.106481	1
878	Tspan7	1.61327	0.132583	0.106685	1
879	Pld2	1.61083	0.384006	0.107218	1
880	Alg1	1.61007	0.394196	0.107382	1
881	Tpbg	1.61007	0.318337	0.107382	1
882	Ryk	1.60828	0.12966	0.107773	1
883	Armc6	1.60819	0.51488	0.107794	1
884	Mrpl50	1.60706	0.226221	0.108041	1
885	Apba2	1.60602	0.164339	0.108269	1
886	Inpp4a	1.60405	0.454744	0.108704	1
887	Smim14	1.60348	0.209302	0.108828	1
888	H13	1.60311	0.185431	0.108911	1
889	Surf4	1.60198	0.172554	0.109161	1
890	Aph1a	1.60141	0.155906	0.109286	1
891	Tubb6	1.60141	0.269934	0.109286	1
892	Sar1b	1.60103	0.089215	0.109369	1
893	Zbtb22	1.60085	0.271269	0.109411	1
894	Rhpn1	1.59972	1.24861	0.109661	1
895	Mypop	1.59953	0.610885	0.109703	1
896	Tnfrsf21	1.59887	0.19392	0.10985	1
897	Cd164	1.59849	0.130691	0.109933	1
898	Rpl22	1.59849	0.072543	0.109933	1
899	Vps37d	1.5951	0.595391	0.110689	1
900	Borcs6	1.59492	0.469804	0.110731	1
901	Nelfa	1.59256	0.311431	0.111258	1
902	Atg7	1.59181	0.348633	0.111428	1
903	Hadhb	1.59143	0.104875	0.111512	1
904	Ube2d3	1.59134	0.0738888	0.111533	1
905	Klhl2	1.59115	0.420822	0.111576	1
906	Denr	1.58993	0.123815	0.111851	1
907	Tmem201	1.58993	0.29762	0.111851	1
908	Zic2	1.58889	0.297448	0.112085	1
909	Nacc2	1.58814	0.195489	0.112255	1
910	Fastk	1.58654	0.227118	0.112617	1
911	Atp13a1	1.58447	0.277819	0.113088	1
912	Aars2	1.58409	0.864749	0.113173	1
913	Pcyox1l	1.58371	0.215472	0.113259	1
914	Auh	1.58352	0.413808	0.113302	1
915	Rragd	1.58343	0.194469	0.113323	1
916	Commd3	1.58211	0.165167	0.113624	1
917	Fam171a2	1.58202	0.348281	0.113645	1
918	Acaa1a	1.58164	0.171804	0.113731	1
919	Slc7a10	1.58145	0.303993	0.113774	1
920	Gtpbp2	1.58042	0.385676	0.114011	1
921	1810010H24Rik	1.57656	0.489539	0.114897	1
922	Clybl	1.57515	0.305613	0.115223	1
923	Cirbp	1.57458	0.11177	0.115353	1
924	Dot1l	1.5742	0.220623	0.11544	1
925	Pantr2	1.57402	0.334508	0.115484	1
926	AW047730	1.57345	0.123825	0.115614	1
927	Ercc8	1.57035	0.293493	0.116335	1
928	Pacs2	1.56865	0.299921	0.116729	1
929	Cyp4f16	1.56856	0.52177	0.116751	1
930	Enho	1.5679	0.173564	0.116905	1
931	Akr1b10	1.56526	0.231345	0.117522	1
932	Marf1	1.56413	0.339892	0.117787	1
933	Trerf1	1.56413	0.290674	0.117787	1
934	H3f3a	1.56065	0.0433093	0.118607	1
935	P2rx7	1.56037	0.375836	0.118673	1
936	Tusc2	1.5599	0.305577	0.118785	1
937	Pank1	1.55943	0.211528	0.118896	1
938	Fktn	1.55943	0.230614	0.118896	1
939	Fam92a	1.55735	0.14005	0.119386	1
940	Aktip	1.55274	0.194404	0.120485	1
941	Kdsr	1.55029	0.361697	0.121071	1
942	Tspan6	1.54813	0.123669	0.121591	1
943	Tarbp2	1.54813	0.319367	0.121591	1
944	Siah1a	1.54766	0.238395	0.121705	1
945	Parp2	1.54766	0.315147	0.121705	1
946	Krit1	1.54709	0.173711	0.121841	1
947	Snhg3	1.54662	0.206672	0.121954	1
948	Ctu2	1.54606	0.231861	0.122091	1
949	Zbtb7a	1.54606	0.295433	0.122091	1
950	Clip3	1.54596	0.239249	0.122114	1
951	Tm2d3	1.54568	0.16387	0.122182	1
952	Usp19	1.54493	0.176065	0.122364	1
953	Pcid2	1.54493	0.30691	0.122364	1
954	Mfhas1	1.54436	0.174545	0.122501	1
955	Kbtbd3	1.54267	0.613585	0.122911	1
956	Cdca7	1.54248	0.234848	0.122957	1
957	Mrpl52	1.54201	0.0943586	0.123071	1
958	Cox18	1.54154	0.351174	0.123186	1
959	Ipmk	1.54097	0.258824	0.123323	1
960	Smyd2	1.54069	0.284397	0.123392	1
961	Rogdi	1.54031	0.576868	0.123484	1
962	Cnp	1.53994	0.161736	0.123575	1
963	Myo9b	1.53787	0.278626	0.124081	1
964	Tubb2a	1.53758	0.105419	0.12415	1
965	Thra	1.53533	0.151617	0.124704	1
966	Anks1b	1.53401	0.326582	0.125028	1
967	Ndufa5	1.53288	0.0752304	0.125306	1
968	Pelo	1.53288	0.316927	0.125306	1
969	Slc27a3	1.5325	0.905811	0.125399	1
970	Bckdk	1.53156	0.218079	0.125631	1
971	Inafm1	1.53034	0.699177	0.125934	1
972	Crls1	1.53024	0.199579	0.125957	1
973	Mrps12	1.52648	0.13908	0.126891	1
974	Mccc1	1.52638	0.334456	0.126915	1
975	Bphl	1.52638	0.207623	0.126915	1
976	Bcat2	1.52582	0.538694	0.127055	1
977	Fbh1	1.52497	0.243691	0.127267	1
978	Sf3b6	1.5245	0.0747132	0.127384	1
979	Itm2a	1.5229	0.466812	0.127784	1
980	Atat1	1.51979	0.283828	0.128563	1
981	Srsf11	1.51923	0.0593077	0.128705	1
982	Tcf7l1	1.51894	0.16769	0.128776	1
983	Sccpdh	1.51857	0.184335	0.128871	1
984	Gm36988	1.51838	0.850072	0.128919	1
985	S100b	1.51744	0.459349	0.129156	1
986	Gtf3c2	1.51744	0.190554	0.129156	1
987	Dbx2	1.5165	0.236699	0.129394	1
988	Pfn2	1.51226	0.0911544	0.130467	1
989	Pls1	1.51028	0.382373	0.130971	1
990	Npc1	1.50746	0.191044	0.131693	1
991	Traf4	1.50567	0.195313	0.132152	1
992	Yipf1	1.50115	0.159933	0.133316	1
993	Abhd12	1.50115	0.125552	0.133316	1
994	Clns1a	1.4971	0.147511	0.134366	1
995	Eif3l	1.49616	0.131142	0.134611	1
996	Uhrf2	1.49532	0.159097	0.134832	1
997	Ide	1.49522	0.126578	0.134857	1
998	Cops8	1.49456	0.129817	0.135029	1
999	Riok1	1.49334	0.254639	0.135349	1
1000	Bbs5	1.49259	0.924049	0.135546	1
1001	Fibp	1.49099	0.187745	0.135965	1
1002	2510039O18Rik	1.49042	0.375754	0.136114	1
1003	Flvcr1	1.48901	0.435309	0.136485	1
1004	3110082J24Rik	1.48882	0.197283	0.136535	1
1005	Txndc5	1.48873	0.200513	0.13656	1
1006	Cacna1d	1.48694	0.649952	0.137031	1
1007	Mapk8	1.486	0.23156	0.13728	1
1008	Blvra	1.48571	0.399915	0.137355	1
1009	C1qtnf6	1.48553	0.389652	0.137405	1
1010	Hgsnat	1.48515	0.232423	0.137504	1
1011	Atpif1	1.48449	0.0866127	0.137679	1
1012	Sec61a2	1.48411	0.226563	0.137779	1
1013	Mex3d	1.48327	0.330538	0.138004	1
1014	Notch1	1.48157	0.106353	0.138454	1
1015	Dnmbp	1.4811	0.395449	0.13858	1
1016	Bcl7b	1.47997	0.193305	0.138881	1
1017	Lrrn1	1.47809	0.240881	0.139384	1
1018	Sh3gl1	1.47781	0.186091	0.13946	1
1019	Zfp639	1.47696	0.223916	0.139687	1
1020	Nop10	1.47564	0.0956327	0.14004	1
1021	Nr2f6	1.47536	0.245865	0.140116	1
1022	Cadm1	1.47508	0.165031	0.140192	1
1023	Aspa	1.47413	1.03983	0.140445	1
1024	Nrbp1	1.47366	0.213648	0.140572	1
1025	Mrpl14	1.47282	0.148318	0.140801	1
1026	Lmf1	1.47197	0.371582	0.141029	1
1027	Urod	1.47103	0.293234	0.141284	1
1028	Pick1	1.46858	0.34952	0.141947	1
1029	Tle5	1.46802	0.0840977	0.1421	1
1030	Ssr1	1.46698	0.0822148	0.142382	1
1031	Rnf122	1.46698	0.262409	0.142382	1
1032	Cnn3	1.46604	0.0923728	0.142638	1
1033	Magee1	1.46594	0.387065	0.142663	1
1034	Vps52	1.4651	0.411039	0.142894	1
1035	Tmem230	1.46416	0.245397	0.143151	1
1036	Lrp4	1.4635	0.2964	0.143332	1
1037	Dcun1d5	1.46303	0.101418	0.14346	1
1038	C330018D20Rik	1.46058	0.466833	0.144131	1
1039	Eps8	1.46058	0.582931	0.144131	1
1040	Vps11	1.45973	0.473859	0.144364	1
1041	Eif2b1	1.45898	0.303378	0.144571	1
1042	Tmbim6	1.45879	0.0507746	0.144623	1
1043	Sorbs1	1.45794	0.15153	0.144856	1
1044	Atp6v1a	1.45728	0.151405	0.145038	1
1045	Nqo2	1.45634	0.353435	0.145298	1
1046	Exd2	1.45625	0.274916	0.145324	1
1047	Gpr108	1.45568	0.406768	0.14548	1
1048	Irf2bp2	1.45568	0.220181	0.14548	1
1049	E2f4	1.45502	0.41166	0.145663	1
1050	Hopx	1.45371	0.290657	0.146028	1
1051	Fam114a2	1.45342	0.144734	0.146106	1
1052	Bicc1	1.45324	0.264593	0.146158	1
1053	5730480H06Rik	1.45324	0.350337	0.146158	1
1054	Zbed3	1.45258	0.237724	0.146341	1
1055	Prr14	1.45211	0.31841	0.146472	1
1056	Katna1	1.45126	0.39066	0.146708	1
1057	Ctxn1	1.4506	0.173946	0.146891	1
1058	Gtf3a	1.44834	0.208594	0.147522	1
1059	Gle1	1.44796	0.185552	0.147627	1
1060	Mkrn1	1.44787	0.221697	0.147654	1
1061	Pigq	1.44759	0.20365	0.147733	1
1062	Ulk4	1.44693	0.329899	0.147917	1
1063	Evl	1.44617	0.196461	0.148128	1
1064	Fh1	1.44599	0.118081	0.148181	1
1065	Casp7	1.44514	0.293278	0.148419	1
1066	Impdh2	1.4441	0.136016	0.14871	1
1067	Dag1	1.4441	0.0831571	0.14871	1
1068	Npc2	1.4441	0.0986507	0.14871	1
1069	Ubash3b	1.44382	0.293433	0.148789	1
1070	Tuba1b	1.44109	0.0162628	0.149559	1
1071	Ctdspl	1.43968	0.389521	0.149958	1
1072	Nsmce4a	1.4377	0.113213	0.150519	1
1073	Idh3g	1.43676	0.111612	0.150786	1
1074	E130114P18Rik	1.43657	0.171296	0.150839	1
1075	Fbxl20	1.4361	0.390896	0.150973	1
1076	Dexi	1.43582	0.202283	0.151054	1
1077	Gdi1	1.43563	0.227862	0.151107	1
1078	Jkamp	1.43535	0.10722	0.151188	1
1079	Slc48a1	1.43413	0.225724	0.151537	1
1080	Agpat1	1.43394	0.301052	0.15159	1
1081	Tmem165	1.43102	0.117626	0.152425	1
1082	Nfkb1	1.43036	0.213791	0.152614	1
1083	Map4k4	1.42772	0.0662013	0.153371	1
1084	Rufy3	1.42735	0.192186	0.15348	1
1085	Sfrp2	1.42706	0.313366	0.153561	1
1086	Inafm2	1.42546	0.292843	0.154023	1
1087	Arhgef1	1.42499	0.469241	0.154159	1
1088	Dennd6b	1.42462	0.793015	0.154268	1
1089	Ppp3ca	1.42386	0.0746163	0.154486	1
1090	Tfe3	1.42302	0.495913	0.154731	1
1091	Tsc22d4	1.42198	0.069606	0.155032	1
1092	Hexa	1.42113	0.18881	0.155278	1
1093	Pou6f1	1.42076	0.407684	0.155387	1
1094	Tmco1	1.41991	0.0887552	0.155634	1
1095	Nploc4	1.41963	0.291188	0.155716	1
1096	Zyx	1.41953	0.463999	0.155744	1
1097	Enkd1	1.41935	0.516209	0.155798	1
1098	Chchd3	1.41812	0.120625	0.156155	1
1099	Fnta	1.41699	0.199302	0.156485	1
1100	Polr2d	1.41661	0.159752	0.156596	1
1101	Tafa5	1.41558	0.116979	0.156899	1
1102	Rtca	1.41483	0.171594	0.157119	1
1103	Ppp6r3	1.41144	0.176974	0.158116	1
1104	Zfp513	1.41125	0.457211	0.158171	1
1105	Acad8	1.41031	0.371701	0.158449	1
1106	Clip1	1.4089	0.214548	0.158866	1
1107	Pigx	1.4088	0.158557	0.158894	1
1108	Cep95	1.40861	0.372288	0.15895	1
1109	Ccz1	1.40664	0.15271	0.159535	1
1110	Ppp3cc	1.40617	0.623086	0.159675	1
1111	1110038B12Rik	1.40617	0.161817	0.159675	1
1112	Egfl6	1.40541	0.703736	0.159899	1
1113	Odf2	1.40522	0.219339	0.159955	1
1114	Git1	1.40485	0.296948	0.160067	1
1115	Trmt1	1.40344	0.29376	0.160487	1
1116	Eif4e	1.40268	0.0962876	0.160712	1
1117	Imp4	1.40127	0.157474	0.161133	1
1118	Rprm	1.39995	0.293304	0.161528	1
1119	Gpr153	1.39807	0.897043	0.162092	1
1120	Ncstn	1.39807	0.228306	0.162092	1
1121	Cyp46a1	1.39779	0.858427	0.162177	1
1122	Spata1	1.39769	0.389631	0.162205	1
1123	Psma4	1.39732	0.0739656	0.162318	1
1124	Thy1	1.39637	0.282167	0.162602	1
1125	Osbpl7	1.39628	0.790782	0.16263	1
1126	Ankrd54	1.39515	0.336762	0.16297	1
1127	Zfp521	1.39355	0.16958	0.163453	1
1128	Decr1	1.39299	0.216946	0.163624	1
1129	Diablo	1.3927	0.16525	0.163709	1
1130	Med22	1.39195	0.127927	0.163937	1
1131	Rnf187	1.39176	0.148754	0.163994	1
1132	Ccdc22	1.39129	0.376652	0.164137	1
1133	3110039M20Rik	1.39054	0.351993	0.164365	1
1134	Tomm40l	1.39035	0.43559	0.164423	1
1135	Pdcd11	1.3896	0.184244	0.164651	1
1136	Nprl2	1.38734	0.519754	0.165339	1
1137	A430005L14Rik	1.38715	0.214074	0.165396	1
1138	Myl12a	1.38649	0.145996	0.165597	1
1139	Scyl1	1.38461	0.278543	0.166173	1
1140	Dvl1	1.38433	0.573784	0.166259	1
1141	Emid1	1.38282	0.200158	0.16672	1
1142	Ctsz	1.38244	0.193535	0.166836	1
1143	Ube2m	1.38094	0.10648	0.167299	1
1144	Thtpa	1.38075	0.380644	0.167357	1
1145	Pes1	1.38075	0.234551	0.167357	1
1146	Cfl2	1.38065	0.0677536	0.167385	1
1147	Polr2g	1.37962	0.117492	0.167704	1
1148	Max	1.37839	0.208461	0.168082	1
1149	B2m	1.37811	0.162397	0.168169	1
1150	Hnrnpl	1.37736	0.0900074	0.168401	1
1151	Fam53b	1.3767	0.323977	0.168605	1
1152	Cacna1a	1.3767	0.381334	0.168605	1
1153	Ctdnep1	1.3751	0.15999	0.169101	1
1154	Foxo1	1.37453	0.229839	0.169276	1
1155	Bora	1.37406	0.255647	0.169422	1
1156	Fancc	1.37228	0.460689	0.169978	1
1157	Plscr3	1.37143	0.786163	0.170242	1
1158	Ccnb1	1.37115	0.202684	0.17033	1
1159	Proser1	1.36983	0.224937	0.170741	1
1160	Tm7sf3	1.36945	0.166812	0.170858	1
1161	Sulf2	1.36936	0.292706	0.170888	1
1162	Spsb3	1.36926	0.145196	0.170917	1
1163	Mpv17	1.36907	0.228255	0.170976	1
1164	Fam227a	1.36889	1.1443	0.171035	1
1165	G3bp2	1.36804	0.0920197	0.1713	1
1166	Rab24	1.36785	0.151994	0.171359	1
1167	Rer1	1.36634	0.0856255	0.171831	1
1168	Tmed4	1.36314	0.098021	0.172837	1
1169	Gga2	1.3622	0.343791	0.173134	1
1170	Vmp1	1.36192	0.109655	0.173223	1
1171	Bop1	1.36004	0.343957	0.173818	1
1172	Lamtor5	1.36004	0.138774	0.173818	1
1173	Pet100	1.35994	0.211953	0.173848	1
1174	Sh2b1	1.35862	0.291035	0.174265	1
1175	Hyal2	1.35787	0.432364	0.174504	1
1176	Samd4b	1.35561	0.192712	0.175223	1
1177	Rad54l	1.35298	0.386912	0.176063	1
1178	Foxm1	1.35241	0.162466	0.176244	1
1179	Ybx3	1.35138	0.111622	0.176575	1
1180	Tm7sf2	1.35109	0.218919	0.176665	1
1181	Ascl1	1.35025	0.350392	0.176937	1
1182	Rnf115	1.34978	0.148687	0.177088	1
1183	L3hypdh	1.34978	0.271939	0.177088	1
1184	Gpx3	1.34959	0.372032	0.177148	1
1185	Fam189a2	1.34912	0.408347	0.177299	1
1186	Tab1	1.34799	0.546097	0.177663	1
1187	Mef2b	1.34592	0.278556	0.17833	1
1188	Nicn1	1.34563	0.241435	0.178421	1
1189	Ubald2	1.34177	0.116285	0.179669	1
1190	Wscd1	1.34027	0.171601	0.180158	1
1191	Rpap3	1.3397	0.30833	0.180342	1
1192	Zfp438	1.33951	0.251041	0.180403	1
1193	Gas2l1	1.33829	0.508263	0.180802	1
1194	Tmem120a	1.3382	0.241584	0.180832	1
1195	Ttll5	1.33726	0.257814	0.181139	1
1196	Prkaca	1.33622	0.191352	0.181477	1
1197	Ugt8a	1.33594	0.581588	0.18157	1
1198	Elavl3	1.33565	0.293195	0.181662	1
1199	Pik3r2	1.33509	0.267711	0.181847	1
1200	Tmem128	1.33481	0.115294	0.181939	1
1201	Chmp6	1.33481	0.187981	0.181939	1
1202	Stx6	1.33471	0.189815	0.18197	1
1203	Ndufs4	1.33283	0.0690926	0.182587	1
1204	Rfng	1.33227	0.400058	0.182773	1
1205	Apbb1	1.3317	0.341512	0.182958	1
1206	Kifap3	1.33001	0.161066	0.183516	1
1207	N4bp2l1	1.32888	0.548692	0.183889	1
1208	Saraf	1.32775	0.0933848	0.184262	1
1209	Stx5a	1.32728	0.198659	0.184417	1
1210	Foxn3	1.32709	0.131999	0.18448	1
1211	2024-09-10	1.32643	0.20688	0.184698	1
1212	Gm20342	1.32558	0.319553	0.184978	1
1213	U2af1l4	1.32483	0.151716	0.185228	1
1214	Fbxo2	1.32473	0.235825	0.185259	1
1215	Pkp4	1.32379	0.11903	0.185572	1
1216	Sdhd	1.32276	0.0809637	0.185916	1
1217	Reps1	1.32266	0.155756	0.185947	1
1218	Rps27l	1.32191	0.0656314	0.186198	1
1219	Rnf144a	1.32125	0.230475	0.186418	1
1220	Triobp	1.32097	0.183873	0.186512	1
1221	Zdhhc16	1.3205	0.157806	0.186669	1
1222	Atp6v0e2	1.32031	0.170901	0.186732	1
1223	Taf6l	1.31965	0.407676	0.186952	1
1224	Cln8	1.31862	0.381136	0.187298	1
1225	Gm43462	1.31805	0.514204	0.187487	1
1226	Zfp105	1.31739	0.567914	0.187707	1
1227	Szrd1	1.3173	0.174452	0.187739	1
1228	B4galt3	1.31711	0.4446	0.187802	1
1229	Pde7a	1.31673	0.187523	0.187928	1
1230	Tsga10	1.31636	0.308352	0.188055	1
1231	Fam151b	1.31617	0.977884	0.188118	1
1232	Zfp251	1.31438	0.230533	0.188719	1
1233	Psenen	1.3141	0.0655382	0.188814	1
1234	Hnrnpul1	1.31381	0.108834	0.188909	1
1235	Akt2	1.31203	0.141787	0.189511	1
1236	Cryzl1	1.31184	0.244221	0.189575	1
1237	Rnf182	1.31071	0.175151	0.189957	1
1238	Cmtm5	1.31005	0.180503	0.190179	1
1239	Fbln1	1.30751	0.200797	0.191041	1
1240	G3bp1	1.30675	0.088335	0.191296	1
1241	Omg	1.30553	0.536738	0.191712	1
1242	Ddost	1.30544	0.0782886	0.191744	1
1243	Ncaph2	1.30544	0.132098	0.191744	1
1244	Dctn6	1.30525	0.200054	0.191809	1
1245	Zfp219	1.30421	0.187287	0.192161	1
1246	Ywhaq	1.3028	0.0424469	0.192643	1
1247	Mrpl17	1.30242	0.106433	0.192772	1
1248	Mrnip	1.30186	0.348738	0.192965	1
1249	Izumo4	1.30167	0.685934	0.193029	1
1250	Tnpo1	1.30063	0.123564	0.193383	1
1251	Lrrc59	1.29979	0.18403	0.193674	1
1252	Gramd1a	1.29819	0.305585	0.194223	1
1253	Crlf1	1.29753	0.274656	0.19445	1
1254	Mapkapk2	1.29743	0.22823	0.194482	1
1255	Rab43	1.29696	0.463389	0.194644	1
1256	Elmod3	1.29602	0.34599	0.194968	1
1257	Traip	1.29499	0.302069	0.195325	1
1258	Actr5	1.29442	0.343264	0.19552	1
1259	Gcat	1.29376	0.21547	0.195747	1
1260	Trappc12	1.29282	0.392743	0.196073	1
1261	Tspyl1	1.29263	0.321574	0.196138	1
1262	Ndufb4	1.29226	0.0582668	0.196268	1
1263	Zfp414	1.29207	0.32167	0.196334	1
1264	Haus4	1.29169	0.224342	0.196464	1
1265	Naa80	1.2915	0.598656	0.196529	1
1266	Arl15	1.29075	0.153951	0.19679	1
1267	Sox9	1.29	0.103402	0.197052	1
1268	Lhfpl3	1.28962	0.300161	0.197182	1
1269	Haghl	1.28859	0.174522	0.197542	1
1270	Lsm5	1.28746	0.0800057	0.197936	1
1271	3110056K07Rik	1.28689	0.386886	0.198132	1
1272	Mark2	1.28595	0.18285	0.198461	1
1273	Pard6g	1.28425	0.211403	0.199053	1
1274	Gm6710	1.28407	0.234006	0.199119	1
1275	Mcmbp	1.28378	0.170334	0.199218	1
1276	Cbll1	1.28331	0.204359	0.199382	1
1277	Bcl9l	1.28087	0.200154	0.200241	1
1278	B4galt1	1.28021	0.359884	0.200473	1
1279	Dcun1d4	1.2787	0.489122	0.201003	1
1280	Trnau1ap	1.27832	0.197004	0.201135	1
1281	Ctsl	1.27776	0.0964182	0.201334	1
1282	Hnrnph3	1.27766	0.130719	0.201368	1
1283	Strap	1.27757	0.0683388	0.201401	1
1284	Tmeff2	1.27663	0.510952	0.201733	1
1285	Rnf25	1.27305	0.426528	0.203	1
1286	Cyp39a1	1.27192	0.226132	0.203401	1
1287	Pink1	1.27192	0.132405	0.203401	1
1288	Agt	1.2707	0.815821	0.203836	1
1289	Hook2	1.26976	0.578598	0.204171	1
1290	Gsdme	1.26627	0.131296	0.205415	1
1291	Slc20a2	1.26543	0.159709	0.205718	1
1292	Cyb5r3	1.2626	0.149675	0.206732	1
1293	Caskin1	1.26232	0.288982	0.206834	1
1294	Elavl4	1.26213	0.177427	0.206901	1
1295	Mtmr11	1.26166	0.285633	0.207071	1
1296	Cdip1	1.26147	0.151877	0.207139	1
1297	C1ql1	1.261	0.654466	0.207308	1
1298	Ubl3	1.26034	0.0808461	0.207546	1
1299	Nit2	1.25968	0.212364	0.207783	1
1300	Bdh1	1.2594	0.251352	0.207885	1
1301	Chst12	1.25837	0.675845	0.208259	1
1302	Cnppd1	1.25818	0.227007	0.208327	1
1303	Rab14	1.25733	0.0722136	0.208634	1
1304	Rab9	1.25724	0.10097	0.208668	1
1305	Klc4	1.25535	0.785327	0.20935	1
1306	Stk25	1.25422	0.207802	0.209761	1
1307	Sf3b5	1.25394	0.0582718	0.209863	1
1308	Psmd3	1.25149	0.100852	0.210754	1
1309	Dynlt1a	1.25112	0.364172	0.210892	1
1310	Sdha	1.25083	0.0824776	0.210995	1
1311	Rpl26	1.25027	0.0369464	0.211201	1
1312	Dnlz	1.24952	0.151272	0.211476	1
1313	Txndc9	1.24876	0.16089	0.211751	1
1314	Tmem14a	1.24763	0.305281	0.212165	1
1315	Gsk3a	1.24745	0.182032	0.212234	1
1316	Rttn	1.24698	0.363969	0.212407	1
1317	Igfbpl1	1.24669	0.411591	0.21251	1
1318	Cpe	1.2465	0.0636137	0.212579	1
1319	Pfkfb4	1.24641	0.535708	0.212614	1
1320	Ptcd2	1.24622	0.223077	0.212683	1
1321	Ctps	1.24603	0.23352	0.212752	1
1322	Slc44a2	1.24575	0.336527	0.212856	1
1323	Mpp1	1.24359	0.380374	0.213652	1
1324	Pithd1	1.2433	0.282404	0.213756	1
1325	Zcchc12	1.2418	0.706032	0.214311	1
1326	Wdr35	1.24142	0.169891	0.21445	1
1327	Actn1	1.24133	0.225699	0.214485	1
1328	Arxes1	1.23991	0.192441	0.215007	1
1329	Psmc5	1.23954	0.113367	0.215146	1
1330	Tbca	1.23869	0.0797612	0.21546	1
1331	Donson	1.23841	0.237565	0.215565	1
1332	Gtf2ird1	1.23737	0.220218	0.215949	1
1333	Tssc4	1.23728	0.152702	0.215984	1
1334	Timp4	1.237	0.162267	0.216088	1
1335	Sap130	1.2369	0.237258	0.216123	1
1336	Ndn	1.2369	0.164103	0.216123	1
1337	Pum3	1.23643	0.150346	0.216298	1
1338	Snrpa	1.23615	0.0995645	0.216403	1
1339	Naa35	1.23558	0.182011	0.216613	1
1340	Tmem185a	1.23558	0.339148	0.216613	1
1341	Slc30a6	1.23511	0.388251	0.216788	1
1342	Orai1	1.23493	0.186569	0.216858	1
1343	Mier3	1.23455	0.26865	0.216999	1
1344	Prpf19	1.2338	0.108036	0.217279	1
1345	Nab1	1.23172	0.190418	0.218052	1
1346	Mettl2	1.23154	0.258344	0.218122	1
1347	Prkd1	1.23144	0.189164	0.218158	1
1348	Cnot8	1.23135	0.170976	0.218193	1
1349	Sh3bp5l	1.2305	0.42155	0.21851	1
1350	Opcml	1.23003	0.21656	0.218686	1
1351	Rp9	1.22843	0.125836	0.219286	1
1352	Ccdc106	1.22834	0.67129	0.219321	1
1353	2310010J17Rik	1.22824	0.311802	0.219356	1
1354	Satb1	1.22796	0.139973	0.219462	1
1355	Scg5	1.22768	0.171328	0.219568	1
1356	Tpgs2	1.22758	0.131252	0.219604	1
1357	Kif18b	1.22645	0.271019	0.220028	1
1358	Xpo6	1.22589	0.195444	0.220241	1
1359	1110008P14Rik	1.22457	0.217272	0.220737	1
1360	Map2k2	1.22419	0.0914917	0.220879	1
1361	Nthl1	1.22335	0.684945	0.221199	1
1362	Tle3	1.22335	0.307728	0.221199	1
1363	Wsb1	1.22165	0.20213	0.221839	1
1364	Ptprd	1.2208	0.170957	0.22216	1
1365	Kctd15	1.2208	0.581399	0.22216	1
1366	Fam20c	1.22043	0.218159	0.222303	1
1367	Qrich1	1.22005	0.159534	0.222445	1
1368	Ssbp2	1.21958	0.114176	0.222624	1
1369	Gnaq	1.21939	0.0697652	0.222695	1
1370	Smurf1	1.21883	0.246576	0.22291	1
1371	Loxl1	1.21798	0.458834	0.223232	1
1372	Gpx4	1.21534	0.071623	0.224235	1
1373	Dcaf5	1.21506	0.315641	0.224343	1
1374	Ggt7	1.21497	0.548974	0.224378	1
1375	Taf5l	1.21356	0.20261	0.224917	1
1376	Fzd1	1.21186	0.290473	0.225566	1
1377	Cenpb	1.21148	0.161607	0.22571	1
1378	Ppp2r5d	1.21073	0.134535	0.225998	1
1379	Plekhj1	1.20998	0.149708	0.226287	1
1380	Fam160b1	1.20932	0.289926	0.22654	1
1381	Ptpre	1.20847	1.09264	0.226866	1
1382	Srsf10	1.208	0.0533707	0.227047	1
1383	Tia1	1.20781	0.0809276	0.227119	1
1384	Nomo1	1.20781	0.249171	0.227119	1
1385	Rab11a	1.20772	0.105009	0.227155	1
1386	Ntrk2	1.20762	0.0803964	0.227192	1
1387	Atf5	1.20697	0.170171	0.227445	1
1388	Rnft1	1.2064	0.22831	0.227663	1
1389	Bcl2l13	1.20612	0.180422	0.227772	1
1390	Haus5	1.20555	0.394357	0.22799	1
1391	Dhrs13	1.20518	0.258019	0.228135	1
1392	S100a1	1.20452	0.118414	0.228389	1
1393	Rnf126	1.20442	0.253706	0.228426	1
1394	Cntfr	1.20414	0.188863	0.228535	1
1395	Dbnl	1.20367	0.184521	0.228717	1
1396	Mtf2	1.20329	0.197055	0.228862	1
1397	Rbm42	1.20301	0.16282	0.228972	1
1398	Eepd1	1.20282	0.0967135	0.229045	1
1399	Opa3	1.20264	0.175461	0.229117	1
1400	Col9a1	1.20254	0.404837	0.229154	1
1401	Capzb	1.20151	0.0915882	0.229555	1
1402	Sbk1	1.20151	0.208517	0.229555	1
1403	Fam91a1	1.20132	0.146476	0.229628	1
1404	Pde8b	1.20056	0.603661	0.22992	1
1405	Atraid	1.19991	0.0608007	0.230176	1
1406	Phka1	1.19915	0.218621	0.230469	1
1407	Rfxank	1.19906	0.457222	0.230505	1
1408	Rpl28	1.19878	0.0552317	0.230615	1
1409	Naga	1.19859	0.273554	0.230688	1
1410	Pam	1.1984	0.136691	0.230762	1
1411	Erbb4	1.19812	0.312071	0.230872	1
1412	Apoo	1.19746	0.161468	0.231128	1
1413	Gm48512	1.19736	1.11887	0.231165	1
1414	Rplp1	1.19736	0.041501	0.231165	1
1415	Ell	1.19708	0.44728	0.231275	1
1416	Gdap2	1.19586	0.396086	0.231752	1
1417	Mrps33	1.19567	0.0592066	0.231826	1
1418	Nr6a1	1.19492	0.517413	0.23212	1
1419	Mgat2	1.19416	0.181711	0.232414	1
1420	Elovl1	1.19341	0.323196	0.232709	1
1421	Arfip2	1.19068	0.365792	0.233779	1
1422	Spata24	1.19059	0.242997	0.233816	1
1423	Letm1	1.19059	0.174399	0.233816	1
1424	Abcb10	1.1903	0.478374	0.233927	1
1425	Ccdc124	1.19002	0.110959	0.234038	1
1426	Usp34	1.18964	0.0747241	0.234186	1
1427	Tnrc6c	1.18823	0.123733	0.234742	1
1428	Adam9	1.18776	0.180014	0.234927	1
1429	Carm1	1.18776	0.262794	0.234927	1
1430	Hdac4	1.18663	0.17552	0.235373	1
1431	Fbxo36	1.18588	0.872759	0.23567	1
1432	D930016D06Rik	1.1856	0.386948	0.235782	1
1433	Plxna4	1.18494	0.338707	0.236042	1
1434	Fam3a	1.184	0.457727	0.236415	1
1435	Slc25a18	1.18315	0.148289	0.23675	1
1436	Tmem176a	1.18296	0.13005	0.236825	1
1437	Gm42067	1.1823	0.531368	0.237086	1
1438	Nbl1	1.18221	0.381176	0.237124	1
1439	Atg101	1.18221	0.142908	0.237124	1
1440	Pmm1	1.18221	0.0658414	0.237124	1
1441	Prcp	1.18174	0.150503	0.23731	1
1442	Naa38	1.18155	0.134296	0.237385	1
1443	Klf9	1.18098	0.159098	0.237609	1
1444	Rab30	1.18089	0.225214	0.237647	1
1445	Furin	1.1807	0.291218	0.237722	1
1446	Scap	1.17938	0.203038	0.238246	1
1447	Pgap2	1.17891	0.163768	0.238433	1
1448	Carmil1	1.17778	0.158281	0.238883	1
1449	Zzef1	1.17665	0.166285	0.239334	1
1450	Rmdn2	1.17637	0.352172	0.239447	1
1451	Cr1l	1.17628	0.155129	0.239485	1
1452	Trps1	1.17505	0.110647	0.239974	1
1453	Lsm2	1.17477	0.0949522	0.240087	1
1454	Pmf1	1.1743	0.118465	0.240275	1
1455	Nle1	1.17421	0.586253	0.240313	1
1456	Rnf208	1.17317	0.670136	0.240728	1
1457	Fpgs	1.17298	0.379515	0.240803	1
1458	Ahsa2	1.1727	0.221241	0.240917	1
1459	B9d2	1.17251	0.258468	0.240992	1
1460	Snapin	1.17204	0.19677	0.241181	1
1461	Pan2	1.171	0.326183	0.241597	1
1462	Serf1	1.17082	0.122159	0.241673	1
1463	4833439L19Rik	1.17035	0.103303	0.241862	1
1464	Mrpl22	1.17025	0.102823	0.2419	1
1465	Cnnm3	1.16997	0.233624	0.242014	1
1466	Igf2bp3	1.16969	0.1867	0.242127	1
1467	Bcas1	1.1695	0.65972	0.242203	1
1468	Fzd2	1.16922	0.125147	0.242317	1
1469	Sertad1	1.1679	0.457966	0.242848	1
1470	Ptrhd1	1.1678	0.193969	0.242886	1
1471	Zfand1	1.16705	0.147421	0.24319	1
1472	2310022B05Rik	1.16639	0.161348	0.243456	1
1473	Gss	1.16601	0.356008	0.243608	1
1474	Slc52a2	1.16573	0.507412	0.243723	1
1475	Txnrd3	1.16517	0.470255	0.243951	1
1476	Git2	1.16451	0.2127	0.244218	1
1477	Srek1	1.16404	0.070777	0.244409	1
1478	Rnpep	1.16385	0.173614	0.244485	1
1479	Suclg2	1.16376	0.109193	0.244523	1
1480	Spg21	1.16319	0.18953	0.244752	1
1481	Cetn4	1.1631	0.823522	0.24479	1
1482	Gmeb1	1.16225	0.303398	0.245134	1
1483	Atxn7l3b	1.16197	0.0437347	0.245249	1
1484	Mapk1ip1	1.16093	0.443036	0.24567	1
1485	Zfp503	1.16084	0.737583	0.245708	1
1486	Cdc25a	1.15943	0.276094	0.246283	1
1487	Tmem248	1.15943	0.24618	0.246283	1
1488	Ipo13	1.15933	0.265586	0.246321	1
1489	Btd	1.15895	0.225812	0.246475	1
1490	Arhgdia	1.15782	0.0774924	0.246936	1
1491	Dna2	1.15726	0.259921	0.247166	1
1492	Phb2	1.15726	0.0637061	0.247166	1
1493	Polh	1.15707	0.269151	0.247243	1
1494	Gm43713	1.15679	0.742548	0.247358	1
1495	Pik3ca	1.1567	0.114349	0.247397	1
1496	Pex12	1.1566	0.612109	0.247435	1
1497	Mavs	1.15613	0.527447	0.247628	1
1498	Msmo1	1.15575	0.0886878	0.247782	1
1499	Deaf1	1.15462	0.350581	0.248244	1
1500	Armc1	1.15453	0.114464	0.248283	1
1501	Mbtps1	1.15425	0.165105	0.248399	1
1502	Tubgcp4	1.15406	0.236938	0.248476	1
1503	Upf1	1.15387	0.1857	0.248553	1
1504	Cit	1.15368	0.210005	0.24863	1
1505	Tdp1	1.15359	0.145153	0.248669	1
1506	Dpf2	1.1534	0.218726	0.248746	1
1507	Stk38l	1.15284	0.327785	0.248978	1
1508	9330121J05Rik	1.15236	0.718613	0.249171	1
1509	Fbxw5	1.15199	0.120187	0.249326	1
1510	Kxd1	1.15029	0.156676	0.250023	1
1511	Slc12a9	1.1502	0.223604	0.250062	1
1512	Adi1	1.14992	0.301117	0.250178	1
1513	Sh3gl2	1.14916	0.22113	0.250488	1
1514	Ilk	1.14888	0.132833	0.250605	1
1515	Maf1	1.14851	0.0998402	0.25076	1
1516	Luc7l	1.14803	0.108024	0.250954	1
1517	Bub3	1.14766	0.105322	0.25111	1
1518	Gm21860	1.14747	0.583041	0.251188	1
1519	4933407K13Rik	1.14709	0.251676	0.251343	1
1520	Serf2	1.14681	0.0254259	0.25146	1
1521	Cog8	1.14672	0.392512	0.251499	1
1522	Ranbp3	1.14662	0.179674	0.251538	1
1523	Stmn1	1.14577	0.0484168	0.251888	1
1524	2210016F16Rik	1.14521	0.206382	0.252122	1
1525	Lamp1	1.14512	0.0088818	0.252161	1
1526	Gm3550	1.14483	0.551224	0.252278	1
1527	Ttc32	1.14436	0.281222	0.252473	1
1528	Ccnl2	1.14417	0.15332	0.252551	1
1529	Pik3ip1	1.14352	0.219845	0.252825	1
1530	Cables2	1.14333	0.48699	0.252903	1
1531	1500011B03Rik	1.14304	0.10931	0.25302	1
1532	Sap18	1.14295	0.104496	0.253059	1
1533	Prnp	1.14144	0.0770641	0.253685	1
1534	Ube2r2	1.14144	0.105853	0.253685	1
1535	Fam168a	1.14069	0.0953986	0.253998	1
1536	Lrwd1	1.14041	0.191671	0.254116	1
1537	Troap	1.13966	0.203494	0.25443	1
1538	Cabin1	1.13758	0.0790572	0.255294	1
1539	Ggnbp2	1.13758	0.112201	0.255294	1
1540	Tmsb10	1.13683	0.139912	0.255609	1
1541	Cpq	1.13674	0.133957	0.255648	1
1542	2610037D02Rik	1.13655	0.412643	0.255727	1
1543	Asna1	1.13485	0.152339	0.256436	1
1544	Kcnd3	1.13457	0.183306	0.256555	1
1545	Bhlhe41	1.13438	0.283476	0.256634	1
1546	Abhd3	1.13363	0.270379	0.256949	1
1547	Gcn1	1.1326	0.166692	0.257384	1
1548	Emc1	1.1326	0.169149	0.257384	1
1549	1700012D14Rik	1.13203	0.292908	0.257622	1
1550	Hars	1.13165	0.151755	0.25778	1
1551	Ugdh	1.13109	0.147232	0.258018	1
1552	Rpl14	1.13099	0.0229093	0.258057	1
1553	1700123O20Rik	1.13081	0.132007	0.258136	1
1554	Pdcd2l	1.12855	0.207203	0.259089	1
1555	Nsg2	1.1277	0.190247	0.259447	1
1556	Upf3b	1.12695	0.170473	0.259765	1
1557	Hmbs	1.12666	0.14755	0.259884	1
1558	Sdhaf2	1.12638	0.16248	0.260004	1
1559	Rpa3	1.12601	0.114384	0.260163	1
1560	Alg3	1.12591	0.232406	0.260203	1
1561	Gper1	1.12563	0.549556	0.260323	1
1562	Gucd1	1.12506	0.389379	0.260562	1
1563	Snrk	1.12441	0.16723	0.260841	1
1564	Cactin	1.12356	0.232508	0.261201	1
1565	Cbfb	1.12337	0.0833895	0.261281	1
1566	Tns3	1.12299	0.107645	0.26144	1
1567	Rps15	1.12262	0.0163956	0.2616	1
1568	Etfrf1	1.12243	0.228867	0.26168	1
1569	Nanos1	1.12224	0.508251	0.26176	1
1570	Kansl1	1.12215	0.15071	0.2618	1
1571	Ccdc141	1.12158	0.157508	0.262041	1
1572	Pxn	1.1213	0.535906	0.262161	1
1573	Rbfox2	1.12064	0.113404	0.262441	1
1574	Ndrg3	1.12026	0.244772	0.262602	1
1575	Tubg1	1.12007	0.187107	0.262682	1
1576	Snrpd2	1.11989	0.0337202	0.262762	1
1577	Katnbl1	1.11979	0.160816	0.262802	1
1578	Med15	1.11942	0.26119	0.262963	1
1579	Eif3b	1.11838	0.112582	0.263405	1
1580	N4bp2os	1.11734	0.541379	0.263847	1
1581	Hccs	1.11631	0.146516	0.26429	1
1582	BC031181	1.11584	0.0664752	0.264491	1
1583	Mical1	1.11574	0.330342	0.264532	1
1584	Hepacam	1.11499	0.0773184	0.264854	1
1585	Aspscr1	1.1148	0.226177	0.264935	1
1586	Pcdh11x	1.11471	0.267326	0.264975	1
1587	Wwp2	1.11396	0.274851	0.265298	1
1588	Pex6	1.11358	0.259767	0.26546	1
1589	Gm17354	1.11264	0.877077	0.265864	1
1590	Lyrm9	1.11075	0.303603	0.266674	1
1591	Snx4	1.11038	0.130941	0.266836	1
1592	Psmd13	1.11028	0.0906446	0.266877	1
1593	Lonp2	1.10953	0.131297	0.267201	1
1594	Chst10	1.10887	0.183958	0.267485	1
1595	Syn2	1.10718	0.19976	0.268217	1
1596	Gm17066	1.10586	0.493889	0.268787	1
1597	Ppib	1.10567	0.030251	0.268869	1
1598	Fgf12	1.10529	0.222428	0.269032	1
1599	Tsku	1.10492	0.817407	0.269195	1
1600	Tsc22d3	1.10379	0.363922	0.269685	1
1601	Rad51d	1.10228	0.349409	0.270339	1
1602	Sh3d19	1.10191	0.230763	0.270503	1
1603	Plscr4	1.10162	0.310482	0.270625	1
1604	Mrps10	1.10115	0.203225	0.27083	1
1605	Gm43696	1.10115	0.663273	0.27083	1
1606	Kctd13	1.10059	0.557427	0.271076	1
1607	Fam222b	1.1004	0.201618	0.271158	1
1608	BC051226	1.1004	0.374717	0.271158	1
1609	Fam216a	1.09918	0.166545	0.271691	1
1610	Peg12	1.09889	0.567619	0.271815	1
1611	Preb	1.09871	0.211606	0.271897	1
1612	Tmem132a	1.09795	0.21759	0.272225	1
1613	Rbpms2	1.09748	0.21583	0.272431	1
1614	Spag5	1.09729	0.198845	0.272513	1
1615	Crlf3	1.09663	0.15518	0.272801	1
1616	Prdx1	1.09663	0.020117	0.272801	1
1617	Gstm1	1.09654	0.101694	0.272843	1
1618	Notch4	1.09513	0.646728	0.273461	1
1619	1110012L19Rik	1.09353	0.235431	0.274162	1
1620	Ska3	1.09343	0.214641	0.274204	1
1621	Gabarap	1.09306	0.0656544	0.274369	1
1622	Pno1	1.09287	0.213033	0.274452	1
1623	Tmem9b	1.09259	0.136004	0.274576	1
1624	Atg4b	1.09212	0.176895	0.274782	1
1625	Plekho2	1.09174	0.499512	0.274948	1
1626	Tmem185b	1.09136	0.699147	0.275114	1
1627	Drg1	1.09061	0.101555	0.275445	1
1628	Actr10	1.09051	0.0767752	0.275486	1
1629	Gm10115	1.09051	0.396958	0.275486	1
1630	Pex11b	1.09004	0.400754	0.275694	1
1631	Atp5j	1.08995	0.0241562	0.275735	1
1632	Nfatc3	1.08807	0.188451	0.276565	1
1633	4930402H24Rik	1.08769	0.127351	0.276732	1
1634	Cbx6	1.08741	0.197094	0.276856	1
1635	Ap2a1	1.08666	0.158972	0.277189	1
1636	Obsl1	1.08628	0.387828	0.277356	1
1637	4933431E20Rik	1.08618	0.183439	0.277397	1
1638	Rev1	1.08402	0.154293	0.278356	1
1639	Cc2d1a	1.08364	0.899733	0.278523	1
1640	Ppp1r16a	1.08345	0.408341	0.278607	1
1641	Wdr18	1.08317	0.112281	0.278732	1
1642	Gnl1	1.08232	0.186559	0.279108	1
1643	Gskip	1.08157	0.349523	0.279443	1
1644	Rfc5	1.08091	0.191044	0.279736	1
1645	Tmem208	1.08072	0.0888269	0.27982	1
1646	Mtmr14	1.08044	0.18367	0.279945	1
1647	Scly	1.07988	0.504168	0.280197	1
1648	C230035I16Rik	1.07799	0.372769	0.281036	1
1649	Klf13	1.0779	0.168847	0.281078	1
1650	Hey1	1.07771	0.208913	0.281162	1
1651	Echdc2	1.07743	0.305887	0.281288	1
1652	Ppm1h	1.07724	0.486555	0.281373	1
1653	Lrrc42	1.07715	0.221628	0.281415	1
1654	Sertad2	1.07705	0.169535	0.281457	1
1655	Patz1	1.07668	0.202634	0.281625	1
1656	Fbxo7	1.07658	0.28406	0.281667	1
1657	Mov10	1.0763	0.893385	0.281793	1
1658	Secisbp2	1.07621	0.234864	0.281835	1
1659	Wnt5b	1.07545	0.706485	0.282172	1
1660	Trim3	1.07536	0.570324	0.282214	1
1661	Zfp467	1.07498	0.339185	0.282383	1
1662	Zpr1	1.07479	0.211564	0.282467	1
1663	Zfp871	1.07366	0.100346	0.282973	1
1664	Rnf40	1.07357	0.462334	0.283016	1
1665	Mri1	1.07348	0.223777	0.283058	1
1666	Pecr	1.0731	0.531962	0.283227	1
1667	Pisd	1.07291	0.177941	0.283311	1
1668	Snrnp35	1.07272	0.276867	0.283396	1
1669	Zfp626	1.07235	0.554207	0.283565	1
1670	Magi2	1.07206	0.154529	0.283692	1
1671	Pih1d1	1.07206	0.171192	0.283692	1
1672	Zfp787	1.07169	0.132817	0.283861	1
1673	Yipf2	1.0699	0.488455	0.284665	1
1674	Pip5k1c	1.06962	0.295492	0.284792	1
1675	Ecsit	1.06952	0.190248	0.284835	1
1676	Cops3	1.06896	0.0907775	0.285089	1
1677	Tshz1	1.06867	0.138549	0.285216	1
1678	Tpd52l2	1.06783	0.0999716	0.285598	1
1679	Nr2c2	1.06764	0.129121	0.285683	1
1680	Rps19	1.06736	0.0188535	0.285811	1
1681	Slc43a3	1.06726	0.244642	0.285853	1
1682	Prmt2	1.06698	0.204542	0.285981	1
1683	Smim7	1.06679	0.0733891	0.286066	1
1684	Tbc1d7	1.06651	0.238525	0.286194	1
1685	Samd14	1.06642	0.148268	0.286236	1
1686	1110002L01Rik	1.06594	0.506093	0.286449	1
1687	Dmd	1.06576	0.114444	0.286534	1
1688	Kdm2a	1.06557	0.098642	0.286619	1
1689	Rnf123	1.06519	0.345874	0.286789	1
1690	Phka2	1.06472	0.301617	0.287002	1
1691	Alcam	1.06453	0.0938178	0.287088	1
1692	Nkapd1	1.06444	0.135614	0.28713	1
1693	Rdx	1.06444	0.0176765	0.28713	1
1694	Dcaf11	1.06434	0.21995	0.287173	1
1695	Tspan4	1.06368	0.639461	0.287471	1
1696	Psmd11	1.06321	0.060472	0.287685	1
1697	Xpnpep1	1.06312	0.140207	0.287727	1
1698	Pnrc2	1.06293	0.111074	0.287813	1
1699	Rab1b	1.06011	0.127074	0.289096	1
1700	Pomgnt2	1.06001	0.546154	0.289138	1
1701	Mief2	1.05992	0.556467	0.289181	1
1702	S100a4	1.05898	0.34861	0.28961	1
1703	Ube2t	1.0586	0.141591	0.289781	1
1704	Nek8	1.05841	0.372746	0.289867	1
1705	Gm43847	1.05822	0.512308	0.289953	1
1706	Rftn2	1.05822	0.143764	0.289953	1
1707	Tnpo2	1.0571	0.28353	0.290468	1
1708	Zwint	1.05681	0.0895467	0.290597	1
1709	Stk11ip	1.05662	0.60315	0.290683	1
1710	Hdac7	1.05606	0.350465	0.290941	1
1711	Tmem41b	1.05568	0.1498	0.291113	1
1712	Prrg2	1.0554	0.349089	0.291242	1
1713	Zfp865	1.05455	0.321996	0.29163	1
1714	Pdcl3	1.05446	0.106371	0.291673	1
1715	Mthfd2l	1.05418	0.0872054	0.291802	1
1716	Mfsd10	1.05399	0.272672	0.291888	1
1717	Edem2	1.0538	0.24688	0.291974	1
1718	Slc35c2	1.05314	0.320759	0.292276	1
1719	Mgst1	1.05267	0.0927034	0.292492	1
1720	Cdc25b	1.05239	0.171138	0.292621	1
1721	Eln	1.05239	0.233083	0.292621	1
1722	Cers5	1.05201	0.180399	0.292794	1
1723	Gjc1	1.05116	0.130589	0.293183	1
1724	Psmd7	1.0506	0.0387986	0.293443	1
1725	Tbl3	1.05003	0.217523	0.293702	1
1726	Zfas1	1.04862	0.191661	0.294352	1
1727	Fbxo31	1.04843	0.305626	0.294439	1
1728	Armc9	1.04759	0.100886	0.294829	1
1729	Gtf2h4	1.04759	0.166088	0.294829	1
1730	Brinp3	1.04702	0.517546	0.295089	1
1731	Bud23	1.04674	0.131394	0.29522	1
1732	Atp1b1	1.04636	0.0726582	0.295393	1
1733	Pla2g6	1.04486	0.661588	0.296089	1
1734	Carnmt1	1.04467	0.111956	0.296176	1
1735	Glcci1	1.04439	0.25616	0.296307	1
1736	Atf1	1.04401	0.150384	0.296481	1
1737	Bmper	1.04382	0.385487	0.296568	1
1738	Hsf1	1.04354	0.245976	0.296699	1
1739	Amz2	1.04288	0.18353	0.297004	1
1740	Mrtfa	1.04222	0.37695	0.297309	1
1741	Tmem70	1.04194	0.0904539	0.29744	1
1742	Eral1	1.04119	0.567974	0.297789	1
1743	Hadh	1.04109	0.0602912	0.297833	1
1744	Adsl	1.041	0.21681	0.297877	1
1745	Crcp	1.04072	0.191492	0.298008	1
1746	Tmem189	1.04072	0.208351	0.298008	1
1747	Tspan33	1.04053	0.394494	0.298095	1
1748	Wdr82	1.04043	0.1368	0.298139	1
1749	Zfp142	1.04043	0.301274	0.298139	1
1750	Depdc1b	1.03987	0.372155	0.298401	1
1751	Khdrbs3	1.03893	0.103728	0.298839	1
1752	Taf9b	1.03846	0.393863	0.299058	1
1753	Pnpla6	1.03808	0.47195	0.299233	1
1754	Drg2	1.0377	0.120983	0.299409	1
1755	Smg8	1.03638	0.609732	0.300023	1
1756	4933404O12Rik	1.0361	0.390529	0.300155	1
1757	Slc2a8	1.03601	0.369841	0.300198	1
1758	Rab40c	1.03582	0.181711	0.300286	1
1759	Cyth2	1.03497	0.109295	0.300682	1
1760	Nat14	1.0345	0.189351	0.300902	1
1761	Kmt2e	1.0345	0.0721664	0.300902	1
1762	Tcta	1.03394	0.545776	0.301166	1
1763	Epg5	1.03337	0.323564	0.30143	1
1764	Ddit3	1.033	0.276679	0.301606	1
1765	Disp3	1.03281	0.302913	0.301694	1
1766	Poll	1.03262	0.420731	0.301782	1
1767	Hnrnpk	1.03215	0.0321055	0.302003	1
1768	Dolpp1	1.03168	0.221006	0.302223	1
1769	Rabl2	1.03121	0.370352	0.302444	1
1770	Cklf	1.03092	0.159095	0.302576	1
1771	Ints11	1.03036	0.235863	0.302841	1
1772	Gpn2	1.02961	0.277085	0.303195	1
1773	Abhd10	1.02867	0.106881	0.303637	1
1774	1810024B03Rik	1.02829	0.486305	0.303814	1
1775	Tm2d2	1.02763	0.0744846	0.304124	1
1776	Adrb1	1.02744	0.265783	0.304213	1
1777	Idh3b	1.02725	0.119423	0.304301	1
1778	Abcb8	1.02659	0.352133	0.304612	1
1779	Nudt18	1.02659	0.46325	0.304612	1
1780	Rnf10	1.02631	0.0962716	0.304745	1
1781	Trim11	1.02622	0.438289	0.304789	1
1782	Insig2	1.02622	0.181449	0.304789	1
1783	Wwox	1.02499	0.243801	0.305366	1
1784	Lipa	1.02481	0.208139	0.305455	1
1785	Hnrnpa0	1.02377	0.0839154	0.305944	1
1786	Acad9	1.0232	0.138287	0.306211	1
1787	Ltbr	1.0232	0.196359	0.306211	1
1788	Camk2n1	1.02255	0.144606	0.306523	1
1789	Yif1a	1.02208	0.0841835	0.306745	1
1790	Mettl3	1.02198	0.0902712	0.30679	1
1791	Cops5	1.02198	0.0623882	0.30679	1
1792	Apoc1	1.02189	0.61245	0.306834	1
1793	Bag2	1.0217	0.186467	0.306924	1
1794	Hebp1	1.02151	0.219993	0.307013	1
1795	Aqp11	1.02113	0.473057	0.307191	1
1796	Gpc4	1.02057	0.197315	0.307459	1
1797	Rab3a	1.0201	0.318523	0.307682	1
1798	Kcna6	1.01878	0.418917	0.308307	1
1799	Atp5g2	1.01869	0.0425807	0.308352	1
1800	Slc35d1	1.01803	0.162742	0.308665	1
1801	Agtpbp1	1.01718	0.294636	0.309068	1
1802	Slc6a8	1.01586	0.221592	0.309695	1
1803	Nmi	1.01492	0.325568	0.310144	1
1804	Gba	1.01464	0.264927	0.310278	1
1805	Dscam	1.01247	0.6652	0.311312	1
1806	Herc1	1.01172	0.0961172	0.311672	1
1807	Ddx49	1.01163	0.245183	0.311717	1
1808	Idh1	1.01153	0.0981541	0.311762	1
1809	Plin3	1.01059	0.22309	0.312213	1
1810	Ppp2r3d	1.01021	0.296972	0.312393	1
1811	Fus	1.00965	0.0390833	0.312664	1
1812	Bap1	1.00937	0.174043	0.312799	1
1813	Ptprn2	1.00899	0.348599	0.312979	1
1814	Rbm4b	1.00842	0.141353	0.31325	1
1815	Slc20a1	1.00833	0.151402	0.313296	1
1816	Micu3	1.00795	0.179078	0.313476	1
1817	Qsox1	1.00786	0.314553	0.313522	1
1818	Zswim6	1.00701	0.135281	0.313929	1
1819	Zcchc24	1.00682	0.0637541	0.314019	1
1820	Cox6b1	1.00673	0.0397968	0.314064	1
1821	H2afy	1.00607	0.0545548	0.314381	1
1822	Nanp	1.00598	0.166824	0.314426	1
1823	Gm48715	1.00588	1.71013	0.314472	1
1824	Ankmy2	1.00588	0.18525	0.314472	1
1825	Eif4h	1.00579	0.0873975	0.314517	1
1826	Cpne2	1.00551	0.198741	0.314653	1
1827	Rapgef1	1.00475	0.215791	0.315016	1
1828	Nfic	1.00457	0.168904	0.315106	1
1829	Tmem86a	1.00419	0.615231	0.315288	1
1830	Slc39a13	1.00409	0.266043	0.315333	1
1831	Pkm	1.00202	0.0613312	0.316332	1
1832	Eef1akmt1	1.00202	0.184136	0.316332	1
1833	Errfi1	1.00146	0.546118	0.316605	1
1834	Enpp5	1.00136	0.426086	0.316651	1
1835	Bloc1s4	1.00099	0.199922	0.316833	1
1836	Fkbp15	1.00071	0.307376	0.316969	1
1837	Mpi	1.00061	0.413869	0.317015	1
1838	A530041M06Rik	0.999105	0.897835	0.317744	1
1839	Gnpat	0.998917	0.189018	0.317835	1
1840	Gtdc1	0.99854	0.184826	0.318017	1
1841	H2-Q7	0.998352	0.55895	0.318109	1
1842	Mfge8	0.998164	0.0987764	0.3182	1
1843	Abhd17a	0.99694	0.07636	0.318794	1
1844	Gnaz	0.996846	0.406742	0.318839	1
1845	Fen1	0.996093	0.202279	0.319205	1
1846	Ubc	0.995904	0.0791059	0.319297	1
1847	Qtrt2	0.995716	0.318209	0.319388	1
1848	Ash2l	0.995622	0.0862527	0.319434	1
1849	Ndufb2	0.995622	0.080825	0.319434	1
1850	Lrtm2	0.995151	0.542769	0.319663	1
1851	Rnf44	0.994963	0.138913	0.319754	1
1852	Chtf18	0.99421	0.342362	0.320121	1
1853	Oaf	0.992986	0.174405	0.320717	1
1854	Syp	0.992515	0.570377	0.320946	1
1855	Iqgap1	0.992421	0.114739	0.320992	1
1856	Klf7	0.992139	0.099059	0.32113	1
1857	Hspb8	0.991951	0.400305	0.321222	1
1858	Fbxw9	0.990633	0.212547	0.321865	1
1859	Yipf3	0.990633	0.144396	0.321865	1
1860	Psmf1	0.989974	0.398293	0.322187	1
1861	Gm41555	0.989691	1.43745	0.322325	1
1862	Flot2	0.989315	0.163144	0.322509	1
1863	Cnot6l	0.988561	0.0918139	0.322878	1
1864	Gltp	0.988467	0.234752	0.322924	1
1865	Tmcc2	0.988373	0.736912	0.32297	1
1866	Rmdn1	0.987432	0.143485	0.323431	1
1867	Tuba4a	0.986867	0.542393	0.323708	1
1868	Serbp1	0.98649	-0.00217236	0.323892	1
1869	Pabpn1	0.986396	0.0668637	0.323939	1
1870	Ppp5c	0.986302	0.142449	0.323985	1
1871	Megf8	0.986114	0.385133	0.324077	1
1872	Adck2	0.985643	0.617101	0.324308	1
1873	5031425E22Rik	0.984984	0.0983973	0.324632	1
1874	Oat	0.984608	0.0385937	0.324817	1
1875	Znrf2	0.983478	0.209971	0.325372	1
1876	Set	0.982819	0.0639657	0.325697	1
1877	Nipsnap3b	0.98216	0.205544	0.326021	1
1878	Nav3	0.981972	0.356933	0.326114	1
1879	Smtn	0.981878	0.361579	0.32616	1
1880	Cat	0.981407	0.119115	0.326392	1
1881	Kat14	0.981219	0.297055	0.326485	1
1882	Ttll9	0.979901	1.03983	0.327135	1
1883	Kctd3	0.979807	0.153642	0.327182	1
1884	Taco1os	0.979712	0.652102	0.327228	1
1885	Tor1aip2	0.978959	0.131848	0.3276	1
1886	Serinc2	0.978394	1.15206	0.327879	1
1887	Tspan14	0.9783	0.18966	0.327926	1
1888	Ntan1	0.977735	0.0939745	0.328205	1
1889	Dcxr	0.977265	0.288573	0.328438	1
1890	Timm50	0.976606	0.106591	0.328764	1
1891	Pptc7	0.976418	0.286458	0.328858	1
1892	Gmppa	0.976135	0.450121	0.328998	1
1893	Chid1	0.975853	0.213092	0.329137	1
1894	Igsf11	0.975759	0.192416	0.329184	1
1895	Yeats2	0.97557	0.106108	0.329277	1
1896	Ubac2	0.975382	0.0830598	0.329371	1
1897	Zdhhc6	0.975005	0.0966066	0.329558	1
1898	Notch3	0.974817	0.121855	0.329651	1
1899	Adprm	0.974629	0.33278	0.329744	1
1900	Noct	0.974346	0.334268	0.329885	1
1901	Dop1a	0.973499	0.244338	0.330305	1
1902	Rnf130	0.973405	0.113264	0.330352	1
1903	Coq10a	0.973311	0.185686	0.330399	1
1904	Snrpf	0.972934	0.069829	0.330586	1
1905	Lrrc61	0.972087	0.768117	0.331007	1
1906	Babam1	0.971993	0.159942	0.331054	1
1907	Tsen2	0.970487	0.288202	0.331804	1
1908	Sfxn3	0.970393	0.280788	0.331851	1
1909	Retsat	0.970016	0.40479	0.332039	1
1910	Rnf6	0.969734	0.165257	0.332179	1
1911	Rnd1	0.969357	0.209102	0.332367	1
1912	Prrc2b	0.969263	0.0742685	0.332414	1
1913	Mok	0.969169	0.274196	0.332461	1
1914	Acot8	0.968604	0.170943	0.332743	1
1915	Reep4	0.968039	0.33336	0.333025	1
1916	Sbno1	0.967851	0.0734258	0.333119	1
1917	Chchd7	0.966909	0.211847	0.333589	1
1918	Pomgnt1	0.966815	0.298304	0.333636	1
1919	Cenpw	0.966345	0.0937369	0.333872	1
1920	Dop1b	0.966156	0.339883	0.333966	1
1921	Cycs	0.96578	0.0364777	0.334154	1
1922	Wwtr1	0.965403	0.092232	0.334343	1
1923	Rprd1b	0.965027	0.212545	0.334531	1
1924	Aph1b	0.964838	0.321682	0.334626	1
1925	Ddb2	0.964744	0.529573	0.334673	1
1926	Hes1	0.963144	0.154797	0.335475	1
1927	Crebl2	0.962861	0.552857	0.335617	1
1928	Sox10	0.962297	1.25348	0.335901	1
1929	Pidd1	0.962108	0.932957	0.335995	1
1930	Fads2	0.960979	0.0918268	0.336563	1
1931	Dph2	0.96032	0.542197	0.336894	1
1932	Prickle2	0.96032	0.148768	0.336894	1
1933	Rac3	0.959755	0.170713	0.337179	1
1934	Bak1	0.959096	0.166708	0.33751	1
1935	B3gnt5	0.958249	0.131229	0.337937	1
1936	Naa16	0.957778	0.132683	0.338175	1
1937	Micos10	0.957684	0.0615992	0.338222	1
1938	2700062C07Rik	0.956931	0.231394	0.338602	1
1939	Fbxl7	0.95646	0.198453	0.33884	1
1940	Igbp1	0.955048	0.0990645	0.339554	1
1941	Mrpl19	0.954671	0.173817	0.339744	1
1942	Sugp1	0.95373	0.243353	0.34022	1
1943	Unk	0.953542	0.128677	0.340316	1
1944	Tmem101	0.953071	0.143399	0.340554	1
1945	Eapp	0.952977	0.122891	0.340602	1
1946	Vps28	0.952977	0.117385	0.340602	1
1947	Tspan15	0.952883	0.0592441	0.34065	1
1948	2810402E24Rik	0.9526	0.28633	0.340793	1
1949	Itsn1	0.952129	0.112617	0.341031	1
1950	Mapk7	0.952035	0.228602	0.341079	1
1951	Dhrs1	0.951376	0.0876419	0.341413	1
1952	Lockd	0.950717	0.11804	0.341748	1
1953	Aplf	0.950152	0.460022	0.342035	1
1954	Gm15614	0.950058	0.483497	0.342083	1
1955	Lpar6	0.94987	0.27114	0.342178	1
1956	Yju2	0.948835	0.170835	0.342705	1
1957	Flywch1	0.948364	0.169678	0.342944	1
1958	Elovl4	0.948081	0.135326	0.343088	1
1959	Slc11a2	0.94714	0.297324	0.343567	1
1960	C2cd3	0.946763	0.141507	0.343759	1
1961	Ring1	0.946669	0.274328	0.343807	1
1962	Crip2	0.946387	0.0828566	0.343951	1
1963	Ece2	0.94601	0.339379	0.344143	1
1964	Uros	0.945728	0.575433	0.344287	1
1965	Acy1	0.94328	-0.0121505	0.345538	1
1966	Slc9a8	0.943186	0.219732	0.345586	1
1967	Stard10	0.942621	0.395551	0.345875	1
1968	Slc39a9	0.941303	0.140942	0.346549	1
1969	Stard3nl	0.940739	0.0945179	0.346839	1
1970	Capn2	0.94055	0.185344	0.346935	1
1971	5430405H02Rik	0.940174	0.259059	0.347128	1
1972	Nr4a2	0.939703	0.267889	0.34737	1
1973	Pck2	0.939609	0.245048	0.347418	1
1974	Spats2l	0.939044	0.124588	0.347708	1
1975	Oma1	0.939044	0.219923	0.347708	1
1976	Nipa1	0.93895	0.158625	0.347756	1
1977	Efs	0.938762	0.212174	0.347853	1
1978	Plbd2	0.938291	0.219738	0.348095	1
1979	Slc12a4	0.937914	0.11928	0.348288	1
1980	Cd2bp2	0.93782	0.293925	0.348337	1
1981	Igsf3	0.937538	0.364352	0.348482	1
1982	Gm20713	0.936785	0.873239	0.348869	1
1983	Bmp7	0.936502	0.271169	0.349015	1
1984	Pias1	0.93622	0.129041	0.34916	1
1985	Slc9a6	0.936126	0.282747	0.349208	1
1986	Uqcc3	0.935373	0.136139	0.349596	1
1987	Rnf38	0.934902	0.159425	0.349839	1
1988	Wipf2	0.934714	0.360631	0.349936	1
1989	Kbtbd4	0.934431	0.274841	0.350082	1
1990	Gm43260	0.934431	0.749761	0.350082	1
1991	Babam2	0.93396	0.0999816	0.350324	1
1992	Pus10	0.933772	0.143093	0.350421	1
1993	Zfp365	0.933396	0.405349	0.350616	1
1994	1700086O06Rik	0.932737	0.11559	0.350956	1
1995	Lrrc57	0.932454	0.225086	0.351102	1
1996	Zfp335	0.932266	0.445759	0.351199	1
1997	Bcar1	0.932078	0.669672	0.351296	1
1998	Dedd	0.931701	0.284972	0.351491	1
[truncated: 19,170 more rows]

## Sheet: Oligodendrocyte
	names	scores	logfoldchanges	pvals	pvals_adj
0	Rps29	8.89181	0.874641	6.01191e-19	1.27266e-14
1	Ndufb1-ps	8.59152	0.89885	8.58231e-18	9.08395e-14
2	Rpl38	8.48883	0.725134	2.08728e-17	1.47285e-13
3	mt-Nd3	8.3032	0.990775	1.01343e-16	5.36333e-13
4	Rps28	8.20552	0.75802	2.29602e-16	9.72087e-13
5	Atp5k	8.17462	0.970865	2.96788e-16	1.04712e-12
6	Atp5md	7.29407	0.68786	3.00727e-13	7.95762e-10
7	Rps21	7.2668	0.491265	3.68111e-13	8.65839e-10
8	Cops9	6.7344	0.714569	1.64606e-11	3.48455e-08
9	Son	6.71408	0.558804	1.8925e-11	3.64203e-08
10	Eif3j1	6.64284	0.881388	3.07697e-11	5.42804e-08
11	Rpl37	6.54961	0.478536	5.76885e-11	9.39391e-08
12	Rpl39	6.19477	0.531361	5.83703e-10	8.2376e-07
13	Gm10076	6.09486	0.884491	1.09534e-09	1.44921e-06
14	Bola2	5.77119	0.75921	7.87132e-09	9.80164e-06
15	Rpl37a	5.68353	0.395038	1.31946e-08	1.55176e-05
16	Rps27	5.59085	0.454686	2.25961e-08	2.51756e-05
17	Rpl35	5.57248	0.582114	2.51136e-08	2.65814e-05
18	Tomm7	5.47396	0.537354	4.40083e-08	4.43624e-05
19	S100b	5.44808	0.530872	5.09165e-08	4.89932e-05
20	Rpl36	5.2093	0.357882	1.89559e-07	0.000174469
21	Dpm3	5.06096	0.643458	4.17153e-07	0.000367946
22	Ndufa3	4.99166	0.566862	5.98621e-07	0.000506889
23	Atp5e	4.98053	0.291054	6.34106e-07	0.000516284
24	Atp5mpl	4.8141	0.446276	1.47862e-06	0.00111789
25	Polr2l	4.63321	1.11671	3.60046e-06	0.00254061
26	mt-Nd4l	4.56085	0.475942	5.09478e-06	0.00347907
27	Rpl41	4.53858	0.304687	5.66337e-06	0.00374649
28	Uqcr11	4.48515	0.368386	7.28633e-06	0.00467407
29	Sec62	4.47875	0.453691	7.50824e-06	0.00467477
30	Bmp4	4.35574	0.450294	1.3262e-05	0.00802125
31	Pet100	4.3382	0.665829	1.43652e-05	0.00844014
32	Ankra2	4.33236	0.710519	1.4752e-05	0.00844014
33	Ktn1	4.0137	0.306661	5.97741e-05	0.0294269
34	Cox7c	3.92186	0.168543	8.78678e-05	0.0404364
35	St13	3.91657	0.358746	8.98167e-05	0.0404538
36	Tmem256	3.75989	0.338005	0.00016999	0.0678964
37	Slirp	3.68975	0.485006	0.00022447	0.0863965
38	Chd3	3.54058	0.437384	0.000399242	0.129275
39	Glcci1	3.5122	0.597089	0.000444418	0.140416
40	Romo1	3.45431	0.331786	0.000551703	0.164493
41	Zdhhc14	3.43205	0.403424	0.000599047	0.176128
42	Nrcam	3.41702	0.496264	0.000633113	0.183594
43	Slc38a9	3.39002	0.690978	0.000698871	0.197259
44	Cox17	3.33965	0.462449	0.000838845	0.221969
45	Snrnp27	3.30124	0.397352	0.000962576	0.242581
46	Myef2	3.26868	0.301236	0.0010805	0.264821
47	Tmem258	3.24252	0.29433	0.00118477	0.27561
48	Wipf1	3.20217	0.419027	0.00136398	0.300772
49	Scamp2	3.19326	0.386834	0.00140676	0.304303
50	Otulin	3.19243	0.58118	0.00141083	0.304303
51	Zfp827	3.10559	0.398939	0.00189897	0.365448
52	Metap2	3.09363	0.257138	0.00197725	0.373719
53	Mllt11	3.02238	0.493626	0.00250794	0.418802
54	Slc22a23	3.01459	0.322331	0.00257327	0.419028
55	Taf1d	2.98899	0.366215	0.00279905	0.435685
56	Pdcd11	2.93332	0.701867	0.00335353	0.503481
57	Aifm1	2.90911	0.561093	0.00362457	0.524757
58	Tbc1d14	2.90744	0.489239	0.00364397	0.524757
59	Rbis	2.89381	0.318337	0.00380604	0.532892
60	Atp6ap1	2.88991	0.361952	0.00385353	0.533173
61	Cpne2	2.88379	0.680995	0.00392925	0.540119
62	mt-Co1	2.87265	0.306206	0.00407039	0.540384
63	Gtf2f2	2.87154	0.438782	0.00408476	0.540384
64	Smim4	2.86931	0.413811	0.00411362	0.540384
65	Cdh10	2.8554	0.621856	0.00429827	0.552366
66	Cox6c	2.85039	0.0949528	0.00436656	0.552366
67	Ranbp3	2.849	0.567286	0.00438571	0.552366
68	Impad1	2.82924	0.312156	0.00466588	0.570937
69	Fut8	2.82005	0.347713	0.00480154	0.574757
70	Rbpj	2.80725	0.385564	0.0049966	0.590911
71	Snrpf	2.79918	0.251894	0.00512322	0.592642
72	Abtb2	2.78471	0.345016	0.00535756	0.60638
73	Ophn1	2.78304	0.402438	0.00538521	0.60638
74	Afap1l2	2.75521	0.355289	0.00586545	0.631356
75	Metap1	2.74296	0.856947	0.00608872	0.643977
76	Rpl6	2.73016	0.153771	0.00633031	0.654241
77	Aatk	2.71847	0.358189	0.00655838	0.670698
78	Cebpz	2.71235	0.300109	0.00668078	0.673454
79	A330076H08Rik	2.70094	0.45068	0.00691437	0.683074
80	Ufsp2	2.69983	0.525647	0.00693754	0.683074
81	Ust	2.68675	0.405732	0.00721515	0.700631
82	Lrrc4c	2.68313	0.44704	0.00729368	0.702987
83	Thada	2.64445	0.706717	0.0081825	0.763063
84	Fyn	2.63359	0.171943	0.00844871	0.776388
85	Atp8a1	2.63248	0.503285	0.00847645	0.776388
86	Atp6v1e1	2.62636	0.299962	0.00863047	0.776388
87	Chmp2a	2.62329	0.287352	0.00870841	0.776388
88	Dact3	2.6155	0.498599	0.00890965	0.777433
89	Kifap3	2.60437	0.28381	0.00920435	0.78695
90	Anapc13	2.60381	0.37686	0.00921931	0.78695
91	Gnb4	2.60047	0.354906	0.00930953	0.788294
92	Gm38039	2.58544	0.440398	0.00972535	0.804203
93	Ermp1	2.58155	0.537838	0.00983582	0.805214
94	Nudt2	2.58099	0.655834	0.00985169	0.805214
95	Babam2	2.57459	0.395125	0.0100359	0.813143
96	Fam241a	2.56958	0.954044	0.0101822	0.813143
97	Tcf4	2.5693	0.146862	0.0101903	0.813143
98	1110004F10Rik	2.5501	0.194786	0.0107692	0.844178
99	Unc5c	2.5476	0.461849	0.0108468	0.844178
100	Micu1	2.52366	0.384366	0.011614	0.897286
101	Nup62	2.50947	1.23982	0.0120913	0.924048
102	Tnfrsf21	2.49555	0.42065	0.0125761	0.932715
103	Nars	2.49444	0.286458	0.0126156	0.932715
104	Usp6nl	2.48637	0.755401	0.0129054	0.942052
105	Slc35f1	2.47969	0.383728	0.0131497	0.945087
106	Leng8	2.47913	0.395613	0.0131702	0.945087
107	Slc35b2	2.46355	0.240095	0.013757	0.969626
108	Ppp1r10	2.45603	0.480382	0.014048	0.969626
109	Zeb2	2.45186	0.185792	0.014212	0.969626
110	Brd9	2.43822	0.437274	0.0147597	0.993883
111	Sdha	2.43405	0.347553	0.014931	0.993883
112	Spg7	2.43293	0.425793	0.014977	0.993883
113	Msl1	2.42458	0.446115	0.0153259	1
114	Sec61g	2.42208	0.159779	0.0154319	1
115	Lrrc4b	2.41846	0.321846	0.0155863	1
116	Dleu2	2.41429	0.497625	0.015766	1
117	Stau2	2.41345	0.463893	0.0158022	1
118	Abi1	2.41123	0.291821	0.015899	1
119	Slc44a1	2.40956	0.2314	0.0159719	1
120	Sh3rf1	2.40566	0.25582	0.0161433	1
121	Ndufb3	2.40176	0.242854	0.0163162	1
122	AC149090.1	2.39648	0.844968	0.0165536	1
123	Ints6	2.39369	0.405865	0.0166797	1
124	Dguok	2.39008	0.513428	0.0168449	1
125	Mfsd2a	2.38033	0.456043	0.0172969	1
126	Gria3	2.37978	0.376653	0.0173231	1
127	Fktn	2.37755	0.369589	0.017428	1
128	Arhgap33	2.37477	0.422037	0.01756	1
129	Cox20	2.37087	0.313931	0.0177462	1
130	Creb3l2	2.37059	0.330162	0.0177595	1
131	Gnb2	2.36614	0.17003	0.0179746	1
132	Ppfibp1	2.36614	0.298242	0.0179746	1
133	Fbn2	2.36558	0.442754	0.0180016	1
134	Ptpn11	2.36391	0.400441	0.018083	1
135	Sil1	2.36364	0.600803	0.0180966	1
136	Cnot3	2.34332	0.434084	0.019113	1
137	Mrps17	2.33831	0.294234	0.0193711	1
138	C1ql3	2.33608	0.809028	0.0194869	1
139	Srcin1	2.33581	0.358578	0.0195014	1
140	Fryl	2.33302	0.391039	0.0196469	1
141	Lrif1	2.33191	0.630317	0.0197054	1
142	Anapc11	2.32801	0.297834	0.0199114	1
143	Snd1	2.31883	0.323842	0.0204043	1
144	mt-Atp6	2.30965	0.235756	0.0209078	1
145	Ick	2.30185	0.216952	0.0213435	1
146	Gm35188	2.29851	0.467104	0.0215326	1
147	Tmem230	2.29434	0.489638	0.0217711	1
148	Rufy3	2.28571	0.443844	0.0222712	1
149	Bola1	2.2743	0.469391	0.0229479	1
150	Asxl2	2.26818	0.280301	0.0233184	1
151	Cacna1d	2.26372	0.569765	0.023591	1
152	Camkmt	2.26345	0.65388	0.0236082	1
153	Vps37b	2.25315	0.292856	0.0242497	1
154	Hist1h4d	2.25065	0.432849	0.024408	1
155	Rap2a	2.24953	0.261245	0.0244787	1
156	Snrpg	2.24953	0.209928	0.0244787	1
157	Kdm6b	2.24647	0.26357	0.0246739	1
158	Brinp1	2.23673	0.405969	0.025304	1
159	Ndufa7	2.23506	0.19241	0.0254134	1
160	Pld3	2.23422	0.61514	0.0254683	1
161	Lyrm1	2.23256	0.905659	0.0255783	1
162	Mxd1	2.22254	0.857412	0.0262471	1
163	Slc22a17	2.21892	0.197007	0.0264923	1
164	Pak2	2.21808	0.250789	0.0265492	1
165	Cox7a2	2.21753	0.112453	0.0265871	1
166	Kank1	2.21168	0.275767	0.0269886	1
167	Tns3	2.20779	0.216162	0.0272592	1
168	Gars	2.20639	0.335761	0.0273564	1
169	Cfl1	2.20639	0.0793385	0.0273564	1
170	Nfyc	2.20139	0.428729	0.0277088	1
171	Pan2	2.20139	0.937597	0.0277088	1
172	Etv6	2.20027	0.255093	0.0277876	1
173	Dync1i2	2.19916	0.195075	0.0278666	1
174	Rpl35a	2.19721	0.13328	0.0280054	1
175	Lrrc14	2.19554	0.849581	0.0281248	1
176	Raf1	2.19276	0.309872	0.0283248	1
177	3830406C13Rik	2.19276	0.844968	0.0283248	1
178	Hk2	2.19025	0.671865	0.0285059	1
179	Apc2	2.19025	0.700818	0.0285059	1
180	Tceal8	2.18636	0.264396	0.0287895	1
181	Csnk2a1	2.18441	0.179976	0.0289322	1
182	Ten1	2.18274	0.305083	0.0290551	1
183	Arhgap24	2.18107	0.340667	0.0291783	1
184	Knop1	2.1691	0.362122	0.030075	1
185	P2rx4	2.16604	0.507576	0.0303081	1
186	Zswim8	2.16214	0.386341	0.0306071	1
187	Denr	2.15992	0.266251	0.030779	1
188	Prkn	2.15853	0.352951	0.0308869	1
189	Ube2m	2.15797	0.198219	0.0309302	1
190	Cdk14	2.15686	0.233817	0.0310169	1
191	Trmt10a	2.15185	0.471273	0.0314094	1
192	Adgrb3	2.14851	0.336138	0.0316735	1
193	Trappc9	2.14628	0.39362	0.0318506	1
194	Sox10	2.14433	0.135092	0.0320062	1
195	Psme3	2.13932	0.526663	0.0324095	1
196	Ctnna1	2.13014	0.446669	0.0331601	1
197	Elp2	2.13014	0.499436	0.0331601	1
198	Hlcs	2.12791	0.609032	0.0333443	1
199	Snrpd3	2.12513	0.161711	0.0335758	1
200	Actn4	2.12068	0.268013	0.033949	1
201	Tstd2	2.11511	0.857584	0.0344205	1
202	Laptm4a	2.1101	0.239612	0.0348496	1
203	Tcf7l2	2.10843	0.237075	0.0349937	1
204	Impact	2.10648	0.442196	0.0351624	1
205	Gpr17	2.10621	0.206306	0.0351865	1
206	Cdk8	2.10259	0.233917	0.0355019	1
207	Psenen	2.09841	0.241887	0.0358687	1
208	Rpl27	2.09424	0.0900606	0.0362388	1
209	Atox1	2.08895	0.22535	0.0367122	1
210	Wdr6	2.08561	0.297447	0.0370139	1
211	6430590A07Rik	2.07726	0.47406	0.0377774	1
212	Csad	2.07448	0.314013	0.0380349	1
213	Ralgapb	2.07086	0.47318	0.0383718	1
214	Xrcc4	2.06223	0.393783	0.0391856	1
215	Slc2a13	2.05945	0.432071	0.0394512	1
216	Strn4	2.05667	0.260242	0.0397183	1
217	Csgalnact1	2.05249	0.480681	0.0401218	1
218	Gtf3c6	2.05166	0.353495	0.040203	1
219	Eps8	2.04943	0.369181	0.04042	1
220	Arpp19	2.0472	0.234447	0.040638	1
221	Tmem80	2.03886	0.561329	0.0414645	1
222	Pllp	2.03106	0.130003	0.0422486	1
223	Ptprk	2.02856	0.438306	0.0425033	1
224	D930016D06Rik	2.02605	0.612644	0.0427593	1
225	Pcgf5	2.02494	0.449629	0.0428735	1
226	Tsc22d1	2.02411	0.197928	0.0429593	1
227	Trio	2.02355	0.196513	0.0430166	1
228	Shld1	2.02327	0.649613	0.0430453	1
229	Ube3c	2.02021	0.305163	0.0433617	1
230	Sypl	2.01715	0.511168	0.0436801	1
231	Acot7	2.01214	0.354992	0.0442054	1
232	Rpap3	2.0049	0.529396	0.0449735	1
233	Hip1r	2.00435	0.283853	0.045033	1
234	Nckap5	2.00017	0.382885	0.0454818	1
235	Rabgap1	1.99906	0.30667	0.0456021	1
236	AU040320	1.99461	0.346051	0.046086	1
237	Rpp38	1.98876	0.844167	0.0467276	1
238	Fa2h	1.98431	0.230918	0.0472215	1
239	Dpm2	1.97707	0.317542	0.0480335	1
240	Rbm5	1.97596	0.285599	0.0481595	1
241	Krt10	1.97568	0.570118	0.048191	1
242	Dock9	1.97512	0.171833	0.0482541	1
243	Arhgef2	1.97234	0.338002	0.0485707	1
244	Snrnp70	1.97178	0.175626	0.0486343	1
245	Dennd6a	1.97011	0.40114	0.0488253	1
246	BC065397	1.9665	1.04684	0.0492413	1
247	Ppp2r1a	1.96399	0.220468	0.0495311	1
248	Rbck1	1.9587	0.494907	0.0501475	1
249	Gm39469	1.95731	1.95529	0.0503108	1
250	Gal3st1	1.95703	0.198316	0.0503435	1
251	Efs	1.95397	0.324294	0.0507044	1
252	Mettl23	1.95202	0.282121	0.0509353	1
253	C87436	1.95063	0.712982	0.0511007	1
254	Nfib	1.93811	0.341784	0.0526099	1
255	Gm36975	1.93644	0.34738	0.0528139	1
256	Adgrl1	1.93588	0.314475	0.052882	1
257	Dph7	1.93393	0.746868	0.0531211	1
258	Enpp2	1.93004	0.142574	0.0536021	1
259	Shmt2	1.9292	0.626437	0.0537056	1
260	Samd4b	1.92893	0.206069	0.0537401	1
261	Arhgef12	1.92893	0.334313	0.0537401	1
262	Hs3st1	1.92698	1.29781	0.0539825	1
263	Rnf144a	1.92364	0.184949	0.0544	1
264	Msmo1	1.92141	0.285119	0.0546799	1
265	Marcksl1	1.9203	0.029899	0.0548203	1
266	Slc35a5	1.91696	0.526937	0.0552432	1
267	Pds5a	1.91585	0.290399	0.0553848	1
268	Uqcrb	1.91251	0.10203	0.0558114	1
269	Fus	1.91167	0.182868	0.0559185	1
270	Pbrm1	1.91056	0.182416	0.0560615	1
271	Ndufaf8	1.90972	0.37282	0.056169	1
272	Nagk	1.90694	0.886464	0.0565284	1
273	Zfp322a	1.90137	0.405015	0.0572531	1
274	Bcar1	1.90137	0.275344	0.0572531	1
275	4930549C15Rik	1.90026	0.739102	0.057399	1
276	Cyren	1.89943	0.947868	0.0575086	1
277	Dynll2	1.89831	0.256363	0.057655	1
278	Rbm15b	1.89581	0.487561	0.0579855	1
279	Cdh20	1.89442	0.322953	0.0581699	1
280	Uqcr10	1.88634	0.169283	0.0592485	1
281	Med17	1.88634	0.403822	0.0592485	1
282	Gstp1	1.88301	0.541702	0.0596997	1
283	Igip	1.88245	0.966202	0.0597751	1
284	Csnk1g1	1.88189	0.306479	0.0598507	1
285	Ube2d2a	1.88106	0.179297	0.0599642	1
286	Slc45a4	1.8805	0.358598	0.0600399	1
287	Setd4	1.87939	0.608962	0.0601916	1
288	Arid1a	1.87243	0.212885	0.0611472	1
289	Rnasek	1.87215	0.216084	0.0611857	1
290	Cdc37l1	1.8702	0.112037	0.0614556	1
291	Otud6b	1.8702	0.566059	0.0614556	1
292	Cnot7	1.86686	0.362771	0.0619206	1
293	Dhx15	1.86547	0.204643	0.0621153	1
294	Scrib	1.86519	0.675419	0.0621543	1
295	Fars2	1.86325	0.276333	0.0624277	1
296	Pik3r2	1.86325	0.314822	0.0624277	1
297	Sdccag8	1.86269	0.436622	0.062506	1
298	Rc3h1	1.86241	0.284452	0.0625452	1
299	Rbm48	1.86102	0.857386	0.0627415	1
300	Atp6v0b	1.85991	0.118736	0.0628988	1
301	Ap2a2	1.8574	0.386426	0.0632541	1
302	Stoml1	1.85629	1.18506	0.0634125	1
303	Polr2k	1.85573	0.210992	0.0634919	1
304	Mapre1	1.85184	0.198104	0.0640495	1
305	Ubl5	1.85072	0.167207	0.0642096	1
306	Vps37a	1.85017	0.449071	0.0642897	1
307	Cox16	1.84822	0.184015	0.0645709	1
308	Desi1	1.84655	0.400113	0.0648128	1
309	Upf2	1.84516	0.355416	0.0650149	1
310	Pla2g6	1.84237	0.901847	0.0654206	1
311	Rab11a	1.84126	0.181603	0.0655835	1
312	Psmg2	1.8407	0.33565	0.0656651	1
313	Zfp426	1.83959	0.638764	0.0658285	1
314	Cep170	1.83653	0.230388	0.0662795	1
315	Rbm22	1.8318	0.280951	0.0669816	1
316	Zmynd8	1.83124	0.162541	0.0670646	1
317	Prickle1	1.83041	0.310286	0.0671893	1
318	Brca1	1.83013	0.543613	0.0672309	1
319	Plxnb3	1.82846	0.223802	0.0674809	1
320	Sh3bp5	1.82734	0.311167	0.067648	1
321	Ddx18	1.82651	0.351351	0.0677736	1
322	Slc38a6	1.82484	0.571166	0.0680252	1
323	Pias1	1.81844	0.282913	0.0689971	1
324	Sbk1	1.8176	0.373691	0.0691247	1
325	Srbd1	1.81343	0.608345	0.0697657	1
326	Wbp1	1.81287	0.315053	0.0698515	1
327	Gm13052	1.81065	0.259254	0.0701956	1
328	Sox2ot	1.81037	0.327466	0.0702388	1
329	Map6	1.80953	0.51653	0.0703683	1
330	Sco1	1.80842	1.66414	0.0705412	1
331	Gmppb	1.80619	0.858193	0.0708882	1
332	Sap18	1.80591	0.255291	0.0709316	1
333	Mtln	1.80591	0.369293	0.0709316	1
334	Fgf14	1.80564	0.413523	0.0709751	1
335	Prrc1	1.80313	0.393703	0.0713675	1
336	Ufm1	1.8023	0.322841	0.0714987	1
337	Gm6710	1.79924	0.607462	0.0719814	1
338	Ndufa2	1.7984	0.120427	0.0721135	1
339	Rab3gap2	1.79784	0.434392	0.0722017	1
340	Ptch1	1.79506	0.602226	0.072644	1
341	Dap	1.79311	0.413796	0.0729549	1
342	Elfn2	1.79172	0.223374	0.0731776	1
343	Morf4l2	1.79172	0.124968	0.0731776	1
344	Rad52	1.78838	1.58837	0.0737144	1
345	Ino80dos	1.78838	0.398586	0.0737144	1
346	Crppa	1.78755	0.479805	0.0738491	1
347	Ccnh	1.78616	0.298573	0.0740741	1
348	Trappc5	1.7856	0.33063	0.0741642	1
349	Peak1	1.78142	0.449764	0.0748432	1
350	Shkbp1	1.78115	0.793592	0.0748886	1
351	Hira	1.7792	0.244927	0.0752073	1
352	4430402I18Rik	1.77781	0.266625	0.0754357	1
353	Eapp	1.77725	0.323446	0.0755272	1
354	Osbpl1a	1.77057	0.271437	0.0766322	1
355	Drg1	1.77001	0.207895	0.0767249	1
356	Pgap2	1.76751	0.290446	0.077143	1
357	Gm49797	1.76751	0.338525	0.077143	1
358	Adprh	1.76723	0.235398	0.0771896	1
359	Jmjd6	1.76667	0.337805	0.0772828	1
360	Frmd6	1.765	0.649153	0.077563	1
361	Ssbp2	1.75944	0.506877	0.0785031	1
362	Pura	1.75832	0.223269	0.0786922	1
363	Rmdn2	1.75832	0.774826	0.0786922	1
364	Ddx1	1.75749	0.212	0.0788343	1
365	Map2k1	1.75666	0.619842	0.0789766	1
366	Atp6v0a2	1.7561	0.359279	0.0790716	1
367	Prpf4b	1.75415	0.166817	0.0794047	1
368	Eif5b	1.74914	0.22665	0.0802667	1
369	Nudcd3	1.74886	0.27038	0.0803148	1
370	Abat	1.74831	0.33385	0.0804111	1
371	Rps26	1.74831	0.0870525	0.0804111	1
372	Tipin	1.74302	0.461142	0.0813304	1
373	Tgfbrap1	1.74274	0.466018	0.0813791	1
374	4933434E20Rik	1.74051	0.243099	0.0817689	1
375	Smad1	1.73884	0.316903	0.0820623	1
376	Dennd1a	1.73884	0.254752	0.0820623	1
377	Col9a1	1.73829	0.426356	0.0821602	1
378	Epn2	1.73578	0.232215	0.0826023	1
379	Ccdc167	1.73216	0.363587	0.0832443	1
380	Stk24	1.73189	0.522653	0.0832938	1
381	Sbf2	1.73161	0.211017	0.0833434	1
382	B3gat1	1.73105	0.328778	0.0834426	1
383	Gria2	1.73105	0.208396	0.0834426	1
384	Zfas1	1.73049	0.255601	0.083542	1
385	Cox15	1.73022	0.994545	0.0835916	1
386	E4f1	1.72994	0.724196	0.0836414	1
387	Malat1	1.72994	0.23162	0.0836414	1
388	1700047M11Rik	1.72966	0.344993	0.0836911	1
389	Safb	1.72771	0.240656	0.08404	1
390	2510039O18Rik	1.72715	0.423091	0.0841398	1
391	Naa38	1.72576	0.292152	0.08439	1
392	Katna1	1.72354	0.694589	0.0847915	1
393	Ddx50	1.7202	0.213868	0.0853966	1
394	Psmd7	1.7202	0.123761	0.0853966	1
395	Slc25a11	1.71964	0.243198	0.0854978	1
396	Dcaf7	1.71908	0.216273	0.0855991	1
397	Sf3a2	1.71491	0.42579	0.0863618	1
398	Tspan31	1.71352	0.227315	0.0866173	1
399	Ctdspl	1.71101	0.925632	0.0870787	1
400	Adsl	1.70962	0.608765	0.0873358	1
401	Gpn1	1.70879	0.50531	0.0874904	1
402	Jazf1	1.70767	0.596144	0.0876969	1
403	Ctnnal1	1.7074	0.181101	0.0877486	1
404	Cyth2	1.70433	0.206713	0.0883187	1
405	Prim2	1.70378	0.538537	0.0884227	1
406	Snhg6	1.70155	0.142283	0.0888396	1
407	Npdc1	1.70099	0.183094	0.0889441	1
408	Fam151b	1.69932	1.28853	0.0892581	1
409	Cd9	1.69738	0.155077	0.0896255	1
410	Ankrd6	1.69459	0.838674	0.0901526	1
411	Bace2	1.69209	0.61033	0.0906291	1
412	Apba1	1.69209	0.286498	0.0906291	1
413	Ro60	1.69209	0.185912	0.0906291	1
414	Cntn6	1.69153	0.32393	0.0907352	1
415	Zfp276	1.69098	0.454514	0.0908415	1
416	Ier3ip1	1.68986	0.198794	0.0910543	1
417	Ndufc1	1.68875	0.158788	0.0912675	1
418	Mrpl52	1.68513	0.223347	0.0919633	1
419	Tsfm	1.68151	0.383236	0.0926633	1
420	Lrrtm2	1.68068	0.440152	0.0928254	1
421	Mmut	1.67817	0.527886	0.0933133	1
422	Izumo4	1.67595	0.577531	0.0937486	1
423	Med20	1.67511	0.474653	0.0939122	1
424	Ccndbp1	1.67261	0.327434	0.0944046	1
425	Clptm1	1.67094	0.253371	0.094734	1
426	Mro	1.67094	0.450502	0.094734	1
427	Neu4	1.66871	0.23762	0.0951747	1
428	Ptpn1	1.66843	0.204503	0.0952298	1
429	Fbxw4	1.66788	0.459148	0.0953403	1
430	Krtcap2	1.6676	0.166588	0.0953956	1
431	Mfap1a	1.6612	0.32313	0.0966739	1
432	Nde1	1.65925	0.389092	0.0970657	1
433	Slc39a1	1.65925	0.461264	0.0970657	1
434	Cep350	1.65647	0.310023	0.0976275	1
435	Arl8b	1.65647	0.277598	0.0976275	1
436	Wdfy2	1.65313	0.433797	0.0983052	1
437	Prrg2	1.65285	0.720966	0.0983619	1
438	Tnpo2	1.65146	0.702212	0.0986455	1
439	Stk4	1.64979	0.457351	0.0989866	1
440	2810402E24Rik	1.64812	0.691302	0.0993288	1
441	2310009B15Rik	1.64756	0.298756	0.099443	1
442	Stx16	1.64756	0.268784	0.099443	1
443	Cdyl	1.64756	0.283203	0.099443	1
444	Fsd1l	1.64728	0.370193	0.0995002	1
445	Hps4	1.6445	0.630939	0.100073	1
446	Bri3bp	1.64227	0.282988	0.100534	1
447	Tbc1d5	1.63865	0.248146	0.101285	1
448	Eno1	1.6381	0.237223	0.101401	1
449	Ap2a1	1.6381	0.202053	0.101401	1
450	Prkaca	1.6381	0.456024	0.101401	1
451	Ube2v1	1.63671	0.265197	0.101692	1
452	Fam189a1	1.63587	0.365784	0.101867	1
453	Ndufa1	1.63364	0.142294	0.102333	1
454	Ptprj	1.63225	0.294841	0.102626	1
455	Tspan7	1.63086	0.196521	0.10292	1
456	Slf2	1.62891	0.386652	0.103331	1
457	Uspl1	1.62752	0.619735	0.103626	1
458	Abca2	1.62251	0.602306	0.104694	1
459	Fam135a	1.62223	0.334434	0.104753	1
460	Amph	1.62112	0.501935	0.104992	1
461	Sem1	1.61917	0.110994	0.10541	1
462	Aftph	1.61528	0.342696	0.106251	1
463	Atr	1.61472	0.499165	0.106371	1
464	Kif21b	1.61416	0.218082	0.106492	1
465	Dst	1.61361	0.128318	0.106613	1
466	Sav1	1.61138	0.747843	0.107097	1
467	Dpysl2	1.6111	0.231236	0.107157	1
468	Wrb	1.61082	0.381883	0.107218	1
469	Cpox	1.6086	0.310695	0.107704	1
470	Tmem100	1.60804	0.438238	0.107826	1
471	Brms1l	1.60554	0.376016	0.108376	1
472	Snhg8	1.60526	0.209727	0.108437	1
473	Cyp7b1	1.60303	0.997083	0.108928	1
474	Smim27	1.6022	1.02692	0.109112	1
475	Poldip2	1.60192	0.287433	0.109174	1
476	Tm7sf3	1.60108	0.129389	0.109358	1
477	Dph5	1.59997	0.361855	0.109605	1
478	2900093K20Rik	1.59774	0.814274	0.1101	1
479	Armh4	1.59719	0.172539	0.110224	1
480	Galnt7	1.5958	0.709228	0.110534	1
481	Lonp1	1.59329	0.438298	0.111095	1
482	Mthfsd	1.59246	0.684681	0.111282	1
483	C1qbp	1.59218	0.166529	0.111345	1
484	Zfand1	1.59051	0.373648	0.11172	1
485	Armh3	1.59051	0.50506	0.11172	1
486	Btbd11	1.57548	1.20243	0.115146	1
487	Tshz1	1.57437	0.18492	0.115403	1
488	Med30	1.57409	0.248466	0.115467	1
489	Herpud2	1.57381	0.261504	0.115532	1
490	Fxr1	1.57019	0.134249	0.116371	1
491	3110009E18Rik	1.56963	0.425701	0.1165	1
492	Cdk2ap2	1.56574	0.282898	0.11741	1
493	Sars	1.56518	0.201474	0.11754	1
494	Spsb1	1.56351	0.304924	0.117932	1
495	Pex1	1.56296	0.811962	0.118063	1
496	Erh	1.56101	0.181606	0.118522	1
497	Scnm1	1.56073	0.320653	0.118588	1
498	Nomo1	1.56017	0.370477	0.118719	1
499	1110038F14Rik	1.55906	0.239614	0.118982	1
500	Zfp317	1.55711	0.562187	0.119444	1
501	Wdr74	1.55683	0.354529	0.11951	1
502	Mapk1	1.55628	0.196718	0.119642	1
503	Nipbl	1.55572	0.161742	0.119775	1
504	Lpp	1.55544	0.382073	0.119841	1
505	Smap1	1.55266	0.16727	0.120505	1
506	Ryk	1.55154	0.238583	0.120771	1
507	Pin4	1.55099	0.227376	0.120904	1
508	Pum2	1.55015	0.182768	0.121105	1
509	Gm47134	1.54821	0.949517	0.121573	1
510	Arhgef28	1.54793	0.284597	0.12164	1
511	Atp5j2	1.54765	0.0600682	0.121707	1
512	Blm	1.54626	0.956298	0.122042	1
513	Fam163a	1.54514	0.690819	0.122311	1
514	Gm37640	1.54514	0.988685	0.122311	1
515	Spidr	1.54403	0.348591	0.122581	1
516	Gm43462	1.54292	0.880619	0.122851	1
517	Ywhae	1.54292	0.0979171	0.122851	1
518	Ubqln4	1.54292	0.607785	0.122851	1
519	Skp1a	1.54153	0.153062	0.123189	1
520	Psmd9	1.54125	0.239233	0.123256	1
521	Cntln	1.54069	0.583057	0.123392	1
522	Vps54	1.53874	0.277393	0.123867	1
523	Kpna1	1.53846	0.346977	0.123935	1
524	Ugt8a	1.53679	0.202862	0.124344	1
525	Max	1.53513	0.263522	0.124753	1
526	Cdkal1	1.53373	0.287992	0.125095	1
527	Paqr3	1.5329	1.2604	0.125301	1
528	Phf20l1	1.52845	0.218214	0.126402	1
529	Mindy1	1.52594	0.264519	0.127025	1
530	Wnk3	1.52511	0.532037	0.127233	1
531	Fxr2	1.52483	0.320609	0.127302	1
532	Gpc6	1.52204	0.311107	0.127998	1
533	Lzic	1.51954	0.330705	0.128627	1
534	Rela	1.51898	0.491155	0.128767	1
535	Egfem1	1.51676	0.99501	0.129328	1
536	Snrpb2	1.51676	0.240327	0.129328	1
537	Sf3b4	1.51676	0.153547	0.129328	1
538	Pick1	1.51397	0.547235	0.130032	1
539	Map2k5	1.51342	0.269398	0.130174	1
540	Rubcn	1.51119	0.264882	0.13074	1
541	Gm14634	1.51119	1.08319	0.13074	1
542	Ccar1	1.51036	0.162462	0.130953	1
543	Hjurp	1.51036	0.307026	0.130953	1
544	Ccz1	1.50869	0.232225	0.131379	1
545	Mgat1	1.50841	0.451563	0.13145	1
546	Srr	1.50841	0.476789	0.13145	1
547	Aimp1	1.50757	0.112831	0.131664	1
548	U2surp	1.50646	0.222795	0.131949	1
549	Rpf2	1.50535	0.292664	0.132235	1
550	Pskh1	1.50507	0.484656	0.132307	1
551	Amy1	1.50423	0.913032	0.132521	1
552	Acvr1	1.50201	0.23972	0.133095	1
553	Neo1	1.50062	0.12579	0.133455	1
554	Zranb2	1.50006	0.142903	0.133599	1
555	Agtpbp1	1.4995	0.28662	0.133743	1
556	Tubgcp5	1.49839	0.300392	0.134032	1
557	Ndufaf2	1.497	0.205144	0.134394	1
558	Orc6	1.49477	0.212123	0.134974	1
559	Znrf1	1.49421	0.157123	0.13512	1
560	Nacc1	1.49282	0.458716	0.135484	1
561	Gjc3	1.49227	0.38089	0.135629	1
562	Cfap36	1.49171	0.181689	0.135775	1
563	AU041133	1.49087	0.747462	0.135994	1
564	Med31	1.49032	0.312272	0.136141	1
565	Rabep2	1.48948	0.68626	0.13636	1
566	Carf	1.48781	0.450696	0.1368	1
567	Rcc2	1.48698	0.172806	0.13702	1
568	Smim8	1.48503	0.380882	0.137536	1
569	Slc25a29	1.48336	1.03063	0.137979	1
570	Spag7	1.48113	0.17536	0.138571	1
571	Ociad1	1.48113	0.207233	0.138571	1
572	Letm1	1.48058	0.27368	0.138719	1
573	Cdyl2	1.48002	0.579922	0.138868	1
574	Tsr3	1.47863	0.287164	0.139239	1
575	Cfl2	1.47724	0.120004	0.139612	1
576	Cwc25	1.47724	0.573461	0.139612	1
577	Stam	1.47612	0.260539	0.13991	1
578	Abr	1.47501	0.353109	0.140209	1
579	2300009A05Rik	1.47445	0.246743	0.140359	1
580	2610037D02Rik	1.47306	0.497176	0.140734	1
581	Me2	1.47279	0.209851	0.140809	1
582	Astn2	1.47279	0.213442	0.140809	1
583	Nup107	1.47251	0.404112	0.140884	1
584	Degs1	1.47084	0.167558	0.141335	1
585	Ndst1	1.47	0.328887	0.141561	1
586	Cmpk1	1.46972	0.129439	0.141637	1
587	Fndc9	1.46945	0.215826	0.141712	1
588	Taf6	1.46889	0.491274	0.141863	1
589	Zfyve27	1.46722	0.424444	0.142317	1
590	Pfdn2	1.46555	0.15903	0.142771	1
591	Ccdc71	1.46221	0.753248	0.143684	1
592	Fam122b	1.46221	0.611189	0.143684	1
593	Prpf6	1.45831	0.308961	0.144754	1
594	Mtmr4	1.45776	0.522899	0.144908	1
595	Sgcd	1.45553	0.402419	0.145523	1
596	Dynlt1f	1.45553	0.299013	0.145523	1
597	Zkscan8	1.45386	0.795239	0.145985	1
598	Zfp788	1.45386	0.438871	0.145985	1
599	Ube2l3	1.45219	0.122139	0.146449	1
600	Mfap3l	1.4508	1.3	0.146836	1
601	Cldn34c1	1.44941	0.46391	0.147224	1
602	Snx11	1.44913	0.598445	0.147302	1
603	Ankrd49	1.44802	0.232458	0.147613	1
604	Pgpep1	1.44662	0.342404	0.148002	1
605	Pcdh17	1.44607	0.178887	0.148158	1
606	Tmcc2	1.44523	0.271	0.148392	1
607	Pcbp2	1.44523	0.153415	0.148392	1
608	Olig1	1.44301	0.129484	0.149019	1
609	Banp	1.44301	0.389643	0.149019	1
610	Coa6	1.44301	0.39693	0.149019	1
611	Rapgef1	1.44217	0.163773	0.149254	1
612	Inava	1.43855	0.0832809	0.150277	1
613	Tusc3	1.43716	0.205218	0.150672	1
614	Ufc1	1.43661	0.160046	0.15083	1
615	Fam53a	1.43438	0.274371	0.151464	1
616	Rap1gap2	1.43382	0.830184	0.151623	1
617	Wbp2	1.43354	0.27775	0.151702	1
618	G6pc3	1.43327	0.36951	0.151782	1
619	Lsm1	1.43299	0.223974	0.151861	1
620	Armc8	1.43299	0.256775	0.151861	1
621	Ube2w	1.42965	0.245438	0.152818	1
622	B230219D22Rik	1.42798	0.165841	0.153298	1
623	Rnmt	1.42686	0.261751	0.153619	1
624	Cenpq	1.42575	0.384312	0.15394	1
625	Pef1	1.42269	0.447207	0.154826	1
626	Ik	1.42213	0.152062	0.154987	1
627	Wdr43	1.42158	0.203469	0.155149	1
628	Gm12227	1.4213	0.809793	0.15523	1
629	Lypla2	1.42019	0.407459	0.155554	1
630	Vldlr	1.41991	0.151922	0.155635	1
631	Vps13b	1.41963	0.188097	0.155716	1
632	Mmaa	1.41824	0.843472	0.156121	1
633	Dusp9	1.4149	0.596785	0.157098	1
634	Mdga2	1.41406	0.178463	0.157343	1
635	Fam149a	1.41323	0.813932	0.157589	1
636	Pex19	1.41323	0.213807	0.157589	1
637	Nat10	1.41295	0.414505	0.157671	1
638	Pias4	1.41044	0.402548	0.158408	1
639	Rbm4	1.40544	0.258502	0.159892	1
640	Iqsec1	1.40516	0.268451	0.159975	1
641	Elovl7	1.40432	0.236855	0.160223	1
642	Dtx1	1.40404	0.545579	0.160306	1
643	Carnmt1	1.40321	0.268458	0.160555	1
644	Uba1	1.40321	0.135934	0.160555	1
645	Rassf8	1.4007	0.383658	0.161303	1
646	Mrps21	1.40043	0.134186	0.161386	1
647	Ankrd46	1.39848	0.253261	0.16197	1
648	Tgds	1.3982	0.829695	0.162053	1
649	Alg9	1.39764	0.327592	0.16222	1
650	Syn2	1.3943	0.254225	0.163226	1
651	Ccnt2	1.39263	0.194012	0.163731	1
652	Fmnl2	1.39236	0.228854	0.163815	1
653	Gm10863	1.39208	0.553364	0.163899	1
654	Mapk8	1.39069	0.256214	0.164321	1
655	Pelo	1.39041	0.604638	0.164405	1
656	Ctif	1.38874	0.350802	0.164913	1
657	Dcaf17	1.38484	0.208594	0.166101	1
658	Trim28	1.38484	0.207087	0.166101	1
659	Pdhb	1.38401	0.161456	0.166357	1
660	Gm47271	1.38317	0.276415	0.166612	1
661	Pcyox1l	1.38261	0.514518	0.166783	1
662	Pikfyve	1.38206	0.268803	0.166954	1
663	Kantr	1.38206	0.865297	0.166954	1
664	Sdhaf4	1.3815	0.212882	0.167125	1
665	Arpc5	1.38094	0.121421	0.167296	1
666	4632427E13Rik	1.38094	0.283918	0.167296	1
667	Rap1gap	1.37983	0.232729	0.167639	1
668	D130017N08Rik	1.37955	1.51551	0.167724	1
669	Kmt2d	1.37955	0.492575	0.167724	1
670	E130307A14Rik	1.37872	0.294658	0.167982	1
671	Nop9	1.37677	0.293831	0.168583	1
672	Nars2	1.37343	0.408796	0.169619	1
673	Bet1l	1.36842	0.408328	0.17118	1
674	1810058I24Rik	1.36731	0.135774	0.171529	1
675	Pcp4	1.36647	0.833833	0.171791	1
676	Snapin	1.36647	0.270032	0.171791	1
677	Gm32509	1.36592	0.204152	0.171965	1
678	Llph	1.36536	0.155578	0.17214	1
679	Txndc12	1.36508	0.198938	0.172227	1
680	Sox5	1.36313	0.224148	0.172841	1
681	Cep164	1.36258	0.421256	0.173016	1
682	Smg5	1.36202	0.581383	0.173192	1
683	Snw1	1.36174	0.150559	0.173279	1
684	Prkca	1.36091	0.253249	0.173543	1
685	Pcgf6	1.36007	0.412242	0.173807	1
686	Eml6	1.35868	0.264235	0.174248	1
687	Gm13708	1.35757	0.931495	0.174601	1
688	Rnf208	1.35478	0.304236	0.175486	1
689	Araf	1.35423	0.116048	0.175664	1
690	Ormdl2	1.35423	0.233927	0.175664	1
691	Sgms1	1.35117	0.18949	0.176642	1
692	Usp46	1.34977	0.500746	0.177088	1
693	Hsd17b7	1.3481	0.407878	0.177625	1
694	Slitrk3	1.34699	0.490882	0.177983	1
695	Saysd1	1.34532	0.388378	0.178521	1
696	Vcp	1.34504	0.1232	0.178611	1
697	Top3b	1.34477	0.439494	0.178701	1
698	Ergic1	1.34449	0.295409	0.178791	1
699	Polr2i	1.34421	0.174458	0.178881	1
700	Ei24	1.34393	0.174028	0.178971	1
701	Gm12353	1.34393	0.72508	0.178971	1
702	Mbnl2	1.3417	0.137445	0.179692	1
703	Pdcd4	1.34115	0.15069	0.179873	1
704	Tbc1d10b	1.34059	0.26175	0.180053	1
705	Zfp563	1.33725	0.803916	0.181141	1
706	Msantd4	1.33697	0.23725	0.181232	1
707	Insyn2a	1.33642	0.733537	0.181413	1
708	Cenpx	1.33475	0.224895	0.181959	1
709	Rbbp4	1.33363	0.166711	0.182324	1
710	Smim12	1.33363	0.350231	0.182324	1
711	Smg8	1.33335	0.800294	0.182415	1
712	Sod2	1.33252	0.1261	0.182689	1
713	Slc30a7	1.33113	0.463089	0.183147	1
714	Pik3r4	1.33113	0.691309	0.183147	1
715	Eif2b1	1.33029	0.255121	0.183422	1
716	Fam149b	1.32918	0.0840796	0.183789	1
717	BC002059	1.3289	0.717789	0.18388	1
718	Senp8	1.3289	0.717236	0.18388	1
719	Fam89a	1.32779	0.542493	0.184248	1
720	Rab14	1.32779	0.0511627	0.184248	1
721	Med12	1.32723	0.573204	0.184432	1
722	Ube2e2	1.32695	0.115691	0.184524	1
723	1110015O18Rik	1.32584	0.56786	0.184893	1
724	Arel1	1.32417	0.444192	0.185446	1
725	Fundc1	1.32389	0.265973	0.185539	1
726	Lrp1b	1.32361	0.229423	0.185631	1
727	Utp23	1.32361	0.451848	0.185631	1
728	R3hdm2	1.32306	0.186073	0.185816	1
729	Cdk18	1.3225	0.438548	0.186001	1
730	Scamp3	1.3225	0.214099	0.186001	1
731	Csmd1	1.3225	0.258999	0.186001	1
732	Sspn	1.32222	0.653061	0.186094	1
733	Narf	1.32167	0.289224	0.186279	1
734	Unk	1.32139	0.413693	0.186372	1
735	Snx14	1.32111	0.298194	0.186465	1
736	Zbtb37	1.32027	0.485235	0.186743	1
737	Ndufa4	1.32	0.0501688	0.186836	1
738	Ints4	1.31944	0.21764	0.187022	1
739	Magt1	1.31193	0.325158	0.189545	1
740	Med13l	1.31165	0.182453	0.189639	1
741	Fam168a	1.31053	0.112571	0.190015	1
742	Herc2	1.30998	0.140868	0.190204	1
743	Cenpc1	1.30775	0.215285	0.190958	1
744	Zcchc4	1.30747	0.820694	0.191052	1
745	Id2	1.30636	0.472685	0.19143	1
746	Ints14	1.3058	0.299599	0.19162	1
747	Nisch	1.30552	0.123876	0.191714	1
748	Ecd	1.30469	0.210046	0.191999	1
749	Yif1a	1.30385	0.217023	0.192283	1
750	Agap1	1.30274	0.229975	0.192663	1
751	Lsm6	1.30135	0.114511	0.193139	1
752	Mttp	1.30135	0.843333	0.193139	1
753	Purb	1.30079	0.139539	0.193329	1
754	Dnajb4	1.30024	0.369286	0.19352	1
755	A230057D06Rik	1.29996	0.174454	0.193615	1
756	Dpyd	1.29968	0.472385	0.193711	1
757	B3galt1	1.29745	0.247003	0.194475	1
758	Mrpl14	1.2969	0.240707	0.194667	1
759	Fam133b	1.29523	0.235639	0.195242	1
760	Far1	1.29467	0.167572	0.195434	1
761	Ncbp2	1.29467	0.183077	0.195434	1
762	Eed	1.29189	0.451012	0.196396	1
763	Cetn2	1.29077	0.23961	0.196782	1
764	Ldlrad3	1.29077	0.206009	0.196782	1
765	Kat2b	1.29077	0.420261	0.196782	1
766	Zfp622	1.28966	0.506834	0.197168	1
767	Rrp9	1.28827	0.264759	0.197652	1
768	Fbxo46	1.28799	0.904587	0.197749	1
769	Dctn5	1.28799	0.359662	0.197749	1
770	Nkx2-2	1.28743	0.0970054	0.197943	1
771	Cog8	1.28632	0.357815	0.198331	1
772	Sfxn5	1.28521	0.66473	0.19872	1
773	Chkb	1.28437	0.490389	0.199011	1
774	Gabarap	1.28382	0.0933318	0.199206	1
775	Fgd4	1.28298	0.27494	0.199499	1
776	Wdr47	1.28242	0.432482	0.199694	1
777	Dpf2	1.28187	0.305263	0.199889	1
778	Mrpl44	1.2802	0.205469	0.200475	1
779	Syvn1	1.27853	0.493878	0.201063	1
780	Qdpr	1.27797	0.203138	0.201259	1
781	Pdxp	1.27742	0.14741	0.201456	1
782	Acbd5	1.27742	0.142338	0.201456	1
783	Ncdn	1.27686	0.381116	0.201652	1
784	Rbm7	1.27658	0.199842	0.20175	1
785	F730043M19Rik	1.2763	0.623207	0.201849	1
786	Man1a2	1.2763	0.146489	0.201849	1
787	Gm43728	1.27575	0.82906	0.202045	1
788	Slc7a8	1.27575	1.1073	0.202045	1
789	Cops7a	1.27519	0.319291	0.202242	1
790	Mrps5	1.27463	0.155054	0.202439	1
791	mt-Co3	1.27463	0.154576	0.202439	1
792	Cept1	1.27352	0.309508	0.202834	1
793	Rnaseh1	1.27296	0.526504	0.203031	1
794	Bdh1	1.27296	0.234222	0.203031	1
795	Chadl	1.27241	0.180696	0.203229	1
796	Negr1	1.27018	0.217386	0.204021	1
797	Mterf1a	1.26851	1.3756	0.204616	1
798	Adk	1.2674	0.232443	0.205014	1
799	Nfkbib	1.26628	0.1947	0.205412	1
800	Zc3h10	1.26434	2.07348	0.20611	1
801	Nxph1	1.26406	0.302669	0.20621	1
802	Papola	1.26378	0.184812	0.206309	1
803	Kdelr2	1.2635	0.165118	0.206409	1
804	1810024B03Rik	1.26294	0.545084	0.206609	1
805	Mark2	1.26294	0.187301	0.206609	1
806	Fbxo25	1.26183	0.475088	0.20701	1
807	Pofut2	1.26127	0.323467	0.20721	1
808	6030458C11Rik	1.26016	0.515905	0.207611	1
809	Acaa1a	1.2596	0.201717	0.207812	1
810	Rae1	1.25933	0.185541	0.207913	1
811	Cttn	1.25933	0.211209	0.207913	1
812	Trpt1	1.25905	0.908665	0.208013	1
813	Sar1b	1.25849	0.0859379	0.208214	1
814	Stip1	1.25626	0.193669	0.20902	1
815	Fgd1	1.25626	0.388218	0.20902	1
816	Sfswap	1.25626	0.24384	0.20902	1
817	Tbp	1.25459	0.558324	0.209626	1
818	Aff3	1.25376	0.274225	0.209929	1
819	Cacna1g	1.2532	1.80809	0.210132	1
820	Gsn	1.25237	0.257513	0.210436	1
821	Tmem43	1.25181	0.919054	0.210639	1
822	Slc9a9	1.25014	0.168107	0.211248	1
823	Tnrc6a	1.24903	0.110431	0.211655	1
824	Commd9	1.24875	0.20187	0.211756	1
825	Myo6	1.24847	0.26155	0.211858	1
826	Tbc1d32	1.2468	0.768151	0.21247	1
827	Nr6a1os	1.24541	0.729314	0.212981	1
828	Angel2	1.24513	0.270021	0.213083	1
829	Lrrc4	1.24513	0.218296	0.213083	1
830	Syap1	1.24458	0.401936	0.213288	1
831	Dvl1	1.24458	0.682831	0.213288	1
832	Foxk2	1.2443	0.297133	0.21339	1
833	Abhd17b	1.24374	0.1612	0.213595	1
834	Ppp1r21	1.24291	0.255466	0.213903	1
835	Gm13889	1.24235	0.181351	0.214108	1
836	Trappc13	1.24124	0.207857	0.214519	1
837	Zfp655	1.24124	0.39016	0.214519	1
838	Eefsec	1.24124	0.502663	0.214519	1
839	Traf3ip1	1.23957	0.741217	0.215136	1
840	Gpatch8	1.2379	0.133334	0.215754	1
841	Vegfa	1.23734	0.325519	0.215961	1
842	Wdr70	1.23734	0.183303	0.215961	1
843	Adam12	1.23706	0.586293	0.216064	1
844	Mad2l2	1.23678	0.298921	0.216168	1
845	Slc35c2	1.23678	0.532163	0.216168	1
846	Caskin1	1.23483	0.565289	0.216892	1
847	Mrps36	1.23456	0.205609	0.216996	1
848	Nupl2	1.234	0.535086	0.217203	1
849	Abca7	1.23289	0.678104	0.217618	1
850	Atg7	1.23233	0.4512	0.217826	1
851	1110059G10Rik	1.2315	0.332946	0.218138	1
852	Chchd5	1.22927	0.421215	0.218971	1
853	Dip2a	1.22843	0.419861	0.219284	1
854	Gm32031	1.22816	0.712437	0.219389	1
855	Itgb3bp	1.2276	0.298828	0.219597	1
856	Fam216a	1.2276	0.215459	0.219597	1
857	Zcchc14	1.22732	0.218972	0.219702	1
858	Fam160a2	1.22454	0.320247	0.220749	1
859	Rnf19a	1.22426	0.271562	0.220854	1
860	Mkrn2	1.22342	0.485956	0.221169	1
861	Ep400	1.22315	0.138954	0.221274	1
862	Akap13	1.22315	0.176031	0.221274	1
863	Taok2	1.22203	0.235347	0.221695	1
864	Lamp1	1.22175	0.128238	0.2218	1
865	Gm20536	1.2212	1.48228	0.222011	1
866	Uba2	1.22036	0.161429	0.222327	1
867	Faap100	1.22008	0.817555	0.222433	1
868	Eef1akmt2	1.22008	0.337356	0.222433	1
869	Chd4	1.22008	0.0907012	0.222433	1
870	Akap1	1.21953	0.319711	0.222644	1
871	Ssbp1	1.21786	0.171331	0.223278	1
872	Sec24a	1.21786	0.321824	0.223278	1
873	Ppp1r37	1.21563	0.193249	0.224125	1
874	Rdx	1.21452	0.141367	0.22455	1
875	Rpn2	1.21452	0.133272	0.22455	1
876	Gm33680	1.21396	1.00493	0.224762	1
877	Rplp2	1.21396	-0.00910804	0.224762	1
878	Srpk3	1.21257	0.453958	0.225294	1
879	Olig2	1.21229	0.0732025	0.2254	1
880	Slc25a1	1.21201	0.243674	0.225507	1
881	Dcaf12	1.21174	0.18778	0.225614	1
882	Pabpc4	1.21174	0.232654	0.225614	1
883	Kbtbd3	1.21007	0.325745	0.226254	1
884	C530008M17Rik	1.21007	0.39166	0.226254	1
885	Gm4117	1.20951	0.386422	0.226467	1
886	Atg4c	1.20951	0.360828	0.226467	1
887	Mipep	1.20951	0.812816	0.226467	1
888	Git1	1.20895	0.782392	0.226681	1
889	Ttll5	1.20895	0.185661	0.226681	1
890	Hdgf	1.20784	0.105894	0.227109	1
891	Paip1	1.20728	0.167472	0.227323	1
892	C2cd3	1.20673	0.381443	0.227538	1
893	Mt1	1.20673	0.2172	0.227538	1
894	Smad3	1.20673	0.501998	0.227538	1
895	Ttyh3	1.20645	0.212437	0.227645	1
896	Med25	1.20645	0.267839	0.227645	1
897	Stx1a	1.20617	0.700745	0.227752	1
898	Acly	1.20617	0.211654	0.227752	1
899	Mrpl16	1.20561	0.266595	0.227967	1
900	Tmem132b	1.20506	0.225351	0.228181	1
901	Zfp641	1.20339	0.845249	0.228827	1
902	Pomgnt1	1.20283	0.238866	0.229042	1
903	Hikeshi	1.20172	0.204475	0.229473	1
904	Gpr37l1	1.20172	0.0854486	0.229473	1
905	Pih1d1	1.20116	0.445672	0.229689	1
906	Mast4	1.20088	0.603871	0.229797	1
907	Zfp248	1.20033	0.613119	0.230013	1
908	Gnao1	1.20005	0.178427	0.230121	1
909	Frmd4b	1.19782	0.421902	0.230987	1
910	Nipsnap1	1.19782	0.366377	0.230987	1
911	Accs	1.19782	0.804069	0.230987	1
912	Zfp672	1.19671	0.381176	0.231421	1
913	Rras2	1.19671	0.752486	0.231421	1
914	Pcx	1.19615	0.61804	0.231638	1
915	Pkp4	1.19587	0.178775	0.231746	1
916	Slc27a4	1.19532	0.266676	0.231964	1
917	Pygo2	1.19448	0.601827	0.23229	1
918	AI597479	1.19392	0.886296	0.232508	1
919	Odf2	1.19337	0.26842	0.232725	1
920	Ednra	1.19337	0.488842	0.232725	1
921	Chsy3	1.19281	0.669982	0.232943	1
922	Tmem33	1.19281	0.157627	0.232943	1
923	Shisa4	1.19225	0.121295	0.233161	1
924	Pcca	1.1917	0.242762	0.23338	1
925	Leprotl1	1.1917	0.189243	0.23338	1
926	Hdac1	1.1917	0.216563	0.23338	1
927	Tmem240	1.1917	1.74213	0.23338	1
928	Sgsm3	1.19114	0.414642	0.233598	1
929	Slf1	1.18836	0.526786	0.234692	1
930	Tmem94	1.18752	0.47343	0.235021	1
931	Gm20275	1.18725	0.531811	0.235131	1
932	Epm2a	1.18725	0.304886	0.235131	1
933	Gm13427	1.18669	2.24944	0.235351	1
934	Ppp1r13b	1.18669	0.599389	0.235351	1
935	Kcnj3	1.18502	0.617066	0.23601	1
936	Exosc1	1.18502	0.253742	0.23601	1
937	Cdc42se1	1.18474	0.183181	0.23612	1
938	Trappc12	1.18446	0.392814	0.23623	1
939	Slc6a6	1.18363	0.230116	0.236561	1
940	Ndfip1	1.18335	0.0870776	0.236671	1
941	Coasy	1.18224	0.317607	0.237112	1
942	Gng5	1.18224	0.130161	0.237112	1
943	2024-09-02	1.18168	0.301819	0.237333	1
944	Pcdh7	1.1814	0.0946475	0.237444	1
945	E230029C05Rik	1.18112	0.547823	0.237554	1
946	Nup35	1.18084	0.249996	0.237665	1
947	A330102I10Rik	1.18057	0.608888	0.237775	1
948	Snrk	1.18029	0.244734	0.237886	1
949	Irs1	1.17862	0.302236	0.23855	1
950	Xylt1	1.17834	0.153026	0.238661	1
951	Myrf	1.17806	0.152411	0.238772	1
952	Pde4b	1.17778	0.169049	0.238883	1
953	Arfgef3	1.17723	0.71232	0.239105	1
954	Qpctl	1.17723	0.611686	0.239105	1
955	Mosmo	1.17723	0.178991	0.239105	1
956	Ube2q1	1.17667	0.171652	0.239327	1
957	Aip	1.17639	0.267118	0.239439	1
958	Fbxo41	1.17611	2.80081	0.23955	1
959	Impa1	1.17416	0.184579	0.240329	1
960	Ndufv3	1.17361	0.117265	0.240552	1
961	Gm9750	1.17305	1.63882	0.240775	1
962	9530059O14Rik	1.17277	0.155086	0.240887	1
963	Fyco1	1.1711	0.631363	0.241557	1
964	Cd47	1.17083	0.156247	0.241669	1
965	Fam3c	1.16971	0.163203	0.242117	1
966	Idh3a	1.16888	0.158556	0.242453	1
967	Acyp2	1.16776	0.191321	0.242902	1
968	Ablim2	1.16776	0.829404	0.242902	1
969	Enox1	1.16749	0.277494	0.243014	1
970	Pptc7	1.16721	0.283329	0.243127	1
971	Klf9	1.16665	0.207743	0.243352	1
972	Mbd5	1.16665	0.149463	0.243352	1
973	Eri3	1.16609	0.137729	0.243576	1
974	Btf3l4	1.16526	0.272711	0.243914	1
975	Sec11a	1.16387	0.116226	0.244478	1
976	Rab5b	1.16387	0.229553	0.244478	1
977	Tmem179b	1.16275	0.4813	0.244929	1
978	Ddrgk1	1.16192	0.184834	0.245268	1
979	Pld5	1.16108	0.812484	0.245608	1
980	Nsun6	1.16108	0.712203	0.245608	1
981	Usp4	1.16053	0.368733	0.245834	1
982	Slx4ip	1.16053	0.296367	0.245834	1
983	Ezh2	1.16025	0.168202	0.245947	1
984	Edil3	1.15997	0.548983	0.246061	1
985	Acad8	1.15997	0.464174	0.246061	1
986	Terf2	1.15997	0.339443	0.246061	1
987	2810410L24Rik	1.15969	0.252455	0.246174	1
988	Rnf123	1.15886	0.552505	0.246514	1
989	Bcas1os2	1.1583	0.150947	0.246741	1
990	Mrps16	1.15802	0.158713	0.246855	1
991	Ptprt	1.15496	0.255572	0.248106	1
992	Crot	1.15496	0.300197	0.248106	1
993	Vps4b	1.15385	0.215526	0.248562	1
994	Nudt18	1.15329	0.476864	0.248791	1
995	Ipo7	1.15329	0.136848	0.248791	1
996	Inppl1	1.15329	0.187128	0.248791	1
997	Gtf3a	1.15107	0.25191	0.249705	1
998	Rnf121	1.15051	0.274355	0.249934	1
999	Ist1	1.14995	0.198561	0.250164	1
1000	Cyb5d2	1.14828	0.540034	0.250852	1
1001	Zfhx2os	1.148	0.43685	0.250967	1
1002	Il1rap	1.14773	0.347949	0.251082	1
1003	Flot1	1.14717	0.246202	0.251312	1
1004	Tmem214	1.14661	0.429038	0.251542	1
1005	Ezh1	1.14661	0.439368	0.251542	1
1006	Rbm28	1.14633	0.139574	0.251657	1
1007	Zfp664	1.14466	0.178055	0.252348	1
1008	Gss	1.14439	0.429723	0.252463	1
1009	Pwwp3a	1.14327	0.297909	0.252925	1
1010	Abhd3	1.14272	0.316718	0.253156	1
1011	Ube2d3	1.14272	0.121412	0.253156	1
1012	Entpd7	1.14132	0.150396	0.253735	1
1013	Dusp15	1.13993	0.193333	0.254314	1
1014	Mb21d2	1.13938	0.113463	0.254546	1
1015	Mllt1	1.1391	0.250206	0.254662	1
1016	Brip1os	1.13854	0.247495	0.254894	1
1017	Akr1b3	1.13771	0.21193	0.255243	1
1018	Dzip3	1.13632	0.196721	0.255825	1
1019	Hus1	1.13604	0.484563	0.255941	1
1020	Clstn1	1.13492	0.152246	0.256407	1
1021	Gm36146	1.13409	0.984024	0.256757	1
1022	Slc52a2	1.13409	0.620399	0.256757	1
1023	Bcap31	1.13381	0.0374822	0.256874	1
1024	Arhgap35	1.13353	0.0283929	0.256991	1
1025	Slc30a6	1.13242	0.324829	0.257458	1
1026	Vps41	1.13214	0.174224	0.257575	1
1027	Rfc3	1.13214	0.380309	0.257575	1
1028	Rinl	1.13214	0.626757	0.257575	1
1029	Lrrc8d	1.13158	0.180395	0.257809	1
1030	Ddx3y	1.12908	0.181706	0.258864	1
1031	Med24	1.12769	0.398438	0.259452	1
1032	Pcolce2	1.12657	0.660315	0.259922	1
1033	Cox10	1.12657	0.365194	0.259922	1
1034	Dmwd	1.12657	0.190898	0.259922	1
1035	Ccdc77	1.12546	0.597386	0.260393	1
1036	Cycs	1.12518	0.0545901	0.260511	1
1037	Necap1	1.12379	0.230415	0.261101	1
1038	Ncoa2	1.12296	0.201197	0.261456	1
1039	Diaph3	1.12268	0.23147	0.261574	1
1040	Arhgef1	1.12157	0.380292	0.262047	1
1041	Mt3	1.12045	0.321776	0.262521	1
1042	Pfkfb2	1.11823	0.457257	0.263471	1
1043	Msl3	1.11767	0.419168	0.263708	1
1044	Smyd3	1.11767	0.224724	0.263708	1
1045	Adgrb1	1.11711	0.246129	0.263946	1
1046	Gm15398	1.11572	1.1568	0.264542	1
1047	Slc1a1	1.11516	0.0995026	0.26478	1
1048	Wdtc1	1.11489	0.331237	0.264899	1
1049	Clasrp	1.11489	0.210793	0.264899	1
1050	Sh2b3	1.11489	0.759104	0.264899	1
1051	P2ry14	1.11433	0.364611	0.265138	1
1052	Rgp1	1.11433	0.802515	0.265138	1
1053	Acox3	1.11377	1.28967	0.265377	1
1054	D630045J12Rik	1.11238	0.139742	0.265974	1
1055	Vti1a	1.1121	0.156335	0.266094	1
1056	Naga	1.11182	0.374331	0.266214	1
1057	Cul4a	1.11099	0.29643	0.266573	1
1058	Ckap4	1.11071	0.163093	0.266693	1
1059	Axin2	1.10988	0.574232	0.267052	1
1060	Shoc2	1.10988	0.335485	0.267052	1
1061	Cfap298	1.10988	0.206658	0.267052	1
1062	Nlgn1	1.10876	0.170335	0.267532	1
1063	Wdr17	1.10848	1.29785	0.267652	1
1064	Cdc42bpa	1.10793	0.15492	0.267893	1
1065	Dapk3	1.10765	0.250135	0.268013	1
1066	Tia1	1.10737	0.138283	0.268133	1
1067	Psmc1	1.10709	0.133421	0.268254	1
1068	Pdzd4	1.1057	0.373629	0.268856	1
1069	Tpk1	1.10542	0.610378	0.268976	1
1070	Svip	1.10487	0.299884	0.269217	1
1071	Tpd52	1.10487	0.165009	0.269217	1
1072	Trp53inp1	1.1032	0.260419	0.269942	1
1073	Slc6a8	1.1032	0.277731	0.269942	1
1074	Nol8	1.10264	0.315656	0.270183	1
1075	Mcm7	1.10153	0.290766	0.270667	1
1076	A430005L14Rik	1.10153	0.412817	0.270667	1
1077	Rrp1b	1.10153	0.379776	0.270667	1
1078	Srfbp1	1.10153	0.218021	0.270667	1
1079	Zdhhc20	1.10097	0.137438	0.270909	1
1080	Tmem62	1.10041	0.229255	0.271152	1
1081	Cox14	1.0993	0.132672	0.271637	1
1082	Oard1	1.09874	0.316012	0.27188	1
1083	Zc3h12b	1.09874	0.390671	0.27188	1
1084	Rnft2	1.09707	0.533504	0.272609	1
1085	Ccdc127	1.09652	0.208583	0.272852	1
1086	Ddb2	1.09652	0.4872	0.272852	1
1087	Lamp2	1.09596	0.145929	0.273096	1
1088	Atp9a	1.09568	0.146864	0.273218	1
1089	Ankrd13d	1.09513	1.31209	0.273461	1
1090	Cdk19	1.09457	0.180262	0.273705	1
1091	1110051M20Rik	1.09457	0.120217	0.273705	1
1092	Zdhhc13	1.09429	0.310948	0.273827	1
1093	Atp6v1a	1.09346	0.109457	0.274193	1
1094	Sema3d	1.09262	0.232898	0.27456	1
1095	Repin1	1.09207	0.789196	0.274804	1
1096	4933423P22Rik	1.09151	0.894881	0.275049	1
1097	Rhob	1.09123	0.170361	0.275172	1
1098	Gsdme	1.08984	0.143339	0.275784	1
1099	Tra2a	1.08956	0.133762	0.275907	1
1100	Zfp846	1.08928	0.213408	0.27603	1
1101	Sirt6	1.08873	0.709336	0.276275	1
1102	Zfyve19	1.08845	0.57053	0.276398	1
1103	Ddx51	1.08817	0.847706	0.276521	1
1104	Gm11110	1.08817	0.815805	0.276521	1
1105	Ninl	1.08789	0.555451	0.276643	1
1106	Gm49179	1.08706	0.522012	0.277012	1
1107	Grid2	1.0865	0.201012	0.277258	1
1108	Cisd3	1.0865	0.394956	0.277258	1
1109	Padi2	1.08594	0.590978	0.277504	1
1110	Rccd1	1.08539	0.628522	0.277751	1
1111	Cntn4	1.08399	0.520336	0.278367	1
1112	1700048O20Rik	1.08372	2.38466	0.278491	1
1113	Cdc23	1.08344	0.204035	0.278614	1
1114	Fancc	1.08316	0.273304	0.278738	1
1115	Rtel1	1.08316	1.165	0.278738	1
1116	Nova2	1.08205	0.217396	0.279232	1
1117	Stk38	1.08149	0.152492	0.279479	1
1118	Slc38a2	1.08065	0.116799	0.279851	1
1119	Tfrc	1.07871	0.298982	0.280719	1
1120	Slc49a4	1.07843	0.204017	0.280843	1
1121	Lrwd1	1.07759	0.469952	0.281215	1
1122	Rufy2	1.07732	0.460376	0.28134	1
1123	Gm15584	1.07732	1.15869	0.28134	1
1124	Lpar4	1.07732	0.435412	0.28134	1
1125	Mpg	1.07648	0.191187	0.281713	1
1126	5730409E04Rik	1.07537	2.11121	0.282211	1
1127	Wdr20	1.07537	0.267313	0.282211	1
1128	Gpc5	1.07481	0.67493	0.28246	1
1129	Ttc9c	1.07481	0.489594	0.28246	1
1130	Dubr	1.07425	0.691349	0.282709	1
1131	Mob4	1.07398	0.133845	0.282834	1
1132	2310009A05Rik	1.07258	0.233739	0.283458	1
1133	Zfp61	1.07258	0.372844	0.283458	1
1134	Pigu	1.07203	0.313987	0.283708	1
1135	Matn4	1.07091	0.15429	0.284208	1
1136	Mycbp	1.07036	0.442732	0.284458	1
1137	Ankzf1	1.0698	0.808419	0.284709	1
1138	Mief1	1.06869	0.260427	0.28521	1
1139	Kirrel3	1.06757	0.324969	0.285713	1
1140	Chchd1	1.06757	0.104366	0.285713	1
1141	Gm14325	1.0673	0.44144	0.285838	1
1142	Txndc11	1.06674	0.184541	0.28609	1
1143	Aco2	1.06451	0.105963	0.287096	1
1144	Apaf1	1.0634	0.496791	0.287601	1
1145	Zfat	1.06229	0.421829	0.288106	1
1146	Ilkap	1.06201	0.103339	0.288232	1
1147	Man2b1	1.06173	0.348329	0.288358	1
1148	Cep192	1.0609	0.593852	0.288738	1
1149	Zmym6	1.0609	0.663745	0.288738	1
1150	Far1os	1.05978	0.192749	0.289244	1
1151	Mus81	1.0595	0.832874	0.289371	1
1152	Sema4g	1.0595	0.465908	0.289371	1
1153	Nenf	1.05811	0.0829718	0.290004	1
1154	Hsd17b4	1.05811	0.176226	0.290004	1
1155	Phf23	1.05756	0.49652	0.290258	1
1156	Pcdh9	1.057	0.158149	0.290512	1
1157	Vps72	1.05644	0.1786	0.290766	1
1158	Rassf10	1.05644	0.191896	0.290766	1
1159	2024-09-05	1.05644	0.1876	0.290766	1
1160	Abhd4	1.05561	0.255683	0.291148	1
1161	Pdzd8	1.05505	0.168569	0.291402	1
1162	2410006H16Rik	1.05505	0.0755673	0.291402	1
1163	Hmbox1	1.05477	0.183909	0.291529	1
1164	Nlk	1.05394	0.132323	0.291912	1
1165	Pex3	1.05366	0.209386	0.292039	1
1166	Gm26901	1.05199	0.580574	0.292804	1
1167	Uhrf1bp1	1.05143	0.473228	0.29306	1
1168	Arhgap31	1.05088	0.122736	0.293316	1
1169	Ptprs	1.05032	0.0911139	0.293571	1
1170	Fntb	1.05004	0.521646	0.293699	1
1171	Lss	1.04809	0.243428	0.294596	1
1172	Rfx3	1.04726	0.315804	0.294981	1
1173	Cbl	1.04726	0.235411	0.294981	1
1174	Rap1a	1.04698	0.121307	0.295109	1
1175	Creld2	1.04642	0.195877	0.295366	1
1176	Slmap	1.04642	0.211424	0.295366	1
1177	Akr1e1	1.04587	0.135284	0.295623	1
1178	Ndn	1.04587	0.159582	0.295623	1
1179	Pigc	1.04531	0.259911	0.29588	1
1180	Mrpl57	1.04531	0.143682	0.29588	1
1181	Trafd1	1.04475	0.204518	0.296137	1
1182	Tshz3	1.04475	0.196946	0.296137	1
1183	Ccnyl1	1.04475	0.632727	0.296137	1
1184	Rnf128	1.04475	0.262821	0.296137	1
1185	Cerk	1.04448	0.244798	0.296266	1
1186	Heatr3	1.04392	0.198302	0.296523	1
1187	Pibf1	1.04364	0.169275	0.296652	1
1188	Nrg2	1.04308	0.34556	0.29691	1
1189	Fbxl3	1.04308	0.18966	0.29691	1
1190	Rgcc	1.04308	0.289442	0.29691	1
1191	Gm13919	1.04281	0.600297	0.297038	1
1192	Selenoo	1.04253	0.260355	0.297167	1
1193	Gm16058	1.04197	0.837989	0.297425	1
1194	Megf11	1.04197	0.438011	0.297425	1
1195	Bloc1s4	1.04141	0.309749	0.297684	1
1196	Med18	1.04058	1.79642	0.298071	1
1197	Zfp180	1.0403	0.628453	0.2982	1
1198	Kdm8	1.0403	1.08923	0.2982	1
1199	Cers5	1.0403	0.192046	0.2982	1
1200	Mta3	1.03974	0.450006	0.298459	1
1201	Get4	1.03974	0.173174	0.298459	1
1202	Gm12258	1.03947	0.536631	0.298588	1
1203	Prep	1.03919	0.387227	0.298718	1
1204	Slc30a9	1.03891	0.192209	0.298847	1
1205	Nxf1	1.03863	0.346004	0.298977	1
1206	Scp2	1.03863	0.0786046	0.298977	1
1207	Aktip	1.03807	0.231553	0.299236	1
1208	1110002L01Rik	1.0364	0.521571	0.300014	1
1209	Phlpp1	1.03585	0.140427	0.300273	1
1210	Spata2	1.03418	0.176794	0.301053	1
1211	D6Wsu163e	1.03279	0.294367	0.301704	1
1212	Zfp787	1.03279	0.273911	0.301704	1
1213	Tm9sf1	1.03167	0.389784	0.302225	1
1214	Ankrd27	1.03028	0.807741	0.302878	1
1215	Pex7	1.02973	0.226626	0.303139	1
1216	Slc10a7	1.02973	0.430831	0.303139	1
1217	Gm10516	1.02833	0.92497	0.303793	1
1218	Dlg2	1.0275	0.260502	0.304186	1
1219	Pmpcb	1.02722	0.180886	0.304317	1
1220	Wdcp	1.02694	0.447433	0.304448	1
1221	Gm42067	1.02611	0.466859	0.304841	1
1222	Snx10	1.02583	0.313854	0.304972	1
1223	Nudt16l1	1.02583	0.295739	0.304972	1
1224	Zfp706	1.02527	0.12587	0.305235	1
1225	Pigb	1.02472	0.451904	0.305497	1
1226	Mboat2	1.02472	0.134486	0.305497	1
1227	Tspan15	1.0236	0.148333	0.306023	1
1228	Ppp4c	1.02138	0.144102	0.307076	1
1229	Mitf	1.02138	0.233678	0.307076	1
1230	Sdk1	1.02082	0.365897	0.30734	1
1231	Mak16	1.02026	0.165397	0.307604	1
1232	Ulk1	1.02026	0.350454	0.307604	1
1233	Utp6	1.01971	0.241453	0.307868	1
1234	Anapc10	1.01943	0.164201	0.308	1
1235	Zfp329	1.01831	0.228533	0.308529	1
1236	Ndufs5	1.01776	0.0290539	0.308793	1
1237	Ubl4a	1.01692	0.216936	0.30919	1
1238	Amdhd2	1.01692	0.540929	0.30919	1
1239	St6galnac3	1.01609	0.323968	0.309587	1
1240	Tcaim	1.01581	0.621766	0.30972	1
1241	Wwp2	1.01581	0.228029	0.30972	1
1242	Dnm1l	1.01414	0.186294	0.310516	1
1243	Zbtb40	1.01331	0.988281	0.310914	1
1244	Nup210	1.01275	0.272034	0.31118	1
1245	Vps18	1.01247	0.760905	0.311313	1
1246	Rhbdd2	1.01191	0.326228	0.311579	1
1247	Zbtb7a	1.01136	0.127045	0.311846	1
1248	Zfp639	1.01024	0.206361	0.312379	1
1249	Ccdc62	1.00857	0.5158	0.313179	1
1250	Nop2	1.00857	0.698122	0.313179	1
1251	Tmem70	1.00802	0.217424	0.313446	1
1252	Nr6a1	1.00802	0.660465	0.313446	1
1253	Mlx	1.00746	0.285243	0.313713	1
1254	Rps17	1.0069	0.0840579	0.313981	1
1255	Amfr	1.0069	0.153524	0.313981	1
1256	Foxp4	1.00635	0.422337	0.314248	1
1257	Pdia4	1.00523	0.118688	0.314784	1
1258	Mroh3	1.00496	0.176153	0.314918	1
1259	Tmem88b	1.00468	0.224018	0.315052	1
1260	Nfe2l1	1.00245	0.257155	0.316126	1
1261	Atf7	1.00217	0.272885	0.31626	1
1262	Chml	1.00134	0.423555	0.316663	1
1263	Qk	1.00134	0.037492	0.316663	1
1264	Ube2z	1.00134	0.44437	0.316663	1
1265	Coro7	1.0005	0.434686	0.317067	1
1266	B3gat3	0.999668	0.223367	0.317471	1
1267	Nova1	0.999668	0.160994	0.317471	1
1268	Fam193a	0.999668	0.163393	0.317471	1
1269	Gabbr1	0.99939	0.156148	0.317606	1
1270	Epb41l4aos	0.99939	0.398174	0.317606	1
1271	Pmepa1	0.999112	0.0951375	0.317741	1
1272	Aplp1	0.999112	0.132448	0.317741	1
1273	Aimp2	0.997442	0.297236	0.31855	1
1274	Mtif2	0.994659	0.308014	0.319902	1
1275	Foxk1	0.994102	0.347294	0.320173	1
1276	Mfhas1	0.993545	0.343055	0.320444	1
1277	Ppp2r3a	0.993545	0.152806	0.320444	1
1278	Tspan3	0.993267	0.0143205	0.32058	1
1279	Klf12	0.991876	0.235577	0.321258	1
1280	Gnaz	0.991597	0.690697	0.321394	1
1281	Serpinb6a	0.991319	0.263368	0.32153	1
1282	Eftud2	0.991319	0.227332	0.32153	1
1283	Psmf1	0.990762	0.360731	0.321802	1
1284	Atf6	0.990206	0.25476	0.322074	1
1285	Sipa1l1	0.990206	0.934843	0.322074	1
1286	Anapc15	0.989649	0.162412	0.322346	1
1287	Cystm1	0.987979	0.476199	0.323163	1
1288	Dcp1a	0.987979	0.348339	0.323163	1
1289	Abcg2	0.987701	0.283167	0.323299	1
1290	Cox6a1	0.987423	0.0361541	0.323435	1
1291	Afg3l1	0.987144	0.204768	0.323572	1
1292	Lats1	0.986866	0.20421	0.323708	1
1293	Smc2	0.985196	0.307163	0.324528	1
1294	Atp7a	0.984083	0.505772	0.325075	1
1295	Chd2	0.984083	0.189202	0.325075	1
1296	Cox5b	0.983248	0.096003	0.325485	1
1297	Uchl3	0.98297	0.117759	0.325622	1
1298	Trim9	0.98297	0.503632	0.325622	1
1299	Fam228a	0.982413	2.2419	0.325896	1
1300	Slc39a3	0.9813	0.315796	0.326445	1
1301	Clcn6	0.980743	0.228024	0.326719	1
1302	Ncbp1	0.980743	0.133488	0.326719	1
1303	Gm45902	0.980743	1.77066	0.326719	1
1304	Taco1os	0.980743	1.35272	0.326719	1
1305	Mon1a	0.980743	0.619869	0.326719	1
1306	Lmbr1l	0.980187	0.513831	0.326994	1
1307	Nlgn2	0.979908	0.110825	0.327131	1
1308	Nmt1	0.978517	0.179463	0.327819	1
1309	Bckdhb	0.977404	0.198878	0.328369	1
1310	3110082I17Rik	0.976847	0.616986	0.328645	1
1311	Abhd2	0.975177	0.101084	0.329472	1
1312	Pofut1	0.974899	0.388137	0.32961	1
1313	Thsd7a	0.974621	0.151849	0.329748	1
1314	Mier2	0.974064	0.630026	0.330025	1
1315	6030407O03Rik	0.973508	0.310743	0.330301	1
1316	Zfp143	0.973508	0.670996	0.330301	1
1317	Pacsin2	0.972951	0.279925	0.330578	1
1318	Ccdc134	0.972394	0.280833	0.330854	1
1319	Nf2	0.971281	0.178488	0.331408	1
1320	Rpusd1	0.971281	0.91822	0.331408	1
1321	Zdhhc16	0.971281	0.360949	0.331408	1
1322	Dph6	0.971281	0.171783	0.331408	1
1323	Dhcr7	0.969611	0.265448	0.33224	1
1324	Msi1	0.969611	0.477971	0.33224	1
1325	Mcts1	0.969611	0.171339	0.33224	1
1326	Pdcl3	0.969055	0.104357	0.332518	1
1327	Atf2	0.969055	0.120245	0.332518	1
1328	Stk25	0.968776	0.162057	0.332657	1
1329	Cldn11	0.967941	0.22535	0.333074	1
1330	Krit1	0.967663	0.228138	0.333213	1
1331	Tsga10	0.967663	0.301779	0.333213	1
1332	Amz1	0.966272	0.198468	0.333908	1
1333	Gpatch2	0.966272	0.240038	0.333908	1
1334	G3bp1	0.965993	0.0582541	0.334048	1
1335	Abcb8	0.965715	0.306504	0.334187	1
1336	Glrb	0.963767	0.128368	0.335163	1
1337	Osgepl1	0.963767	0.434693	0.335163	1
1338	Gnl3	0.963489	0.144695	0.335302	1
1339	Gm49907	0.963489	1.08023	0.335302	1
1340	Slc4a2	0.963489	0.906101	0.335302	1
1341	C2cd5	0.963489	0.298809	0.335302	1
1342	Ndufb2	0.962375	0.0730704	0.335861	1
1343	Dock3	0.962375	0.187859	0.335861	1
1344	Pex2	0.96154	0.109672	0.33628	1
1345	Frrs1l	0.96154	0.32146	0.33628	1
1346	Gpd2	0.960149	0.275833	0.33698	1
1347	Dalrd3	0.960149	0.56667	0.33698	1
1348	Chmp1b	0.960149	0.235477	0.33698	1
1349	A230056P14Rik	0.959592	0.957504	0.33726	1
1350	Pnp	0.959314	0.606866	0.337401	1
1351	Elavl3	0.957088	0.145445	0.338523	1
1352	Gm26834	0.956809	3.00054	0.338664	1
1353	Kif1bp	0.956809	0.170743	0.338664	1
1354	Fam131b	0.956253	0.799232	0.338945	1
1355	Pcbp1	0.956253	0.0721073	0.338945	1
1356	Fndc3b	0.955974	0.697618	0.339085	1
1357	H6pd	0.955696	24.2922	0.339226	1
1358	Phb2	0.955696	0.0556856	0.339226	1
1359	Rnf111	0.95514	0.150909	0.339507	1
1360	Gpr45	0.954861	0.360238	0.339648	1
1361	Zfp280b	0.954583	0.903755	0.339789	1
1362	Ccny	0.954583	0.0258733	0.339789	1
1363	Xpo6	0.954583	0.161665	0.339789	1
1364	Tmem181a	0.954305	0.179034	0.339929	1
1365	Kcnip1	0.954305	0.188376	0.339929	1
1366	Fto	0.954026	0.0922217	0.34007	1
1367	Ints11	0.950408	0.235087	0.341905	1
1368	Lrrc19	0.947347	2.35056	0.343462	1
1369	D730003I15Rik	0.946234	0.476612	0.344029	1
1370	Atp13a1	0.945677	0.385874	0.344313	1
1371	Ogdh	0.944842	0.182553	0.344739	1
1372	Spata6	0.944564	0.703107	0.344882	1
1373	Slc11a2	0.944564	0.33563	0.344882	1
1374	Srprb	0.944286	0.116015	0.345024	1
1375	Rnf170	0.944286	0.341124	0.345024	1
1376	Gm43727	0.944007	0.940945	0.345166	1
1377	Pinx1	0.944007	0.190263	0.345166	1
1378	Nadk2	0.943451	0.319818	0.34545	1
1379	Vps26b	0.943451	0.2568	0.34545	1
1380	Col11a1	0.943172	0.181121	0.345593	1
1381	Cyb5a	0.942894	0.123722	0.345735	1
1382	Surf4	0.941781	0.145611	0.346305	1
1383	Dip2c	0.941781	0.116903	0.346305	1
1384	Ergic2	0.941224	0.123392	0.34659	1
1385	Cstf3	0.940946	0.154686	0.346733	1
1386	Dpp3	0.940668	0.222117	0.346875	1
1387	Epb41l2	0.940389	0.0382778	0.347018	1
1388	Slc15a4	0.940111	0.143273	0.347161	1
1389	Txndc9	0.939554	0.117528	0.347446	1
1390	Evi5l	0.939276	0.113724	0.347589	1
1391	Gpm6b	0.939276	0.06627	0.347589	1
1392	Usp53	0.938441	0.119535	0.348018	1
1393	Sh3bp4	0.938441	0.060041	0.348018	1
1394	Itm2c	0.937885	0.141634	0.348304	1
1395	Wwox	0.937606	0.167059	0.348447	1
1396	Cops8	0.937328	0.135007	0.34859	1
1397	Skil	0.936771	0.128777	0.348876	1
1398	Lrrtm4	0.936771	0.221672	0.348876	1
1399	Slc24a2	0.935658	0.328519	0.349449	1
1400	Mgat2	0.934823	0.23593	0.349879	1
1401	Abhd13	0.934545	0.306062	0.350023	1
1402	Gm43376	0.934267	0.935101	0.350166	1
1403	1700029J07Rik	0.933988	2.92393	0.35031	1
1404	Hist1h4c	0.933153	1.15576	0.350741	1
1405	Cops5	0.933153	0.0840993	0.350741	1
1406	Ykt6	0.933153	0.195157	0.350741	1
1407	Tef	0.932875	0.250067	0.350884	1
1408	D5Ertd579e	0.932319	0.130752	0.351172	1
1409	Pak3	0.931484	0.0780065	0.351603	1
1410	Dctn2	0.931484	0.104514	0.351603	1
1411	Cmc1	0.930927	0.196543	0.351891	1
1412	Rybp	0.928979	0.214002	0.3529	1
1413	Gm17227	0.928979	0.555558	0.3529	1
1414	Ndufb4	0.928701	0.101	0.353044	1
1415	Med26	0.928701	0.264969	0.353044	1
1416	Zfp51	0.928422	0.636839	0.353189	1
1417	Pex14	0.927866	0.162865	0.353477	1
1418	Fbxo42	0.926752	0.494054	0.354055	1
1419	Upp2	0.926474	0.808045	0.3542	1
1420	Cyhr1	0.924804	0.150131	0.355068	1
1421	Ilvbl	0.924248	0.309624	0.355357	1
1422	Gfm1	0.923969	0.369317	0.355502	1
1423	Tgfa	0.923969	0.0931699	0.355502	1
1424	Sgip1	0.922856	0.151467	0.356082	1
1425	Uvrag	0.922578	0.255109	0.356227	1
1426	AW011738	0.9223	1.05444	0.356372	1
1427	Stimate	0.922021	0.272158	0.356517	1
1428	Rgs19	0.921186	0.60702	0.356953	1
1429	Ngdn	0.921186	0.211437	0.356953	1
1430	Zbtb43	0.920908	0.0999855	0.357098	1
1431	Fbxo7	0.920908	0.102567	0.357098	1
1432	Echdc1	0.919238	0.129659	0.357971	1
1433	Vps13a	0.918682	0.274781	0.358262	1
1434	Scmh1	0.918403	0.207095	0.358408	1
1435	2310010J17Rik	0.91729	0.329947	0.358991	1
1436	Coprs	0.91729	0.305631	0.358991	1
1437	Ndufa11	0.917012	0.0876859	0.359136	1
1438	Edc4	0.916177	0.291134	0.359574	1
1439	Brwd1	0.916177	0.126605	0.359574	1
1440	Ank1	0.915342	0.776924	0.360012	1
1441	Rpe	0.915064	0.173108	0.360158	1
1442	Gsk3b	0.914785	-0.0286124	0.360304	1
1443	Myo18a	0.914229	0.226642	0.360597	1
1444	Capn15	0.914229	0.164203	0.360597	1
1445	Cep126	0.91395	0.638122	0.360743	1
1446	Hmgxb3	0.912837	0.156933	0.361328	1
1447	Lrfn4	0.912559	0.429894	0.361475	1
1448	St3gal2	0.912281	0.60575	0.361621	1
1449	Dynlt3	0.912002	0.157198	0.361767	1
1450	Add3	0.911724	0.124641	0.361914	1
1451	Mrpl3	0.911167	0.160262	0.362207	1
1452	Birc2	0.911167	0.35721	0.362207	1
1453	Ahdc1	0.909776	0.796264	0.362941	1
1454	mt-Co2	0.909498	0.122305	0.363088	1
1455	Secisbp2	0.906715	0.252213	0.364558	1
1456	Ldlrad4	0.906715	0.265935	0.364558	1
1457	Alyref	0.90588	0.118655	0.365	1
1458	Dnajb14	0.905601	0.117936	0.365147	1
1459	Riok3	0.905045	0.107313	0.365442	1
1460	Dmtf1	0.90421	0.196278	0.365884	1
1461	Arnt2	0.903932	0.146561	0.366032	1
1462	Plekhg1	0.903932	0.216965	0.366032	1
1463	Rassf1	0.903932	0.325593	0.366032	1
1464	Kcnq5	0.903375	0.16325	0.366327	1
1465	Bod1l	0.903375	0.137805	0.366327	1
1466	Tomm34	0.902818	0.127257	0.366622	1
1467	Ptpro	0.901983	0.0704008	0.367066	1
1468	Ift122	0.901705	0.23649	0.367214	1
1469	Tmem189	0.901427	0.188277	0.367361	1
1470	Dnaja3	0.901427	0.329731	0.367361	1
1471	Suv39h2	0.901427	0.593643	0.367361	1
1472	Apex2	0.900314	0.336478	0.367953	1
1473	Nup160	0.900035	0.347715	0.368101	1
1474	Grik2	0.8992	0.148031	0.368546	1
1475	Fam45a	0.898365	0.265708	0.368991	1
1476	Lcmt1	0.897252	0.214186	0.369584	1
1477	Pak4	0.896696	0.103079	0.369881	1
1478	Exoc6b	0.896696	0.145103	0.369881	1
1479	Tmem250-ps	0.896417	0.593086	0.37003	1
1480	Khsrp	0.895304	0.163155	0.370625	1
1481	Shld2	0.895026	0.448889	0.370773	1
1482	Mthfd2l	0.894748	0.116891	0.370922	1
1483	Tnrc18	0.894469	0.247709	0.371071	1
1484	Gab3	0.892243	0.195806	0.372263	1
1485	Zbed3	0.891965	0.0882724	0.372412	1
1486	Acin1	0.891408	0.120476	0.37271	1
1487	Paxx	0.89113	0.253134	0.37286	1
1488	Asnsd1	0.89113	0.215508	0.37286	1
1489	Wls	0.890573	0.220322	0.373158	1
1490	Mettl15	0.890573	0.288353	0.373158	1
1491	Xrcc5	0.890295	0.289248	0.373308	1
1492	Mapk8ip1	0.890295	0.324187	0.373308	1
1493	Snx24	0.890016	0.259904	0.373457	1
1494	Stk38l	0.88946	0.527815	0.373756	1
1495	Plpp6	0.888903	0.418513	0.374055	1
1496	Nexmif	0.888347	0.187952	0.374354	1
1497	Vps26c	0.88779	0.222107	0.374654	1
1498	Plbd2	0.887233	0.52242	0.374953	1
1499	D430041D05Rik	0.886955	0.200745	0.375103	1
1500	Ppp2r5d	0.886677	0.285605	0.375253	1
1501	Bicral	0.885842	0.215569	0.375703	1
1502	Smarcd1	0.885285	0.073404	0.376003	1
1503	Rad9b	0.884172	0.753191	0.376603	1
1504	Loxl3	0.883337	0.593904	0.377054	1
1505	Dgcr2	0.881946	0.134616	0.377806	1
1506	Mtmr14	0.881667	0.48178	0.377957	1
1507	Ago4	0.881667	0.46171	0.377957	1
1508	Gatm	0.880832	0.0800882	0.378409	1
1509	Zfp560	0.880554	0.105934	0.378559	1
1510	Otud3	0.880554	1.02818	0.378559	1
1511	Ube2k	0.880554	0.0584504	0.378559	1
1512	Klc1	0.880276	0.198304	0.37871	1
1513	Surf6	0.880276	0.353258	0.37871	1
1514	Cadm1	0.879997	0.107136	0.378861	1
1515	Mrpl22	0.879719	0.16069	0.379012	1
1516	Galnt11	0.879719	0.128898	0.379012	1
1517	Pdpk1	0.879719	0.178857	0.379012	1
1518	Phkb	0.879441	0.264157	0.379162	1
1519	Brinp3	0.879441	0.201197	0.379162	1
1520	Naa20	0.878606	0.0742985	0.379615	1
1521	mt-Nd6	0.878049	0.194032	0.379917	1
1522	Zfp719	0.877771	0.809629	0.380068	1
1523	Sugct	0.877771	2.89519	0.380068	1
1524	1110032A03Rik	0.877493	0.235189	0.380219	1
1525	Cnnm2	0.877493	0.272233	0.380219	1
1526	Ptcd1	0.876658	1.05799	0.380673	1
1527	Pigw	0.874988	1.0935	0.38158	1
1528	Uty	0.874988	0.0928858	0.38158	1
1529	Trappc2	0.874431	0.146686	0.381883	1
1530	4930522L14Rik	0.873875	0.661474	0.382186	1
1531	Hgh1	0.873318	0.704501	0.38249	1
1532	Furin	0.873318	0.802323	0.38249	1
1533	Stat5b	0.872761	0.368527	0.382793	1
1534	Golga5	0.872761	0.133788	0.382793	1
1535	Tmem184c	0.871092	0.131718	0.383704	1
1536	Hint3	0.870535	0.160611	0.384008	1
1537	Sorcs1	0.869422	0.107508	0.384616	1
1538	Elk4	0.868865	0.305176	0.384921	1
1539	Rab30	0.868587	0.825827	0.385073	1
1540	Tmem18	0.868309	0.540974	0.385225	1
1541	Eif2s1	0.867752	0.0852541	0.38553	1
1542	Sec61a1	0.866917	0.144395	0.385987	1
1543	Ralgds	0.866082	0.181567	0.386445	1
1544	Baz1a	0.866082	0.223363	0.386445	1
1545	Ccdc126	0.866082	1.2986	0.386445	1
1546	Phc3	0.865526	0.168618	0.38675	1
1547	Apex1	0.865526	0.133665	0.38675	1
1548	Cib1	0.865526	0.409692	0.38675	1
1549	Pelp1	0.865526	0.349217	0.38675	1
1550	Col20a1	0.865526	0.839378	0.38675	1
1551	Dag1	0.864691	0.0912122	0.387209	1
1552	Exoc3	0.864412	0.136151	0.387361	1
1553	Mapkapk2	0.864412	0.249947	0.387361	1
1554	Ubap2l	0.864134	0.0866502	0.387514	1
1555	Med11	0.863577	0.361384	0.38782	1
1556	2010001A14Rik	0.863299	0.875253	0.387973	1
1557	Depdc5	0.863299	0.165031	0.387973	1
1558	Nprl3	0.863299	0.115893	0.387973	1
1559	Aopep	0.863021	0.107572	0.388126	1
1560	Nfs1	0.862743	0.208853	0.388279	1
1561	Zc2hc1a	0.862743	0.12627	0.388279	1
1562	Prmt6	0.862743	0.32514	0.388279	1
1563	Lrba	0.861629	0.193852	0.388892	1
1564	Rogdi	0.861629	0.367716	0.388892	1
1565	Tfeb	0.861351	0.0848628	0.389045	1
1566	Utp3	0.861073	0.191834	0.389198	1
1567	Braf	0.861073	0.128108	0.389198	1
1568	Uri1	0.860516	0.0755852	0.389505	1
1569	Gosr2	0.860516	0.202656	0.389505	1
1570	Traf3	0.860238	0.124517	0.389658	1
1571	Iffo1	0.859403	0.0685539	0.390118	1
1572	Nhlrc2	0.859125	0.146157	0.390272	1
1573	Zfp583	0.858846	0.806698	0.390425	1
1574	3222401L13Rik	0.858846	0.619053	0.390425	1
1575	Disp1	0.858846	0.583902	0.390425	1
1576	Sesn2	0.85829	0.361347	0.390733	1
1577	Aph1b	0.85829	0.358862	0.390733	1
1578	Iscu	0.857733	0.176901	0.39104	1
1579	Tubb2b	0.857455	-0.0218416	0.391194	1
1580	Bbs5	0.857177	0.627025	0.391347	1
1581	Eif2b3	0.857177	0.218349	0.391347	1
1582	Stt3a	0.856898	0.0851083	0.391501	1
1583	D130040H23Rik	0.856342	0.195688	0.391809	1
1584	Psmd5	0.856063	0.255718	0.391963	1
1585	Ipo8	0.856063	0.185188	0.391963	1
1586	Kmt5c	0.855785	0.356134	0.392117	1
1587	Cnot1	0.855785	0.141911	0.392117	1
1588	Crbn	0.855507	0.349248	0.392271	1
1589	Gga3	0.854393	0.0865017	0.392887	1
1590	Orc4	0.854393	0.149584	0.392887	1
1591	Fbf1	0.853837	0.514676	0.393195	1
1592	Smim26	0.852445	0.0769007	0.393967	1
1593	Aim2	0.852167	0.613876	0.394121	1
1594	Polr3h	0.85161	0.0860787	0.39443	1
1595	Rimklb	0.85161	0.132528	0.39443	1
1596	Atp5c1	0.85161	0.0875591	0.39443	1
1597	Ttyh2	0.850219	0.222289	0.395203	1
1598	9330104G04Rik	0.849941	1.17825	0.395358	1
1599	Frs3	0.849662	0.626113	0.395513	1
1600	Kctd4	0.849106	0.176427	0.395823	1
1601	Hdhd3	0.848827	0.913771	0.395977	1
1602	Tceanc	0.848827	0.534053	0.395977	1
1603	5830432E09Rik	0.848827	0.699469	0.395977	1
1604	Atrn	0.847714	0.140315	0.396597	1
1605	Pik3r3	0.847714	0.220682	0.396597	1
1606	Ptbp3	0.847714	0.25981	0.396597	1
1607	Zdhhc1	0.846879	0.554831	0.397062	1
1608	Thsd7b	0.846601	0.400128	0.397218	1
1609	Taf1b	0.846323	0.287936	0.397373	1
1610	Lonp2	0.846323	0.249016	0.397373	1
1611	2024-03-05	0.845488	0.0824169	0.397839	1
1612	Sv2a	0.845488	0.101252	0.397839	1
1613	Glrx5	0.845488	0.0764279	0.397839	1
1614	BC052040	0.844931	0.290773	0.398149	1
1615	Dnttip1	0.844931	0.167557	0.398149	1
1616	Alyref2	0.844931	0.51873	0.398149	1
1617	Mc5r	0.844375	0.89923	0.39846	1
1618	Cdh13	0.843818	0.0758876	0.398771	1
1619	Rbm6	0.84354	0.088475	0.398927	1
1620	Fgfr2	0.841035	0.203404	0.400328	1
1621	Prmt2	0.840757	0.261204	0.400484	1
1622	Kat14	0.840478	0.39693	0.40064	1
1623	Gm16759	0.840478	0.73935	0.40064	1
1624	Bcas1os1	0.839365	0.80127	0.401265	1
1625	Sorbs3	0.837695	0.585382	0.402202	1
1626	Dhrs7	0.837417	0.115728	0.402358	1
1627	Lrrtm1	0.837139	0.1889	0.402515	1
1628	Rftn2	0.836582	0.0813188	0.402828	1
1629	Fam122a	0.835747	0.244667	0.403297	1
1630	Hsdl2	0.835469	0.0802316	0.403454	1
1631	Comtd1	0.835469	0.432974	0.403454	1
1632	Asb1	0.835469	0.399949	0.403454	1
1633	AC132307.1	0.834912	0.80035	0.403767	1
1634	Ppp1r18	0.834356	0.168836	0.404081	1
1635	Ndufa6	0.834356	0.060844	0.404081	1
1636	Rfc1	0.834077	0.149154	0.404237	1
1637	Trit1	0.833799	0.125382	0.404394	1
1638	Ccnt1	0.833799	0.0909281	0.404394	1
1639	E330009J07Rik	0.833799	0.186382	0.404394	1
1640	Spindoc	0.832129	0.156042	0.405336	1
1641	Sufu	0.831851	0.269779	0.405493	1
1642	Id1	0.831573	0.50315	0.40565	1
1643	Rab40b	0.831573	0.383334	0.40565	1
1644	Arsb	0.831294	0.159666	0.405807	1
1645	Cnih2	0.831016	0.356064	0.405965	1
1646	Ubap2	0.829903	0.145067	0.406594	1
1647	Abcd4	0.829624	0.433471	0.406751	1
1648	Atg12	0.829346	0.261536	0.406909	1
1649	Fam222b	0.829346	0.203874	0.406909	1
1650	Fam43a	0.828789	0.309078	0.407224	1
1651	Purg	0.826841	0.124923	0.408327	1
1652	Gorab	0.826563	0.409384	0.408485	1
1653	Mrpl48	0.826006	0.148446	0.4088	1
1654	Cd81	0.826006	0.0397062	0.4088	1
1655	BC067074	0.825728	0.665772	0.408958	1
1656	Abraxas1	0.82545	1.03481	0.409116	1
1657	Gm47591	0.824893	0.542053	0.409432	1
1658	Slain2	0.824058	0.206765	0.409906	1
1659	Ncam1	0.823502	0.0465291	0.410223	1
1660	Uxs1	0.823223	0.177665	0.410381	1
1661	Rrp8	0.823223	0.297092	0.410381	1
1662	0610040J01Rik	0.823223	1.13395	0.410381	1
1663	Ttc39b	0.822667	1.09235	0.410698	1
1664	Micos10	0.822667	0.078931	0.410698	1
1665	Stambp	0.82211	0.148882	0.411014	1
1666	Tmem150c	0.82211	2.80938	0.411014	1
1667	Gm4013	0.821554	1.02064	0.411331	1
1668	Pigv	0.821554	0.782936	0.411331	1
1669	B130034C11Rik	0.820719	1.84438	0.411807	1
1670	Sycp3	0.82044	2.72934	0.411965	1
1671	Klhl22	0.819884	0.227779	0.412282	1
1672	Uros	0.819327	0.526003	0.4126	1
1673	Acap3	0.81877	0.136804	0.412917	1
1674	Usp20	0.81877	0.0686252	0.412917	1
1675	Sympk	0.81877	0.139244	0.412917	1
1676	Atxn10	0.818214	0.0707498	0.413235	1
1677	1700037C18Rik	0.818214	0.449015	0.413235	1
1678	Ryr2	0.817936	0.631318	0.413394	1
1679	Ttc1	0.817657	0.12726	0.413553	1
1680	Atxn7l1	0.817101	0.16856	0.413871	1
1681	Pde4d	0.817101	0.14245	0.413871	1
1682	Npc1	0.816822	0.127786	0.41403	1
1683	Rpl36al	0.816822	0.0424175	0.41403	1
1684	Psma1	0.815987	0.0557374	0.414507	1
1685	Eya3	0.815987	0.305757	0.414507	1
1686	Aqr	0.815431	0.195905	0.414826	1
1687	Hspa4l	0.812648	0.187634	0.41642	1
1688	Sgk2	0.812091	0.455431	0.416739	1
1689	4632404H12Rik	0.812091	0.550133	0.416739	1
1690	Dmd	0.811813	0.166519	0.416899	1
1691	Zzef1	0.811813	0.142353	0.416899	1
1692	Aars	0.811535	0.329788	0.417059	1
1693	Slc35e1	0.811256	0.516589	0.417219	1
1694	Ndufa5	0.810978	0.0645863	0.417378	1
1695	Sfxn3	0.8107	0.480988	0.417538	1
1696	Phactr1	0.809865	0.0814276	0.418018	1
1697	Tfe3	0.809865	0.284296	0.418018	1
1698	Phyhipl	0.809865	0.118269	0.418018	1
1699	Rnf26	0.809308	0.553824	0.418338	1
1700	Cab39l	0.809308	0.417579	0.418338	1
1701	Tnrc6b	0.808752	0.085767	0.418658	1
1702	Tmem192	0.808195	0.204907	0.418978	1
1703	Gab2	0.807082	0.150353	0.419619	1
1704	Prpf4	0.806525	0.180763	0.41994	1
1705	Pcdhgc4	0.806525	0.981029	0.41994	1
1706	Cuta	0.806247	0.0934709	0.420101	1
1707	Cherp	0.805412	0.254582	0.420582	1
1708	9330020H09Rik	0.805412	0.771478	0.420582	1
1709	Serpinh1	0.805134	0.425567	0.420743	1
1710	Cic	0.804577	0.219208	0.421064	1
1711	Lrrc29	0.804299	1.40048	0.421224	1
1712	Adat2	0.803742	0.659613	0.421546	1
1713	Chtop	0.803464	0.0646673	0.421707	1
1714	Tmco3	0.803185	0.114286	0.421868	1
1715	A030001D20Rik	0.803185	3.59897	0.421868	1
1716	Pdss1	0.803185	0.195683	0.421868	1
1717	Trmu	0.802072	0.265184	0.422511	1
1718	Clip1	0.800959	0.288119	0.423155	1
1719	Tmpo	0.799289	0.167174	0.424123	1
1720	Ctsk	0.799289	2.10303	0.424123	1
1721	Fam57a	0.799011	0.439075	0.424284	1
1722	2900076A07Rik	0.798454	0.246303	0.424607	1
1723	Nras	0.798176	0.121307	0.424768	1
1724	2210408I21Rik	0.797341	0.233735	0.425253	1
1725	Ppfia2	0.796784	0.222605	0.425576	1
1726	Zfp668	0.79595	0.285199	0.426061	1
1727	Alg6	0.795671	0.335313	0.426223	1
1728	Casp2	0.795393	0.46602	0.426385	1
1729	Nsa2	0.795115	0.108335	0.426547	1
1730	Lama4	0.794836	0.539501	0.426709	1
1731	Rtkn	0.794558	0.183153	0.426871	1
1732	Strada	0.79428	0.266747	0.427033	1
1733	Hypk	0.79428	0.0639515	0.427033	1
1734	Eif2s2	0.792053	0.0961237	0.42833	1
1735	Shmt1	0.791775	0.479647	0.428492	1
1736	Ubxn2a	0.791218	0.129001	0.428817	1
1737	1110059E24Rik	0.79094	0.103348	0.428979	1
1738	Txn2	0.79094	0.0907345	0.428979	1
1739	Alkbh6	0.790384	0.218284	0.429304	1
1740	Zfp113	0.789827	0.252733	0.429629	1
1741	Pakap-1	0.789827	0.28789	0.429629	1
1742	Zdhhc12	0.788992	0.114405	0.430117	1
1743	Rnf167	0.788714	0.186396	0.430279	1
1744	Tmem106c	0.788157	0.193884	0.430605	1
1745	Zfp369	0.788157	0.0923361	0.430605	1
1746	Tcea2	0.7876	0.562495	0.43093	1
1747	Zfp605	0.7876	0.323319	0.43093	1
1748	Slc35a1	0.7876	0.185238	0.43093	1
1749	Cisd2	0.7876	0.128023	0.43093	1
1750	Gtf2i	0.787322	0.0774491	0.431093	1
1751	Lrp3	0.787044	0.369447	0.431256	1
1752	Ube3b	0.787044	0.301762	0.431256	1
1753	Yipf2	0.786487	0.591998	0.431582	1
1754	Gnb1	0.786209	0.0182359	0.431745	1
1755	Mapre3	0.785652	0.215195	0.432071	1
1756	Cmtm4	0.785374	0.158449	0.432234	1
1757	Hibch	0.785374	0.316569	0.432234	1
1758	5430416N02Rik	0.784817	0.173597	0.432561	1
1759	Nmral1	0.784817	0.249031	0.432561	1
1760	Hs6st3	0.784817	0.758669	0.432561	1
1761	1700030K09Rik	0.784261	0.419578	0.432887	1
1762	Serf1	0.783983	0.1335	0.43305	1
1763	Atat1	0.783426	0.165913	0.433377	1
1764	Irf3	0.782591	0.459542	0.433867	1
1765	Slc9a3r1	0.782591	0.935608	0.433867	1
1766	Cep95	0.782034	0.125885	0.434194	1
1767	Zswim1	0.782034	0.361874	0.434194	1
1768	Eipr1	0.780643	0.191886	0.435013	1
1769	Gm26549	0.780365	1.13929	0.435176	1
1770	Rbm25	0.779251	0.0915365	0.435832	1
1771	Dennd6b	0.779251	0.601069	0.435832	1
1772	Cobll1	0.779251	0.124719	0.435832	1
1773	Tram1l1	0.778138	0.121919	0.436488	1
1774	Mrto4	0.777582	0.090798	0.436816	1
1775	C030047K22Rik	0.776747	1.11381	0.437308	1
1776	Mapk9	0.77619	0.165607	0.437637	1
1777	Klhl2	0.77619	0.0920799	0.437637	1
1778	Nkain2	0.775633	0.277118	0.437965	1
1779	Taf3	0.775077	0.266236	0.438294	1
1780	Grip1	0.77452	0.20073	0.438623	1
1781	Mettl1	0.77452	0.251439	0.438623	1
1782	Fam107b	0.77452	0.893962	0.438623	1
1783	Otud4	0.773964	0.0979261	0.438952	1
1784	Gtpbp10	0.773407	0.562812	0.439282	1
1785	Gm14023	0.772572	0.795673	0.439776	1
1786	Pcid2	0.772572	0.309881	0.439776	1
1787	Tbck	0.772015	0.119108	0.440105	1
1788	Acd	0.771181	0.273517	0.4406	1
1789	Mfap1b	0.771181	0.098765	0.4406	1
1790	Zfp202	0.770902	0.959832	0.440765	1
1791	Supt20	0.770067	0.304478	0.44126	1
1792	Cpd	0.769789	0.114676	0.441425	1
1793	Ppid	0.769511	0.145992	0.44159	1
1794	Zdhhc6	0.769232	0.159235	0.441755	1
1795	Ndufaf4	0.769232	0.109034	0.441755	1
1796	Col9a2	0.768954	0.275604	0.441921	1
1797	Tmem163	0.768676	0.09841	0.442086	1
1798	Polr3d	0.768676	0.208156	0.442086	1
1799	Mipol1	0.767563	0.129154	0.442747	1
1800	Klhdc1	0.767284	1.07997	0.442913	1
1801	Dnajc15	0.767006	0.112383	0.443078	1
1802	Ankhd1	0.767006	0.182317	0.443078	1
1803	Gpr108	0.767006	0.312999	0.443078	1
1804	Syt11	0.767006	0.0942614	0.443078	1
1805	Zfp809	0.766728	0.166625	0.443243	1
1806	Ippk	0.766171	0.178023	0.443575	1
1807	Car11	0.765893	0.373591	0.44374	1
1808	Stat1	0.765614	0.541644	0.443906	1
1809	Arl6	0.765336	0.339333	0.444071	1
1810	Agfg2	0.765336	0.482281	0.444071	1
1811	Tmed8	0.765336	0.286436	0.444071	1
1812	Itpk1	0.764223	0.579006	0.444734	1
1813	Rpn1	0.763945	0.0563009	0.4449	1
1814	Hook3	0.763666	0.0790088	0.445066	1
1815	Mcoln1	0.763666	0.250773	0.445066	1
1816	Notch1	0.76311	0.274464	0.445398	1
1817	Eif4ebp3	0.76311	0.933311	0.445398	1
1818	Cyb5rl	0.761996	1.70838	0.446062	1
1819	Klc2	0.76144	0.486718	0.446394	1
1820	Mff	0.761162	0.102759	0.446561	1
1821	Mlh3	0.760048	0.253127	0.447226	1
1822	3110040N11Rik	0.75977	0.598816	0.447392	1
1823	Vps52	0.75977	0.336733	0.447392	1
1824	Meak7	0.75977	0.314555	0.447392	1
1825	Ilrun	0.75977	0.118161	0.447392	1
1826	Pdp2	0.759492	0.879498	0.447558	1
1827	Slc37a4	0.759492	0.379754	0.447558	1
1828	Cenpb	0.758935	0.0899978	0.447891	1
1829	Arhgap32	0.758657	0.124897	0.448058	1
1830	Hcfc2	0.7581	0.286307	0.448391	1
1831	Msl2	0.756709	0.120243	0.449224	1
1832	Msrb1	0.756709	0.170573	0.449224	1
1833	Tmem132c	0.75643	0.81225	0.449391	1
1834	Arhgef10l	0.75643	0.0811127	0.449391	1
1835	mt-Atp8	0.75643	-0.391135	0.449391	1
1836	Gm12743	0.756152	0.165892	0.449558	1
1837	Afg1l	0.753926	0.420368	0.450894	1
1838	Ncstn	0.753647	0.0654877	0.451061	1
1839	Dhx37	0.753091	0.343787	0.451395	1
1840	Iqch	0.753091	1.47801	0.451395	1
1841	Arv1	0.751421	0.242358	0.452399	1
1842	Zfp956	0.751143	0.759834	0.452567	1
1843	Mid1ip1	0.750864	0.255761	0.452734	1
1844	Zyg11b	0.750029	0.105055	0.453237	1
1845	Gm7072	0.749751	0.31061	0.453405	1
1846	9430015G10Rik	0.749751	1.25268	0.453405	1
1847	Slc25a40	0.749473	0.234384	0.453572	1
1848	Frmd5	0.749473	0.138994	0.453572	1
1849	Pde4a	0.749194	0.229751	0.45374	1
1850	Sh2b1	0.748916	0.173463	0.453908	1
1851	Malt1	0.748081	0.680022	0.454411	1
1852	Fnip2	0.748081	0.0970013	0.454411	1
1853	Plp1	0.748081	0.14878	0.454411	1
1854	Rhog	0.747525	0.294265	0.454747	1
1855	Zbtb20	0.747525	0.154071	0.454747	1
1856	Klf7	0.746968	0.139178	0.455083	1
1857	Ppp2r2c	0.746968	0.833503	0.455083	1
1858	Pepd	0.746968	0.150022	0.455083	1
1859	Susd4	0.746968	0.118955	0.455083	1
1860	Igsf11	0.74669	0.613971	0.455251	1
1861	Gtf2h4	0.746411	0.107236	0.455419	1
1862	Epb41l4b	0.746411	0.256239	0.455419	1
1863	Ncoa3	0.745855	0.40308	0.455755	1
1864	Tepsin	0.745298	1.15321	0.456091	1
1865	Mns1	0.745298	0.456392	0.456091	1
1866	Zfp449	0.744742	1.02857	0.456428	1
1867	5031425E22Rik	0.744742	0.211298	0.456428	1
1868	Gm30054	0.744185	0.25576	0.456765	1
1869	Ap5m1	0.743628	0.291823	0.457101	1
1870	Ganab	0.743628	0.0993943	0.457101	1
1871	Dhx8	0.743072	0.241989	0.457438	1
1872	Usp16	0.742515	0.0872272	0.457775	1
1873	Rnf215	0.742515	0.351206	0.457775	1
1874	Ccnb1ip1	0.742237	1.04837	0.457944	1
1875	BC024063	0.741959	1.15458	0.458112	1
1876	Mitd1	0.741959	0.37749	0.458112	1
1877	Ldb1	0.74168	0.148972	0.458281	1
1878	Gm9776	0.740845	1.10935	0.458787	1
1879	9930104L06Rik	0.740845	0.597091	0.458787	1
1880	Zdhhc23	0.740567	0.941015	0.458956	1
1881	Wnt2b	0.740289	1.87901	0.459125	1
1882	Pomt2	0.74001	0.340628	0.459294	1
1883	Rbbp7	0.739732	0.126069	0.459463	1
1884	Eif3b	0.739454	0.105614	0.459631	1
1885	Zfp282	0.739454	0.140015	0.459631	1
1886	Eps15	0.739454	0.159625	0.459631	1
1887	Gm10138	0.739454	0.888788	0.459631	1
1888	Lrrc8a	0.739176	0.389993	0.4598	1
1889	Tbc1d22a	0.739176	0.262344	0.4598	1
1890	Kctd8	0.739176	0.985729	0.4598	1
1891	Csf2ra	0.738619	0.330805	0.460138	1
1892	Dnaaf4	0.737784	0.635415	0.460646	1
1893	Gm20754	0.736949	0.364779	0.461153	1
1894	Usp39	0.736949	0.199824	0.461153	1
1895	Smarcd3	0.736949	0.435103	0.461153	1
1896	Ppm1g	0.736114	0.0991467	0.461661	1
1897	Etfrf1	0.735279	0.285941	0.462169	1
1898	Rab26os	0.735279	0.578653	0.462169	1
1899	Rfng	0.734723	0.402174	0.462508	1
1900	Aars2	0.732496	0.93675	0.463866	1
1901	1600020E01Rik	0.732496	0.352681	0.463866	1
1902	Nufip1	0.732496	0.24532	0.463866	1
1903	Sulf2	0.732218	0.000594806	0.464036	1
1904	Lrrfip2	0.732218	0.176522	0.464036	1
1905	Prkab1	0.73194	0.548995	0.464205	1
1906	Ankrd54	0.731383	0.239209	0.464545	1
1907	C430049B03Rik	0.731383	0.289515	0.464545	1
1908	Focad	0.730826	0.164605	0.464885	1
1909	Ino80e	0.730826	0.158026	0.464885	1
1910	Phf6	0.730826	0.177165	0.464885	1
1911	Prkg2	0.73027	0.249467	0.465225	1
1912	Kcnq3	0.728878	0.110789	0.466076	1
1913	P2ry12	0.7286	1.07982	0.466246	1
1914	Slc35e3	0.728043	0.347436	0.466587	1
1915	Gnpat	0.727487	0.11214	0.466928	1
1916	Cdk10	0.727487	0.364684	0.466928	1
1917	Dop1a	0.727487	0.139601	0.466928	1
1918	Mrgpre	0.72693	0.502153	0.467269	1
1919	Gabpb2	0.72693	0.268759	0.467269	1
1920	Zfyve21	0.726652	0.232891	0.467439	1
1921	Pde7a	0.726095	0.12041	0.46778	1
1922	E530011L22Rik	0.725817	0.292077	0.467951	1
1923	Dus2	0.72526	0.39707	0.468292	1
1924	Lzts2	0.724425	0.259489	0.468805	1
1925	Praf2	0.723869	0.161307	0.469146	1
1926	Ndfip2	0.723591	0.0656801	0.469317	1
1927	Jagn1	0.723312	0.0868355	0.469488	1
1928	Rbm12b2	0.723034	0.422296	0.469659	1
1929	Gm12166	0.722756	1.12205	0.46983	1
1930	Arid1b	0.722477	0.102976	0.470001	1
1931	Mcm3ap	0.722199	0.0882038	0.470172	1
1932	Coq10b	0.721921	0.198473	0.470343	1
1933	Drosha	0.721364	0.23002	0.470686	1
1934	Nploc4	0.721364	0.142501	0.470686	1
1935	Lmbr1	0.721364	0.424952	0.470686	1
1936	Grik4	0.720808	0.0887761	0.471028	1
1937	Slc48a1	0.720808	0.206953	0.471028	1
1938	Pnpla6	0.720808	0.334742	0.471028	1
1939	Tgs1	0.720529	0.0661829	0.471199	1
1940	Snapc2	0.720251	0.504246	0.471371	1
1941	Sh3gl2	0.719694	0.162293	0.471713	1
1942	Aff2	0.719416	0.439331	0.471885	1
1943	Plce1	0.719138	1.47539	0.472056	1
1944	Acox1	0.718581	0.0911688	0.472399	1
1945	Pou4f1	0.718581	1.60363	0.472399	1
1946	BC051226	0.718024	0.504438	0.472742	1
1947	Gm14858	0.718024	1.01426	0.472742	1
1948	Klhl5	0.71719	0.0581436	0.473257	1
1949	Mars2	0.716911	0.472347	0.473429	1
1950	Ccdc84	0.716355	1.2755	0.473772	1
1951	Fcsk	0.715798	1.66279	0.474116	1
1952	Tes	0.715798	0.33182	0.474116	1
1953	Mtmr10	0.715241	0.126677	0.47446	1
1954	Sh3pxd2a	0.714963	0.765773	0.474632	1
1955	Ppp3r1	0.714128	0.0879745	0.475148	1
1956	Rictor	0.713572	0.0714549	0.475492	1
1957	Lhpp	0.713572	0.439726	0.475492	1
1958	Metrn	0.713015	0.378331	0.475836	1
1959	Grb14	0.712458	0.689924	0.476181	1
1960	Pdss2	0.712458	0.207967	0.476181	1
1961	Gm29514	0.71218	0.364479	0.476353	1
1962	Xpo7	0.711623	0.135655	0.476698	1
1963	Tax1bp3	0.711345	0.165667	0.47687	1
1964	Rab23	0.71051	0.134155	0.477388	1
1965	Gtf2h1	0.710232	0.0458435	0.47756	1
1966	Gm15246	0.710232	1.23591	0.47756	1
1967	Adamtsl1	0.709675	0.387876	0.477906	1
1968	Llgl1	0.709675	0.152589	0.477906	1
1969	Mief2	0.709397	0.636569	0.478078	1
1970	Mlkl	0.709119	0.69044	0.478251	1
1971	Ak4	0.709119	0.610449	0.478251	1
1972	Taf10	0.708562	0.0953178	0.478596	1
1973	Tsta3	0.708562	0.276161	0.478596	1
1974	Gm36816	0.708562	0.12757	0.478596	1
1975	Nmt2	0.708284	0.192827	0.478769	1
1976	Znrf3	0.708005	0.155662	0.478942	1
1977	Mroh1	0.708005	0.256626	0.478942	1
1978	Mtmr12	0.706892	0.148808	0.479633	1
1979	Cltb	0.706892	0.0439192	0.479633	1
1980	Slc2a8	0.706892	0.379818	0.479633	1
1981	Arpc1b	0.706892	0.246086	0.479633	1
1982	Ints2	0.706336	0.292584	0.479979	1
1983	Tbc1d8	0.706057	0.325939	0.480152	1
1984	Copg2	0.705501	0.0372612	0.480499	1
1985	Cercam	0.704944	0.776683	0.480845	1
1986	Atg16l2	0.704944	0.281789	0.480845	1
1987	Dscaml1	0.704666	0.0923458	0.481018	1
1988	Synm	0.703831	1.41608	0.481538	1
1989	Serbp1	0.703831	0.00595195	0.481538	1
1990	Gm49359	0.703553	0.630744	0.481711	1
1991	4933411O13Rik	0.703553	0.438149	0.481711	1
1992	Plcb1	0.703553	0.0985733	0.481711	1
1993	Dda1	0.703274	0.102854	0.481885	1
1994	Ppp2r2b	0.703274	0.127114	0.481885	1
1995	Ddx19a	0.702439	0.227877	0.482405	1
1996	Egln2	0.702439	0.185193	0.482405	1
1997	Gm43154	0.702161	0.836339	0.482579	1
1998	Ubl7	0.702161	0.0995641	0.482579	1
[truncated: 19,170 more rows]

## Sheet: OPC
	names	scores	logfoldchanges	pvals	pvals_adj
0	mt-Nd3	14.4975	0.811419	1.25601e-47	1.32942e-43
1	Rps29	10.8155	0.542681	2.90681e-27	2.05114e-23
2	Rpl38	9.73675	0.517121	2.10178e-22	7.41544e-19
3	Ndufb1-ps	8.63402	0.610392	5.92321e-18	1.39321e-14
4	Rpl39	8.26806	0.425576	1.36162e-16	2.88242e-13
5	Rps21	8.10183	0.384511	5.4138e-16	1.04186e-12
6	Rpl37	7.59975	0.349889	2.96694e-14	4.48622e-11
7	Pid1	7.3984	0.440578	1.37832e-13	1.71633e-10
8	Atp5k	7.29995	0.481913	2.87873e-13	3.38554e-10
9	Son	7.26738	0.33566	3.66532e-13	4.08374e-10
10	Tomm7	6.90744	0.422708	4.93464e-12	4.5418e-09
11	Rps28	6.85604	0.373427	7.07948e-12	5.99462e-09
12	Atp5md	6.83485	0.397434	8.20927e-12	6.68393e-09
13	Ktn1	6.76502	0.34494	1.33293e-11	1.00775e-08
14	Ndufa3	6.33199	0.439042	2.42021e-10	1.34825e-07
15	Atp5mpl	6.20787	0.371977	5.3707e-10	2.67804e-07
16	Rpl37a	6.20586	0.299938	5.43983e-10	2.67804e-07
17	Rps27	6.19032	0.272611	6.00424e-10	2.88872e-07
18	Dpm3	5.96912	0.405064	2.38534e-09	9.90104e-07
19	Nfia	5.93664	0.277445	2.90916e-09	1.16196e-06
20	Bola2	5.83024	0.541604	5.53466e-09	2.0555e-06
21	Pcdh17	5.80467	0.242594	6.4492e-09	2.31395e-06
22	Cspg5	5.74139	0.189436	9.38997e-09	2.88081e-06
23	Dtna	5.71933	0.506616	1.06948e-08	3.18871e-06
24	Armh4	5.66463	0.43878	1.47338e-08	4.2726e-06
25	Cdk8	5.37479	0.321587	7.66719e-08	1.7642e-05
26	C130071C03Rik	5.19724	0.320681	2.02273e-07	4.23953e-05
27	Tnrc6b	5.18879	0.273383	2.11664e-07	4.3502e-05
28	Sec62	5.11371	0.230865	3.15892e-07	6.24964e-05
29	Gpr37l1	5.00695	0.312933	5.52977e-07	0.000101791
30	Akap13	4.98136	0.420009	6.31387e-07	0.000114238
31	Mir99ahg	4.97287	0.32427	6.59694e-07	0.000117353
32	Matn4	4.96291	0.328643	6.94448e-07	0.000121494
33	Eya1	4.94947	0.576469	7.44144e-07	0.000127039
34	Marcksl1	4.9121	0.217098	9.01066e-07	0.000146728
35	Dlgap1	4.83655	0.261078	1.32115e-06	0.000205644
36	Pcdh15	4.83361	0.264944	1.34078e-06	0.000206629
37	Gsdme	4.78547	0.391302	1.70584e-06	0.000254303
38	Cacna1d	4.78271	0.412492	1.72951e-06	0.000256028
39	Brinp1	4.76631	0.285705	1.87627e-06	0.000272047
40	Dlg2	4.71437	0.481548	2.42463e-06	0.000342181
41	Zbtb20	4.67368	0.241217	2.9585e-06	0.000393889
42	Gria2	4.61416	0.218274	3.9468e-06	0.000512575
43	Malat1	4.60981	0.254777	4.03034e-06	0.000520233
44	Sgcz	4.58684	0.413239	4.49999e-06	0.000573857
45	Ank3	4.58112	0.239021	4.62496e-06	0.000586262
46	Nrxn2	4.50166	0.224033	6.74244e-06	0.000815604
47	Dock4	4.47973	0.300132	7.47364e-06	0.000878942
48	Tcf4	4.46861	0.176293	7.87276e-06	0.000915706
49	Brinp3	4.4553	0.234252	8.37769e-06	0.000963844
50	Anks1b	4.45149	0.194299	8.52769e-06	0.000975798
51	Dpyd	4.4012	0.452439	1.07655e-05	0.00119944
52	Gm38505	4.3458	0.467359	1.3877e-05	0.00145461
53	Npas3	4.34535	0.283836	1.39054e-05	0.00145461
54	Cadm1	4.27744	0.265343	1.89059e-05	0.00189677
55	Lrp1b	4.27185	0.324325	1.93855e-05	0.00193421
56	Adarb2	4.23306	0.601627	2.30534e-05	0.00225934
57	Lrrtm3	4.22525	0.276306	2.38673e-05	0.00230706
58	Plppr1	4.18627	0.220923	2.83577e-05	0.00263291
59	Tmem100	4.17733	0.351884	2.94954e-05	0.00271473
60	Tnik	4.16803	0.246105	3.07242e-05	0.00280345
61	Gpc6	4.14442	0.298799	3.40669e-05	0.00309512
62	Abtb2	4.13733	0.422871	3.51375e-05	0.00317874
63	Unc5c	4.13404	0.304399	3.56443e-05	0.00321087
64	Sox5	4.10757	0.223262	3.99845e-05	0.0035268
65	Rbfox1	4.0974	0.365181	4.17821e-05	0.00363569
66	Mast4	4.09671	0.440176	4.1906e-05	0.00363569
67	Eml6	4.08893	0.598088	4.33369e-05	0.00371417
68	Fign	4.08287	0.427769	4.44822e-05	0.00379695
69	Pet100	4.05217	0.500209	5.07449e-05	0.00429688
70	Dmd	4.02002	0.273004	5.81927e-05	0.00484992
71	Dennd1a	4.00758	0.322813	6.13442e-05	0.00501388
72	Brd9	3.99232	0.308669	6.54294e-05	0.00532721
73	Ncam1	3.9839	0.136554	6.77931e-05	0.0054567
74	Rpl36	3.96174	0.182472	7.44067e-05	0.00589931
75	Srebf2	3.94802	0.305773	7.88014e-05	0.00620129
76	Gm4258	3.93832	0.32651	8.20548e-05	0.0064334
77	Tafa2	3.92287	0.532885	8.74999e-05	0.00671382
78	Ep400	3.92278	0.313052	8.75343e-05	0.00671382
79	Egfem1	3.89006	0.46264	0.000100219	0.00754993
80	Prkcb	3.88791	0.248926	0.000101111	0.00759017
81	Ctnna3	3.87696	0.42989	0.000105771	0.0079119
82	Nxph1	3.8525	0.239661	0.000116919	0.00855038
83	Thsd7b	3.84904	0.451061	0.00011858	0.00859662
84	Rpl27	3.83906	0.181825	0.000123505	0.00889281
85	Pde4d	3.83622	0.28623	0.000124941	0.00896568
86	Nrxn1	3.78704	0.144134	0.00015245	0.0106509
87	Csmd1	3.78201	0.312517	0.00015557	0.0108331
88	Prkd1	3.77862	0.436512	0.000157698	0.0109453
89	Tenm2	3.76999	0.407805	0.000163255	0.0112206
90	Epn2	3.76415	0.142658	0.000167119	0.0114121
91	Grik1	3.74021	0.323732	0.000183868	0.0123565
92	Nrcam	3.73522	0.316702	0.000187554	0.0125643
93	Mt3	3.73013	0.31805	0.000191381	0.0127802
94	Gm44257	3.72876	0.812464	0.000192426	0.0128096
95	Rgcc	3.7262	0.219147	0.000194385	0.0128995
96	Rorb	3.7227	0.433827	0.000197102	0.0130202
97	Ankra2	3.72228	0.368717	0.000197434	0.0130202
98	Opcml	3.71471	0.191868	0.000203439	0.013292
99	Pitpnc1	3.69548	0.25962	0.000219475	0.0139942
100	Pbx1	3.68072	0.18093	0.000232581	0.0146098
101	Nbea	3.64627	0.216638	0.000266071	0.0161357
102	Hecw2	3.62536	0.328122	0.000288556	0.0172069
103	Nav2	3.61708	0.195267	0.000297941	0.0175198
104	Rpl41	3.60864	0.135931	0.000307808	0.018
105	Romo1	3.59989	0.215262	0.000318357	0.0182115
106	Mdga2	3.5997	0.259352	0.000318588	0.0182115
107	Tnrc18	3.58044	0.3061	0.000343014	0.0193119
108	Pde4b	3.54266	0.250752	0.000396106	0.0218364
109	Gpc5	3.52994	0.386077	0.000415657	0.0227365
110	Ndrg2	3.52878	0.31363	0.000417481	0.0227775
111	Kcnb2	3.51726	0.327144	0.000436028	0.0236674
112	Sorcs1	3.47563	0.289599	0.000509662	0.0270402
113	Tmem108	3.45833	0.423874	0.000543526	0.0284468
114	Pde7b	3.45791	0.369896	0.000544385	0.0284468
115	Tmem258	3.45592	0.223623	0.000548414	0.0284525
116	Adgrl3	3.45526	0.167007	0.000549763	0.0284525
117	Cdh10	3.44606	0.322563	0.000568829	0.029227
118	Crlf2	3.43773	0.872605	0.00058661	0.0299228
119	Fgf12	3.43619	0.264292	0.000589949	0.0300208
120	Pan3	3.425	0.319917	0.000614789	0.0311351
121	Anapc11	3.42087	0.257477	0.000624223	0.0313876
122	Pcdh11x	3.41639	0.186441	0.000634563	0.0316072
123	Dpysl2	3.40996	0.17611	0.000649724	0.0322864
124	Abhd2	3.40232	0.218484	0.000668164	0.0330476
125	Dpp10	3.39766	0.256596	0.000679649	0.0333817
126	BC065397	3.39061	0.897589	0.000697371	0.033943
127	Zfp536	3.39056	0.403796	0.000697492	0.033943
128	Fry	3.38749	0.238759	0.000705358	0.0342471
129	Krt10	3.37921	0.430877	0.000726948	0.0349733
130	Gria1	3.37772	0.439679	0.000730899	0.0350054
131	Grid2	3.37204	0.269219	0.000746133	0.0356544
132	Gm3764	3.37034	0.198414	0.00075076	0.0357633
133	Schip1	3.36845	0.260593	0.000755933	0.0358797
134	Cpeb3	3.3534	0.441702	0.000798249	0.0374524
135	Exoc4	3.35009	0.216609	0.000807855	0.0376684
136	Pdcd11	3.33795	0.474014	0.000843976	0.0388394
137	Olig1	3.33363	0.113102	0.00085722	0.0393583
138	Cox7c	3.33306	0.104853	0.000858971	0.0393583
139	Cntn4	3.32904	0.335047	0.00087147	0.0397679
140	Kcnd2	3.32861	0.234623	0.000872803	0.0397679
141	Cops9	3.30716	0.218024	0.000942485	0.0423598
142	Kank1	3.29649	0.314798	0.00097902	0.0436313
143	Macrod1	3.29542	0.456418	0.000982737	0.0436427
144	Gm20754	3.28639	0.357628	0.00101482	0.0446822
145	Tra2a	3.28464	0.200089	0.00102114	0.0447548
146	Arhgap31	3.26708	0.191425	0.00108661	0.0467531
147	Epha5	3.26089	0.190719	0.00111064	0.0474975
148	Jkamp	3.25585	0.306444	0.00113054	0.0480571
149	Sdk1	3.25154	0.332189	0.0011478	0.0484344
150	Sox2ot	3.24007	0.273555	0.001195	0.0501925
151	C430049B03Rik	3.22952	0.524804	0.00123998	0.0517015
152	Sntg1	3.2242	0.268701	0.00126326	0.0523327
153	Slc35f1	3.21606	0.171506	0.00129964	0.0531119
154	Tmem132d	3.21405	0.299823	0.00130877	0.0533822
155	Rbfox2	3.20355	0.25418	0.00135746	0.0550499
156	Ptprd	3.20118	0.165639	0.00136865	0.0553978
157	Ctnnd2	3.17566	0.165421	0.00149497	0.0591534
158	Slc24a3	3.17377	0.290971	0.00150475	0.0594293
159	Grid1	3.16584	0.238864	0.00154635	0.0608453
160	Csmd2	3.15191	0.201819	0.00162207	0.0634707
161	Bcan	3.14039	0.128462	0.00168724	0.0654162
162	Cacna2d3	3.12525	0.417502	0.00177655	0.0685022
163	Ncald	3.11934	0.129638	0.0018126	0.0696386
164	Stx16	3.10992	0.354543	0.00187138	0.0714817
165	Lsamp	3.1019	0.249159	0.00192282	0.0725565
166	Xylt1	3.101	0.106274	0.00192867	0.0726476
167	Cpe	3.09568	0.130089	0.00196362	0.073288
168	Atp1a2	3.0812	0.219984	0.00206166	0.0761662
169	Fgf14	3.07075	0.292786	0.00213523	0.078202
170	Ptprg	3.06954	0.140591	0.00214388	0.0782478
171	Sorcs3	3.06798	0.204328	0.00215511	0.0783875
172	Xrcc4	3.0444	0.412266	0.00233148	0.0833212
173	Sox10	3.04406	0.145027	0.00233405	0.0833212
174	Rora	3.03198	0.257795	0.00242957	0.0858626
175	Slc9a9	3.03008	0.263536	0.00244485	0.0861149
176	Csmd3	3.021	0.184201	0.0025194	0.0880086
177	Maml2	3.01712	0.22188	0.00255187	0.0887037
178	Mfsd2a	3.00596	0.22878	0.00264747	0.0915755
179	Gm4876	3.00383	0.300394	0.00266606	0.0919898
180	Tia1	3.00359	0.170155	0.00266813	0.0919898
181	Snhg8	2.9977	0.242681	0.00272024	0.0932299
182	Scn1a	2.99754	0.30646	0.00272172	0.0932299
183	Lrp1	2.98162	0.15626	0.00286732	0.0972728
184	Sox9	2.97622	0.297502	0.00291823	0.0983695
185	Cdipt	2.97537	0.472317	0.00292634	0.0984862
186	Dscam	2.97175	0.18024	0.00296106	0.0993387
187	Astn2	2.96941	0.237522	0.00298372	0.0999406
188	Arid1b	2.96704	0.242289	0.00300678	0.100181
189	Cntn6	2.95481	0.462418	0.00312857	0.103482
190	Dleu2	2.95129	0.322982	0.0031645	0.104345
191	Fgfr2	2.94855	0.319788	0.00319272	0.105112
192	Stat5b	2.9423	0.355384	0.00325783	0.106757
193	Elmo1	2.9414	0.227149	0.0032673	0.106902
194	Khdrbs2	2.93395	0.2813	0.00334677	0.108728
195	Gm20713	2.93376	0.444048	0.00334881	0.108728
196	S100b	2.93047	0.417506	0.00338446	0.109349
197	Tenm1	2.92962	0.481599	0.00339374	0.109349
198	Rnf43	2.92863	0.50916	0.00340461	0.109366
199	Dhx8	2.92638	0.425503	0.0034293	0.109992
200	Plxdc2	2.92394	0.288988	0.00345626	0.110522
201	Kdelr2	2.91543	0.234901	0.003552	0.112563
202	Taf1d	2.91231	0.263062	0.0035877	0.113186
203	Mir100hg	2.91134	0.351385	0.00359886	0.113369
204	Dclk1	2.87768	0.216294	0.00400617	0.124532
205	Gm10076	2.87155	0.272467	0.00408465	0.126169
206	Cmtm4	2.86899	0.216643	0.00411779	0.126639
207	Csad	2.8663	0.468673	0.00415303	0.127046
208	Cacna1a	2.86247	0.195124	0.00420359	0.128407
209	Oard1	2.86133	0.423318	0.00421867	0.128564
210	Slc24a5	2.86116	0.294771	0.00422088	0.128564
211	Tafa1	2.85833	0.383514	0.00425883	0.129386
212	Phc3	2.83853	0.314107	0.00453223	0.136282
213	Tspan7	2.83138	0.164046	0.00463472	0.138381
214	5430405H02Rik	2.83089	0.639179	0.00464192	0.138401
215	1600010M07Rik	2.82802	0.576909	0.00468363	0.139252
216	Cwf19l2	2.82545	0.309909	0.00472149	0.139985
217	Tanc2	2.82064	0.160173	0.00479274	0.141503
218	Slirp	2.80264	0.267465	0.00506859	0.147386
219	Ndufa1	2.80132	0.187589	0.00508944	0.147789
220	C1ql3	2.80014	0.249379	0.00510813	0.148129
221	Mid1ip1	2.79635	0.290886	0.00516834	0.149465
222	Sppl3	2.79268	0.208286	0.00522728	0.150964
223	Nebl	2.78587	0.378372	0.00533841	0.15333
224	Plpp3	2.75869	0.161316	0.00580333	0.163148
225	Sema6a	2.75533	0.162454	0.00586326	0.164432
226	Sfmbt1	2.75526	0.381415	0.00586453	0.164432
227	Atox1	2.74989	0.188474	0.0059615	0.166646
228	Lrrc4c	2.74958	0.231471	0.00596709	0.166646
229	Cnot3	2.74731	0.292536	0.00600857	0.167362
230	Nlk	2.74076	0.219126	0.00612971	0.169399
231	Ncoa2	2.73374	0.215589	0.00626204	0.172181
232	Nek7	2.73343	0.278221	0.00626789	0.172181
233	Rpl35	2.73326	0.158441	0.00627104	0.172181
234	Tns3	2.72952	0.190113	0.00634257	0.17392
235	Prkg1	2.71765	0.229657	0.00657474	0.178895
236	Maged1	2.71318	0.0885264	0.00666411	0.181094
237	Ntm	2.7119	0.124791	0.00668984	0.18138
238	Hes5	2.70935	0.320379	0.00674158	0.182459
239	Chd7	2.70753	0.116996	0.00677869	0.182995
240	Numb	2.70504	0.393301	0.00682958	0.183704
241	Anapc13	2.69948	0.233113	0.00694473	0.185953
242	Plcl1	2.69927	0.286706	0.00694918	0.185953
243	Fto	2.69645	0.198268	0.00700819	0.187082
244	Zfp36l1	2.69049	0.133608	0.00713463	0.189502
245	Gm15398	2.6803	0.513553	0.00735565	0.195128
246	Nrg1	2.67893	0.295396	0.00738586	0.195684
247	Wdpcp	2.67162	0.413982	0.00754867	0.19826
248	Nlgn1	2.66677	0.21026	0.00765845	0.200496
249	Gria3	2.66093	0.119389	0.00779263	0.203091
250	Ptprt	2.65305	0.175052	0.00797685	0.205904
251	Cox6c	2.65253	0.0870771	0.00798916	0.205904
252	Sgcd	2.65227	0.241729	0.00799532	0.205904
253	Phf21a	2.64588	0.194121	0.00814786	0.208918
254	Nsrp1	2.64361	0.354919	0.00820272	0.209968
255	St13	2.63907	0.148358	0.00831343	0.212288
256	Zfp462	2.63725	0.0909139	0.0083582	0.212918
257	Grik5	2.61702	0.292508	0.00887007	0.222741
258	Afg1l	2.61033	0.728031	0.00904557	0.225012
259	Shisa9	2.60614	0.439085	0.00915689	0.227514
260	Laptm4a	2.60257	0.125505	0.00925284	0.229566
261	Utrn	2.58873	0.503826	0.00963305	0.235576
262	C1ql1	2.5883	0.174012	0.00964497	0.235576
263	Celf2	2.58696	0.0919572	0.00968279	0.236146
264	Tmem163	2.57449	0.187294	0.0100388	0.240405
265	Auts2	2.57428	0.149598	0.010045	0.240405
266	Kcnma1	2.5699	0.209639	0.0101728	0.242401
267	Arhgef11	2.56827	0.310869	0.0102208	0.242554
268	Rbms3	2.56789	0.260308	0.010232	0.242554
269	Cdk14	2.56127	0.177518	0.0104291	0.245577
270	Vegfa	2.55914	0.666567	0.0104932	0.246812
271	Atp2c1	2.55857	0.223264	0.0105104	0.246941
272	Cacna1e	2.55807	0.304187	0.0105254	0.24702
273	Pde1c	2.55171	0.423885	0.0107196	0.250483
274	Por	2.54854	0.327954	0.0108175	0.252475
275	Galnt3	2.54719	0.768369	0.0108594	0.253174
276	Gm42948	2.54549	0.519514	0.0109125	0.253565
277	Chst11	2.5444	0.15851	0.0109465	0.253565
278	Rab3gap1	2.54369	0.312462	0.0109688	0.253769
279	Zcchc7	2.53087	0.217255	0.011378	0.26039
280	Snx3	2.52931	0.122635	0.0114287	0.260987
281	5031425E22Rik	2.52737	0.42051	0.0114921	0.26215
282	Igsf9b	2.52467	0.262296	0.0115806	0.263602
283	Dynlt1a	2.52183	0.479354	0.0116745	0.264957
284	Srsf10	2.51613	0.12969	0.011865	0.268059
285	Ppp6r2	2.51223	0.23764	0.0119971	0.270059
286	S100a13	2.51171	0.185485	0.0120148	0.270059
287	Chchd3	2.50504	0.216162	0.0122438	0.273768
288	Sec23ip	2.50012	0.532569	0.0124152	0.276294
289	Tmeff2	2.49946	0.239808	0.0124384	0.276294
290	Lrrtm1	2.49446	0.41826	0.0126147	0.279331
291	C2cd5	2.49016	0.258043	0.0127686	0.280683
292	Grip1	2.48656	0.215729	0.0128983	0.282948
293	Tmem255b	2.48273	0.338062	0.0130379	0.284129
294	Lrrc4b	2.47947	0.189336	0.0131579	0.285681
295	Fam193a	2.4706	0.193885	0.0134888	0.290778
296	Il1rapl1	2.46873	0.187505	0.0135594	0.291706
297	Arl15	2.46608	0.226296	0.0136601	0.293277
298	Copg2	2.4608	0.279972	0.0138626	0.296259
299	Grm5	2.45868	0.172704	0.0139451	0.297284
300	St6galnac3	2.45737	0.23485	0.0139957	0.298063
301	Gabrb2	2.45226	0.409502	0.014196	0.300235
302	Vstm2b	2.45224	0.173306	0.014197	0.300235
303	Gm32509	2.45044	0.277162	0.014268	0.301074
304	Trpm3	2.44723	0.412539	0.014396	0.302331
305	Eri3	2.44384	0.26239	0.0145317	0.304576
306	Epdr1	2.43604	0.387515	0.0148492	0.310204
307	Snrpf	2.43339	0.128259	0.0149583	0.311972
308	Plcb1	2.42175	0.188827	0.015446	0.320565
309	Negr1	2.42104	0.195411	0.0154762	0.320877
310	Hes1	2.41129	0.316664	0.015896	0.324749
311	Ube2e2	2.41101	0.14801	0.0159084	0.324749
312	Ryr3	2.40202	0.463204	0.0163048	0.330609
313	Pde3b	2.3975	0.191429	0.0165072	0.333437
314	Ubl5	2.39448	0.142007	0.0166442	0.334967
315	Rnf180	2.3932	0.183397	0.0167022	0.335455
316	Hs6st3	2.38854	0.479993	0.0169156	0.339059
317	Polr2l	2.38665	0.480827	0.0170029	0.33924
318	Agap1	2.38367	0.111177	0.0171412	0.341036
319	Ier3ip1	2.37749	0.151608	0.0174309	0.345824
320	Fktn	2.3765	0.331106	0.0174779	0.346432
321	Slc35b2	2.37387	0.242365	0.0176026	0.347603
322	Slx4ip	2.37096	0.337742	0.0177418	0.349374
323	Unc13c	2.36749	0.524388	0.0179094	0.352347
324	Raph1	2.36417	0.195705	0.0180703	0.354524
325	Unc80	2.35911	0.242099	0.0183188	0.358538
326	Wdr1	2.35351	0.179287	0.0185974	0.361513
327	Adgrb3	2.34719	0.148911	0.0189156	0.365111
328	Metap2	2.34709	0.114091	0.0189205	0.365111
329	Fars2	2.34615	0.207686	0.0189686	0.365706
330	4930517O19Rik	2.34336	0.336894	0.0191111	0.367784
331	Snx25	2.34184	0.177242	0.0191888	0.367958
332	Chsy3	2.34172	0.458983	0.0191949	0.367958
333	Arhgef1	2.33976	0.48742	0.0192961	0.369183
334	Cept1	2.33957	0.450062	0.0193058	0.369183
335	Zfp521	2.33132	0.268611	0.0197367	0.375358
336	Fgfr1	2.32465	0.320701	0.0200909	0.381044
337	Gm47283	2.32436	0.225787	0.0201061	0.381044
338	Lrfn5	2.32051	0.382985	0.0203135	0.383062
339	Epb41l4b	2.31736	0.616155	0.0204841	0.384763
340	Csrnp3	2.31634	0.290863	0.0205395	0.385462
341	Myef2	2.31499	0.110221	0.0206132	0.386502
342	Srek1	2.31282	0.09594	0.0207326	0.387369
343	Ntng1	2.3009	0.698095	0.0213975	0.394692
344	Lrrtm4	2.30083	0.221797	0.0214015	0.394692
345	Banp	2.30061	0.366614	0.0214135	0.394692
346	Afap1l2	2.30045	0.207866	0.0214229	0.394692
347	Csgalnact1	2.29794	0.481721	0.0215652	0.39628
348	Cers5	2.29624	0.210406	0.0216624	0.397375
349	Tmem80	2.29505	0.296245	0.0217301	0.397927
350	Sh3bp4	2.29404	0.209942	0.0217884	0.398306
351	Mb21d2	2.28999	0.272273	0.0220218	0.400842
352	Emid1	2.2855	0.18338	0.0222837	0.404647
353	Ino80d	2.2851	0.305637	0.0223073	0.404647
354	Braf	2.28427	0.164857	0.0223558	0.404834
355	Tmcc1	2.28126	0.156207	0.0225329	0.407343
356	Fryl	2.27958	0.190072	0.0226324	0.40835
357	Alk	2.27868	0.251266	0.0226858	0.408643
358	Lpp	2.27708	0.194347	0.0227817	0.409521
359	Slit2	2.2736	0.361382	0.0229901	0.41209
360	Gm47591	2.27102	0.306946	0.0231458	0.41313
361	Gabra2	2.27062	0.471131	0.0231701	0.413217
362	Sox8	2.2701	0.199112	0.0232017	0.413431
363	Nudcd3	2.26858	0.194069	0.0232937	0.414061
364	Itga9	2.26844	0.340103	0.0233023	0.414061
365	2024-03-01	2.26672	0.16515	0.0234076	0.414684
366	Gpr17	2.26591	0.168118	0.0234569	0.415182
367	Dhx30	2.26111	0.184126	0.0237525	0.419597
368	Etv1	2.2609	0.192617	0.0237657	0.419597
369	Slc4a4	2.25754	0.359226	0.0239746	0.422227
370	Kifap3	2.25375	0.108168	0.0242118	0.424639
371	Galnt11	2.25068	0.25765	0.024406	0.42628
372	Gm45025	2.24957	0.621378	0.0244766	0.426965
373	Arl8a	2.2489	0.145444	0.0245187	0.427133
374	AC149090.1	2.24287	0.419786	0.0249052	0.431438
375	Hist1h4d	2.22714	0.293496	0.0259379	0.444537
376	Ampd3	2.22648	0.35345	0.0259822	0.444638
377	Pofut2	2.22428	0.3201	0.0261298	0.445722
378	Trps1	2.2213	0.184506	0.0263308	0.448069
379	Zeb1	2.21862	0.0708536	0.0265123	0.450071
380	S100a6	2.21496	0.194387	0.026763	0.452874
381	Adgrl1	2.21087	0.242586	0.0270451	0.455102
382	Acvr2b	2.21042	0.422961	0.0270763	0.455265
383	Slc1a3	2.20654	0.131406	0.0273464	0.458234
384	Ncoa3	2.2063	0.549778	0.027363	0.458234
385	Tshz1	2.20337	0.211438	0.0275689	0.460257
386	Gm16599	2.20171	0.450437	0.0276857	0.461117
387	Cadps	2.20006	0.146803	0.027803	0.461979
388	Pcsk2	2.19807	0.208922	0.0279442	0.463599
389	4930509J09Rik	2.19752	0.524441	0.027983	0.463879
390	Ppm1g	2.19681	0.217321	0.0280337	0.464355
391	Asic2	2.19246	0.181619	0.0283462	0.468431
392	Snrnp70	2.18089	0.114358	0.0291912	0.478288
393	Fiz1	2.17607	0.603635	0.0295501	0.482562
394	Sorbs2	2.17586	0.129828	0.029566	0.482562
395	Uqcr11	2.17482	0.100601	0.029644	0.483089
396	Bsg	2.16968	0.0622774	0.0300309	0.486028
397	Tsc22d1	2.16727	0.116006	0.0302143	0.488366
398	Pcdh9	2.16469	0.160181	0.0304114	0.490684
399	Atat1	2.16403	0.236133	0.0304621	0.49113
400	Sgk3	2.16176	0.248417	0.0306368	0.492446
401	St6gal1	2.1558	0.477132	0.0310995	0.496924
402	Rmdn2	2.15575	0.556508	0.0311032	0.496924
403	Pknox2	2.15178	0.227499	0.031415	0.500019
404	Ehbp1	2.14667	0.185725	0.0318199	0.504397
405	Plpp4	2.14413	0.154476	0.0320221	0.505901
406	Carmil1	2.14236	0.237646	0.0321645	0.506991
407	Ryr2	2.13406	0.267131	0.032838	0.514544
408	Reep3	2.13328	0.0886603	0.032902	0.514784
409	Enpp2	2.12857	0.11499	0.0332899	0.519087
410	Wwox	2.12268	0.219056	0.0337807	0.523885
411	Spats2l	2.12017	0.263003	0.0339915	0.525231
412	Gnb1	2.11965	0.0771736	0.0340354	0.525526
413	Ptprn2	2.11913	0.207575	0.0340794	0.525821
414	Caskin1	2.11225	0.35698	0.0346652	0.532531
415	Mmp16	2.10598	0.114925	0.0352061	0.538265
416	Grik4	2.10463	0.169416	0.0353234	0.538618
417	Nfasc	2.10437	0.162876	0.0353461	0.538618
418	Elavl4	2.10413	0.171594	0.0353667	0.538618
419	mt-Nd1	2.10205	0.0789812	0.0355487	0.540108
420	Astn1	2.09541	0.127881	0.036135	0.544997
421	Gm49797	2.0946	0.298498	0.0362064	0.544997
422	Agrn	2.09283	0.279365	0.0363646	0.546346
423	Nrde2	2.09056	0.448081	0.0365679	0.549011
424	Ambra1	2.08897	0.163989	0.0367103	0.550368
425	Akr1e1	2.08722	0.296204	0.0368682	0.551563
426	Sf3b4	2.08516	0.234557	0.0370545	0.55396
427	Ctnna2	2.08374	0.17357	0.0371835	0.554643
428	Midn	2.08351	0.11455	0.037205	0.554643
429	Aak1	2.07603	0.157789	0.037891	0.561705
430	Slc2a13	2.07492	0.259479	0.0379939	0.561819
431	Nceh1	2.07364	0.301485	0.0381125	0.562949
432	Zfp532	2.07341	0.248815	0.0381345	0.562949
433	Camk4	2.07012	0.551997	0.0384413	0.566687
434	Slco3a1	2.06444	0.411838	0.0389759	0.572575
435	Adipor2	2.05992	0.210267	0.0394059	0.57809
436	Gpm6b	2.05533	0.0663572	0.0398468	0.583748
437	Atp5e	2.05425	0.0669414	0.0399519	0.584884
438	Tes	2.05373	0.526424	0.0400023	0.585216
439	Asap1	2.05212	0.140907	0.0401583	0.586688
440	Grina	2.05093	0.243171	0.0402734	0.587963
441	Cox7a2	2.04989	0.0762411	0.0403748	0.589039
442	Ptdss1	2.04847	0.27124	0.0405136	0.589302
443	Clip3	2.04495	0.204779	0.0408598	0.592846
444	Sorbs1	2.04072	0.182256	0.0412791	0.596612
445	Camk2d	2.04062	0.2084	0.0412885	0.596612
446	Elavl3	2.03972	0.140577	0.041378	0.597091
447	2610035D17Rik	2.03892	0.263097	0.0414583	0.597841
448	Gm15706	2.03594	0.647673	0.0417567	0.600785
449	Arhgap33	2.03535	0.285517	0.0418161	0.600785
450	Cmss1	2.03163	0.223394	0.0421909	0.604699
451	Smarca2	2.03125	0.137534	0.0422293	0.604839
452	Chmp2a	2.02338	0.175411	0.0430344	0.614706
453	Nrxn3	2.022	0.145994	0.0431759	0.615068
454	Sybu	2.02032	0.211903	0.0433497	0.615956
455	Tox	2.01926	0.176284	0.0434602	0.615976
456	Atp6v0d1	2.01921	0.18122	0.0434651	0.615976
457	Apba1	2.01914	0.252455	0.0434725	0.615976
458	Cobl	2.0176	0.291761	0.0436325	0.617297
459	Sox21	2.01034	0.169572	0.044395	0.624035
460	Tshz2	2.00911	0.158947	0.0445252	0.625036
461	Cop1	2.00691	0.168666	0.044759	0.626656
462	Dgkb	2.00658	0.242931	0.0447943	0.626735
463	Kcnmb4	2.00623	0.19379	0.0448321	0.62685
464	Eif2s3y	2.00452	0.215751	0.045014	0.627322
465	Cox17	2.00244	0.246427	0.0452373	0.62919
466	Ext1	1.99797	0.146586	0.0457198	0.634651
467	Pcp4	1.99601	0.25321	0.0459331	0.635944
468	Ikzf2	1.99452	0.416575	0.0460956	0.637359
469	Atxn1	1.99262	0.220839	0.0463026	0.638959
470	Sox5os4	1.99222	0.606407	0.0463466	0.638959
471	Med31	1.99118	0.278799	0.0464609	0.639322
472	Rbm39	1.99102	0.0603157	0.0464791	0.639322
473	Smim4	1.98801	0.273951	0.0468104	0.641793
474	Ank2	1.98711	0.10018	0.0469099	0.64191
475	Galnt10	1.98319	0.22637	0.0473466	0.645383
476	B3galt1	1.98319	0.162911	0.0473466	0.645383
477	Tsnax	1.97973	0.187616	0.0477336	0.649404
478	Sipa1l1	1.9781	0.162177	0.0479174	0.65065
479	Szt2	1.97626	0.772863	0.0481259	0.65268
480	Vti1a	1.97304	0.172274	0.0484912	0.655917
481	Tada2a	1.96845	0.245686	0.0490164	0.660218
482	Ccl25	1.96781	0.305414	0.0490898	0.660218
483	Gpr158	1.9663	0.249379	0.0492643	0.662144
484	Slc22a23	1.96365	0.179977	0.049571	0.665183
485	Zcchc14	1.96131	0.186365	0.0498434	0.667384
486	Plp1	1.96093	0.488934	0.0498875	0.667553
487	Fam126b	1.95958	0.321434	0.0500451	0.668689
488	Gsk3b	1.95906	0.0590478	0.050106	0.668785
489	Amfr	1.95795	0.195234	0.0502363	0.66917
490	Ttyh3	1.95305	0.214247	0.0508137	0.674404
491	Leng8	1.95225	0.21564	0.050909	0.675247
492	Megf11	1.94482	0.150598	0.0517969	0.68445
493	2610037D02Rik	1.94236	0.421439	0.0520938	0.686658
494	Ldlrad4	1.93687	0.229052	0.0527612	0.694033
495	Gatm	1.93607	0.0992462	0.0528597	0.694591
496	Slc7a10	1.93325	0.491727	0.0532053	0.697783
497	Rab34	1.93046	0.273964	0.0535499	0.700376
498	Atp9a	1.92743	0.160068	0.0539259	0.704103
499	Sox6	1.92599	0.0628156	0.0541058	0.705274
500	Wipi1	1.92471	0.550961	0.0542655	0.706921
501	Mmd2	1.92358	0.212149	0.0544078	0.707468
502	Kcnd3	1.92251	0.117026	0.0545414	0.708771
503	Rap1gap	1.9205	0.236356	0.0547947	0.710753
504	Ttc8	1.91929	0.445966	0.0549471	0.711858
505	Zfand6	1.91364	0.184358	0.0556661	0.717994
506	Cd9	1.91355	0.0996429	0.0556782	0.717994
507	Tmbim6	1.91293	0.0638522	0.0557569	0.717994
508	Nrg3	1.91291	0.195449	0.0557599	0.717994
509	Fhod3	1.91262	0.286181	0.0557963	0.718025
510	Mfge8	1.90777	0.232149	0.0564204	0.722727
511	Eno1	1.90775	0.147973	0.0564235	0.722727
512	Tspan13	1.90773	0.106108	0.0564265	0.722727
513	Lypd6	1.90628	0.667736	0.0566134	0.722813
514	Arhgef3	1.90605	0.156213	0.056644	0.722813
515	Ube2d2a	1.90574	0.120073	0.056684	0.722813
516	Rab26os	1.90562	0.962556	0.0566993	0.722813
517	2310010J17Rik	1.90512	0.50467	0.0567638	0.723005
518	Krt1	1.90266	0.334811	0.0570843	0.725219
519	Lrfn2	1.90248	0.357608	0.057109	0.725219
520	Dclk2	1.9016	0.136172	0.0572234	0.725801
521	Ano4	1.89997	0.253618	0.0574373	0.726772
522	Chn2	1.89952	0.263343	0.0574963	0.726847
523	Bicc1	1.899	0.309083	0.0575647	0.727081
524	Rtl4	1.89599	0.502049	0.0579608	0.730735
525	Etv6	1.89576	0.212997	0.0579921	0.730735
526	Pmepa1	1.89152	0.182393	0.0585545	0.733971
527	Chadl	1.89152	0.241188	0.0585545	0.733971
528	Dgat1	1.89107	0.460873	0.0586145	0.733971
529	Ift122	1.89079	0.485701	0.0586524	0.733971
530	Gfod1	1.88939	0.200042	0.058839	0.733971
531	Sik3	1.88911	0.134932	0.058877	0.733971
532	Zfp579	1.88904	0.496281	0.0588865	0.733971
533	Phip	1.88734	0.205879	0.0591151	0.733971
534	Csnk2a1	1.88691	0.0816301	0.0591724	0.733971
535	Dlc1	1.88686	0.361813	0.0591787	0.733971
536	Rab3c	1.88585	0.229177	0.0593157	0.73516
537	Tusc3	1.88123	0.143797	0.0599402	0.741165
538	Zmynd8	1.88041	0.184563	0.0600528	0.74189
539	Slc6a9	1.87825	0.570603	0.0603466	0.74445
540	Pan2	1.87686	0.53493	0.0605377	0.745504
541	Ebf1	1.87534	0.794674	0.0607455	0.747194
542	Pi4kb	1.86907	0.275356	0.0616124	0.754351
543	Lnx1	1.86747	0.141644	0.0618365	0.754968
544	Pacrg	1.86713	0.261537	0.0618827	0.754968
545	Uvssa	1.86692	0.373556	0.0619125	0.754968
546	Snrpg	1.86635	0.09374	0.0619918	0.755106
547	Tmem191c	1.86633	0.313863	0.0619951	0.755106
548	Rgs7	1.863	0.140135	0.0624629	0.758308
549	Adam22	1.8625	0.118536	0.0625328	0.758308
550	Vstm2a	1.86195	0.356308	0.0626095	0.758308
551	Erc2	1.85926	0.167139	0.0629906	0.7611
552	Snrk	1.85831	0.320822	0.0631248	0.762286
553	Tubgcp4	1.85666	0.396182	0.0633601	0.764692
554	Nckap5	1.85621	0.130632	0.0634241	0.765029
555	Trp53i13	1.85443	0.991251	0.0636773	0.767057
556	Syn2	1.85427	0.154204	0.063701	0.767057
557	Arf1	1.85122	0.102174	0.0641386	0.771011
558	Sema3d	1.84951	0.210772	0.0643839	0.772807
559	Rdx	1.84492	0.0796882	0.0650487	0.778415
560	Inpp4b	1.8444	0.184469	0.0651245	0.778606
561	Car10	1.8426	0.458811	0.0653867	0.780269
562	Gm11650	1.84256	0.364724	0.0653936	0.780269
563	Tnrc6c	1.84234	0.111662	0.0654248	0.780269
564	Sarm1	1.84116	0.654792	0.0655978	0.781384
565	Gm36975	1.83948	0.31458	0.0658443	0.782626
566	Trpm7	1.83695	0.163377	0.0662171	0.785734
567	Pik3ca	1.8353	0.176557	0.0664619	0.786875
568	Cpq	1.8339	0.213898	0.0666689	0.788435
569	Strada	1.8334	0.418972	0.0667427	0.788435
570	Mfsd8	1.82777	0.453602	0.0675836	0.795155
571	Sparc	1.82692	0.251081	0.0677116	0.79586
572	Myt1	1.82668	0.118653	0.0677471	0.79586
573	Pcyt2	1.82531	0.178864	0.0679538	0.797845
574	Npdc1	1.82302	0.117882	0.0683006	0.800309
575	Ddx18	1.81999	0.197938	0.0687604	0.801978
576	Tspan12	1.81869	0.159003	0.0689588	0.802964
577	Rab11b	1.81687	0.14209	0.0692373	0.805321
578	Drg1	1.81578	0.168878	0.0694041	0.806375
579	Amph	1.81514	0.171558	0.0695022	0.807072
580	Cacna1c	1.8142	0.128822	0.0696477	0.808318
581	Srgap1	1.80946	0.144689	0.0703789	0.813682
582	Ppwd1	1.80847	0.23717	0.0705333	0.815021
583	Mrps21	1.80726	0.141519	0.0707211	0.816385
584	Zcchc9	1.80374	0.234741	0.0712721	0.821765
585	Csf2ra	1.80258	0.370766	0.0714541	0.823414
586	Rap1gap2	1.80083	0.319784	0.0717297	0.82614
587	Ndufaf7	1.79865	0.2638	0.0720735	0.827399
588	Wdr17	1.79785	0.310826	0.0722008	0.828412
589	Arhgap24	1.79525	0.312931	0.0726143	0.830842
590	Hivep2	1.79503	0.211298	0.0726482	0.830842
591	4833422C13Rik	1.79274	0.484739	0.0730145	0.833681
592	Kctd1	1.79066	0.326291	0.0733481	0.837038
593	Galntl6	1.78635	0.599769	0.0740421	0.841721
594	Slc30a6	1.78614	0.579126	0.0740765	0.841721
595	Acot2	1.78541	0.512673	0.0741953	0.842167
596	Smyd3	1.78474	0.20862	0.0743027	0.842379
597	Maz	1.78231	0.228965	0.074699	0.846069
598	Ssbp2	1.78061	0.171165	0.074977	0.847857
599	Naa38	1.77888	0.20221	0.0752597	0.850188
600	Fbxl17	1.77838	0.142205	0.0753412	0.850188
601	2310015A10Rik	1.77472	0.35525	0.075945	0.853786
602	Pde8b	1.77396	0.164079	0.0760701	0.854285
603	Dot1l	1.77211	0.218526	0.0763758	0.856356
604	Psmd2	1.76885	0.126368	0.0769191	0.859716
605	Magi1	1.76182	0.102641	0.0780992	0.869233
606	Tbck	1.76078	0.243738	0.0782753	0.869676
607	S100a16	1.76007	0.12833	0.0783955	0.870244
608	Nalcn	1.75965	0.133767	0.0784677	0.87058
609	B9d1	1.75929	0.436979	0.0785279	0.87058
610	Prkca	1.75844	0.190586	0.0786726	0.87058
611	Cacna2d2	1.75792	0.276972	0.0787611	0.871105
612	Grin3a	1.75664	0.123591	0.0789787	0.872323
613	Slc49a4	1.75492	0.225207	0.0792737	0.874489
614	Ctdspl	1.75385	0.310004	0.079456	0.8749
615	Neu4	1.75335	0.687534	0.0795412	0.875107
616	Setd4	1.75281	0.462275	0.0796345	0.875277
617	Arvcf	1.74955	0.266557	0.0801967	0.8809
618	Kat6b	1.74867	0.161449	0.0803479	0.880913
619	Rbm25	1.74465	0.052663	0.0810459	0.884361
620	Spag7	1.74332	0.153018	0.0812769	0.885951
621	Sh3bp5	1.74269	0.237748	0.0813885	0.885951
622	Klhl2	1.74186	0.281748	0.0815333	0.886886
623	2700097O09Rik	1.74165	0.377841	0.0815705	0.886886
624	2610203C22Rik	1.739	0.617292	0.0820355	0.889837
625	Cpeb2	1.73786	0.214654	0.0822354	0.891368
626	Chst2	1.73594	0.263983	0.0825737	0.893657
627	Napg	1.73509	0.264431	0.0827244	0.893921
628	Trp53inp1	1.73422	0.261517	0.0828795	0.895141
629	Gm2164	1.7333	0.256918	0.0830432	0.895989
630	Slc24a2	1.73282	0.803556	0.0831273	0.895989
631	Cdh13	1.73282	0.0926048	0.0831273	0.895989
632	Kifc3	1.72994	0.297615	0.0836417	0.899516
633	Bcas3	1.7279	0.261573	0.0840058	0.9027
634	Satb1	1.72745	0.159729	0.0840865	0.903015
635	Fam155a	1.72726	0.147546	0.0841204	0.903015
636	Ppargc1a	1.72516	0.444799	0.084499	0.905243
637	Shisa4	1.72322	0.185152	0.0848491	0.907615
638	Rims2	1.72322	0.0911085	0.0848491	0.907615
639	Lamp1	1.71659	0.0781564	0.0860532	0.915454
640	Tafa4	1.71581	0.392473	0.0861961	0.915547
641	Pip4p2	1.71122	0.164968	0.0870396	0.922193
642	Scfd2	1.70995	0.161705	0.0872756	0.92423
643	Zc3h4	1.70855	0.239127	0.087534	0.92604
644	Surf6	1.70779	0.625626	0.0876744	0.926302
645	Golga4	1.70595	0.236497	0.0880174	0.926302
646	Phlda1	1.7046	0.118491	0.0882687	0.927326
647	Tnr	1.70117	0.0530862	0.0889108	0.930748
648	Ttc5	1.70098	0.1969	0.0889463	0.930748
649	Slc44a1	1.69398	0.174871	0.090269	0.936718
650	Ltbp1	1.69398	0.39405	0.090269	0.936718
651	Mettl15	1.69218	0.419945	0.0906111	0.937969
652	Tmem237	1.69095	0.179951	0.0908458	0.938563
653	Prkn	1.68769	0.164457	0.0914711	0.942507
654	Tmco1	1.68748	0.137546	0.091512	0.942507
655	Cadm2	1.6827	0.0890872	0.0924337	0.948948
656	Irf2bp2	1.68222	0.325285	0.0925254	0.949428
657	Ppfia2	1.6813	0.173821	0.0927044	0.950024
658	Xpr1	1.67965	0.100123	0.0930263	0.9518
659	Rab31	1.67858	0.120976	0.0932337	0.953461
660	Gm2a	1.67584	0.0992764	0.0937701	0.955715
661	Lrrc8a	1.67463	0.408151	0.0940067	0.957419
662	Zfp444	1.67416	0.386041	0.0940996	0.957419
663	Kirrel3	1.67406	0.153819	0.0941182	0.957419
664	Atp6v0a2	1.6725	0.219328	0.0944254	0.958985
665	Hdac1	1.67236	0.19746	0.0944534	0.958985
666	Pgpep1	1.6647	0.299307	0.0959735	0.966823
667	Pbrm1	1.66455	0.112399	0.0960018	0.966823
668	Gm48678	1.65876	0.383343	0.0971645	0.975285
669	Grm7	1.65847	0.321873	0.0972217	0.975397
670	Lsm6	1.65769	0.082874	0.0973793	0.976292
671	Magi2	1.65758	0.0995269	0.0974032	0.976292
672	Dock9	1.65509	0.187829	0.0979059	0.979938
673	Cspg4	1.65443	0.0873959	0.0980403	0.98082
674	Xndc1	1.65223	0.306464	0.0984878	0.982048
675	Tsen54	1.65169	0.737638	0.0985987	0.982691
676	Rbmxl1	1.65005	0.129861	0.098932	0.985218
677	Lonp2	1.64989	0.176877	0.0989659	0.985218
678	Fam151b	1.64927	0.816273	0.0990918	0.985218
679	Ufsp2	1.64885	0.304146	0.099179	0.985218
680	Ranbp9	1.64861	0.12359	0.0992275	0.985218
681	Gm28750	1.6484	0.546753	0.0992711	0.985218
682	Vps35l	1.64681	0.185014	0.0995966	0.98706
683	Gm38039	1.64423	0.474089	0.100128	0.991397
684	Hap1	1.64303	0.194192	0.100377	0.993373
685	Dlgap4	1.64054	0.151169	0.100892	0.997099
686	Scnm1	1.63957	0.309407	0.101094	0.998159
687	E130308A19Rik	1.63853	0.147778	0.10131	0.999833
688	Ndufa5	1.63766	0.0986141	0.101493	1
689	Slc23a2	1.63572	0.174275	0.101899	1
690	Kcnip4	1.63513	0.443422	0.102022	1
691	Camkmt	1.63458	0.223848	0.102137	1
692	D3Ertd751e	1.63281	0.49281	0.102509	1
693	Gm46367	1.63106	0.540356	0.102878	1
694	Sptlc2	1.63068	0.218581	0.102958	1
695	Tmem165	1.62924	0.131943	0.103263	1
696	Clasp2	1.62879	0.085041	0.103358	1
697	Dscaml1	1.62675	0.114234	0.10379	1
698	Msra	1.62533	0.236191	0.104091	1
699	Arf5	1.6246	0.0806551	0.104248	1
700	Rnf44	1.62417	0.255925	0.104339	1
701	Bmt2	1.62408	0.180432	0.104359	1
702	Ttc13	1.62339	0.29915	0.104505	1
703	Rpa3	1.61899	0.261901	0.105448	1
704	Igdcc4	1.61798	0.453145	0.105668	1
705	Fam222b	1.61762	0.165002	0.105744	1
706	Tmem246	1.61715	0.249695	0.105846	1
707	Naaladl2	1.61448	0.257191	0.106424	1
708	Cthrc1	1.61424	0.162505	0.106475	1
709	Me3	1.61282	0.253626	0.106784	1
710	Cux2	1.61001	0.159253	0.107397	1
711	Raf1	1.60941	0.137277	0.107526	1
712	Ntrk2	1.60913	0.0713738	0.107588	1
713	Tm9sf1	1.6084	0.249357	0.107748	1
714	Slc16a2	1.60558	0.270246	0.108366	1
715	B3galnt1	1.60475	0.319072	0.108548	1
716	Dhdds	1.60236	0.226023	0.109075	1
717	Pomgnt2	1.60184	0.904162	0.10919	1
718	Nrip1	1.60012	0.166126	0.109573	1
719	Arsb	1.59976	0.165109	0.109651	1
720	Rhbdd2	1.59697	0.287593	0.110272	1
721	Rcan1	1.59657	0.235602	0.110362	1
722	Eftud2	1.59267	0.133708	0.111235	1
723	Hdac9	1.5925	0.384801	0.111272	1
724	Fam110b	1.59118	0.193756	0.11157	1
725	Rps6ka2	1.58995	0.555817	0.111847	1
726	Gm45435	1.58876	1.23289	0.112114	1
727	Mbd5	1.5886	0.161723	0.112151	1
728	Rpp38	1.58794	0.837047	0.112301	1
729	Lmcd1	1.58148	0.202199	0.113769	1
730	Epas1	1.58077	0.374965	0.113931	1
731	Crebrf	1.58048	0.19944	0.113996	1
732	Kcnk10	1.57973	0.234095	0.114169	1
733	Trim8	1.57734	0.201973	0.114718	1
734	Cenpp	1.57701	0.290413	0.114794	1
735	C130073E24Rik	1.57452	0.786126	0.115367	1
736	Dlg1	1.57334	0.178988	0.11564	1
737	Zkscan3	1.57254	0.16366	0.115826	1
738	6530411M01Rik	1.57251	0.545657	0.115832	1
739	Eln	1.57123	0.374084	0.116128	1
740	Sec61g	1.57071	0.0718923	0.116249	1
741	Bckdhb	1.56925	0.239599	0.11659	1
742	Ino80dos	1.56873	0.278617	0.116711	1
743	Gpr85	1.56861	0.230517	0.116739	1
744	Gemin8	1.56844	0.642478	0.116778	1
745	5330438D12Rik	1.56783	0.144723	0.116921	1
746	Xpnpep1	1.56381	0.209488	0.117863	1
747	Tent5a	1.56371	0.643615	0.117885	1
748	4930445B16Rik	1.5621	0.394765	0.118263	1
749	Cdc42ep1	1.56054	0.391287	0.118632	1
750	Cyp7b1	1.55808	0.376767	0.119214	1
751	Cstf3	1.55707	0.111685	0.119455	1
752	Gm45352	1.55593	1.06703	0.119725	1
753	Macrod2	1.5551	0.11674	0.119922	1
754	Bach2	1.54883	0.116507	0.121422	1
755	Gas1	1.5429	0.183545	0.122856	1
756	Irx1	1.54079	0.345953	0.123368	1
757	Mpv17l	1.53987	0.338883	0.123592	1
758	Atg16l2	1.53902	0.26493	0.1238	1
759	Ackr3	1.53873	0.420879	0.12387	1
760	Map4k4	1.53634	0.070311	0.124454	1
761	Slitrk3	1.53627	0.200232	0.124471	1
762	Pank2	1.53556	0.268485	0.124646	1
763	Acd	1.53412	0.22348	0.125	1
764	Tcf7l2	1.53353	0.164324	0.125146	1
765	Prmt2	1.53351	0.21867	0.125151	1
766	Pdcd4	1.53336	0.148825	0.125186	1
767	Surf1	1.53327	0.274245	0.12521	1
768	Fbxl7	1.53235	0.2509	0.125437	1
769	Dusp8	1.53145	0.380576	0.125659	1
770	Klhl28	1.53133	0.252336	0.125688	1
771	Hjurp	1.52918	0.143537	0.126221	1
772	Cars2	1.52859	0.569114	0.126367	1
773	Itga8	1.5275	0.395854	0.126638	1
774	Etv4	1.52648	0.167583	0.12689	1
775	Vps72	1.52539	0.217737	0.127161	1
776	Shc4	1.52383	0.147607	0.127551	1
777	Sertad2	1.52132	0.184058	0.128179	1
778	Ror1	1.51969	0.598983	0.128589	1
779	Arpp19	1.51865	0.122579	0.128851	1
780	Snrpb2	1.51465	0.155577	0.129861	1
781	Pdia6	1.51229	0.0625024	0.130461	1
782	Strn4	1.51186	0.161659	0.130569	1
783	Pdzrn4	1.51153	0.142924	0.130654	1
784	Gm11713	1.51073	0.941942	0.130858	1
785	Kcnmb2	1.50997	0.469365	0.131051	1
786	Etnk1	1.50687	0.0971027	0.131844	1
787	Rgs17	1.50644	0.161239	0.131953	1
788	Stard13	1.50585	0.178565	0.132105	1
789	Ust	1.5046	0.197073	0.132427	1
790	Gm38304	1.50439	0.446834	0.132482	1
791	Cluap1	1.50342	0.417081	0.132732	1
792	Snx29	1.50325	0.262523	0.132774	1
793	Plekha5	1.4989	0.105075	0.1339	1
794	Golt1b	1.49736	0.325891	0.1343	1
795	Ift140	1.4966	0.382579	0.134496	1
796	Emd	1.49533	0.210892	0.134829	1
797	Mbtps1	1.49402	0.162657	0.135169	1
798	Manf	1.49348	0.087242	0.135311	1
799	Rabgap1l	1.49199	0.108212	0.135702	1
800	Birc2	1.49104	0.271882	0.13595	1
801	Gigyf1	1.4901	0.302239	0.136198	1
802	Gramd1b	1.49	0.386759	0.136223	1
803	Manea	1.48989	0.255274	0.136254	1
804	Frmd8	1.48953	0.28739	0.136348	1
805	Gm20642	1.48922	0.557285	0.136429	1
806	Gm20033	1.48783	0.329895	0.136796	1
807	Dpf3	1.48759	0.308635	0.136859	1
808	Tmem151b	1.48714	0.747524	0.136977	1
809	Ptprk	1.48641	0.110647	0.137171	1
810	Tpk1	1.48523	0.442558	0.137484	1
811	Uba2	1.48444	0.126991	0.137691	1
812	Diaph2	1.48314	0.140423	0.138036	1
813	Angel2	1.48253	0.213338	0.1382	1
814	Ednrb	1.48239	0.0798669	0.138237	1
815	Trappc9	1.48165	0.213711	0.138433	1
816	Taco1os	1.48158	0.711314	0.138451	1
817	Stxbp5l	1.48113	0.252407	0.138571	1
818	Galnt17	1.47874	0.211225	0.139209	1
819	Phactr1	1.47837	0.128555	0.13931	1
820	Rusc2	1.47766	0.435538	0.1395	1
821	Zdhhc14	1.47732	0.133749	0.139589	1
822	Ern1	1.47728	0.40334	0.139601	1
823	Scmh1	1.47643	0.154179	0.13983	1
824	Fat3	1.47605	0.14984	0.139931	1
825	Cep128	1.476	0.325831	0.139944	1
826	Rxylt1	1.47444	0.150401	0.140364	1
827	Dcaf11	1.47442	0.274453	0.14037	1
828	Snx21	1.47363	0.537362	0.14058	1
829	Stk32a	1.47342	0.132894	0.140637	1
830	2900093K20Rik	1.47307	0.47638	0.140733	1
831	Zw10	1.47224	0.433541	0.140956	1
832	Mettl3	1.47082	0.226244	0.14134	1
833	Klhdc10	1.46848	0.103969	0.141975	1
834	Ecsit	1.46824	0.274386	0.142039	1
835	Rab11fip3	1.46779	0.256484	0.142161	1
836	Phka2	1.46718	0.688869	0.142328	1
837	Scn3a	1.46699	0.12239	0.142379	1
838	Snx30	1.46673	0.240003	0.14245	1
839	Pcolce2	1.46495	0.384419	0.142934	1
840	Cradd	1.46479	0.480278	0.142979	1
841	Ddx19b	1.46448	0.327292	0.143063	1
842	Gm20275	1.46441	0.324368	0.143082	1
843	Ptpn4	1.4641	0.150882	0.143166	1
844	Foxn2	1.46138	0.229367	0.143911	1
845	Tmem38b	1.46081	0.333025	0.144067	1
846	Dcaf6	1.46022	0.183526	0.144229	1
847	Gm10863	1.45954	0.279434	0.144418	1
848	Pcdh7	1.45871	0.047853	0.144645	1
849	Dnajb9	1.45682	0.282922	0.145167	1
850	Mbnl2	1.45622	0.0929741	0.145331	1
851	Fxyd7	1.45561	0.23982	0.145501	1
852	Krtcap2	1.45511	0.061936	0.145638	1
853	Snx10	1.45485	0.187766	0.14571	1
854	Plppr2	1.4535	0.221931	0.146084	1
855	Tanc1	1.45275	0.152982	0.146294	1
856	Rbm10	1.45052	0.257414	0.146913	1
857	Ankhd1	1.44901	0.141351	0.147335	1
858	Gm13052	1.44792	0.316106	0.147639	1
859	Nav3	1.44778	0.080818	0.147679	1
860	Ormdl2	1.44619	0.207249	0.148123	1
861	mt-Co1	1.44532	0.119502	0.148368	1
862	Tmem120a	1.44515	0.440904	0.148415	1
863	Odf2	1.44482	0.195485	0.148508	1
864	Dok5	1.44399	0.482601	0.14874	1
865	Ubash3b	1.44279	0.199928	0.14908	1
866	Tvp23b	1.44241	0.270931	0.149187	1
867	Thsd7a	1.44101	0.139471	0.149581	1
868	Ttc7b	1.44087	0.171244	0.149621	1
869	4933411O13Rik	1.44042	0.530354	0.149748	1
870	Dip2c	1.43964	0.0803384	0.149969	1
871	Ttpal	1.4377	0.490157	0.150518	1
872	Calcrl	1.43453	0.182225	0.15142	1
873	Rit2	1.43406	0.553476	0.151555	1
874	Fam229b	1.43404	0.595112	0.151562	1
875	Glcci1	1.43127	0.172503	0.152353	1
876	Tasp1	1.43035	0.29985	0.152618	1
877	Kansl3	1.42971	0.258244	0.152801	1
878	Fgfrl1	1.42964	0.264411	0.152821	1
879	Rbm6	1.42928	0.109898	0.152923	1
880	Efna2	1.42836	0.273713	0.153189	1
881	Ncam2	1.42817	0.037212	0.153243	1
882	Snhg20	1.42758	0.221472	0.153413	1
883	1810024B03Rik	1.42751	0.647855	0.153434	1
884	Armc8	1.42687	0.137452	0.153618	1
885	Zmynd11	1.42453	0.0851572	0.154294	1
886	Lgmn	1.42443	0.17042	0.154321	1
887	Tnpo1	1.42396	0.0775992	0.154458	1
888	Zcchc3	1.42311	0.218321	0.154705	1
889	9030025P20Rik	1.4224	0.760712	0.154911	1
890	Kcnj3	1.42129	0.414222	0.155234	1
891	Cox20	1.42119	0.175683	0.155261	1
892	8030462N17Rik	1.42084	0.20839	0.155364	1
893	Ddit4	1.42069	0.2703	0.155406	1
894	Csnk1g1	1.42046	0.141852	0.155474	1
895	Sec61a2	1.41994	0.176051	0.155626	1
896	Tbc1d23	1.41923	0.123725	0.155833	1
897	Rlbp1	1.41878	0.0868548	0.155964	1
898	Pxdc1	1.41774	0.195286	0.156267	1
899	Gm27239	1.41762	0.67644	0.156302	1
900	Gm42726	1.41757	1.09971	0.156316	1
901	Ccnt1	1.41674	0.189233	0.156558	1
902	Rimklb	1.41655	0.1536	0.156613	1
903	Cuedc1	1.41466	0.113819	0.157167	1
904	Wipf1	1.41388	0.110671	0.157397	1
905	Notch1	1.41298	0.107161	0.157661	1
906	Coq3	1.41275	0.293811	0.15773	1
907	Farsb	1.41133	0.188533	0.158148	1
908	Ppp1r9a	1.40844	0.0886745	0.159	1
909	Marf1	1.40809	0.265037	0.159105	1
910	Zfp36l2	1.40806	0.1392	0.159112	1
911	Insyn2a	1.40662	0.274081	0.15954	1
912	Tmem14a	1.40631	0.283812	0.159631	1
913	Rab27b	1.40627	0.273708	0.159645	1
914	Adcy9	1.40544	0.225298	0.159891	1
915	Clu	1.39879	0.211424	0.161876	1
916	Ppp3ca	1.39829	0.0344251	0.162025	1
917	Osbpl7	1.39801	0.744286	0.16211	1
918	Nlgn3	1.3965	0.0665825	0.162565	1
919	Sms	1.39297	0.128957	0.163629	1
920	Ntrk3	1.39271	0.0620139	0.163707	1
921	Dennd6a	1.39184	0.258532	0.163972	1
922	Glt8d1	1.39176	0.1403	0.163994	1
923	Nfatc3	1.39153	0.301284	0.164065	1
924	Gm37240	1.39117	0.257356	0.164173	1
925	Bub3	1.3898	0.134788	0.164589	1
926	Ccdc149	1.38947	0.431456	0.16469	1
927	Fut8	1.38845	0.103306	0.164999	1
928	Mboat7	1.38699	0.225427	0.165446	1
929	Sgms1	1.38699	0.206985	0.165446	1
930	0610040B10Rik	1.38677	0.408217	0.165511	1
931	Bcs1l	1.38642	0.377917	0.165619	1
932	Nek4	1.37871	0.365069	0.167985	1
933	Trim46	1.37807	0.429482	0.168182	1
934	St5	1.37653	0.318948	0.168657	1
935	Elavl2	1.37625	0.153924	0.168745	1
936	Synj2bp	1.37596	0.216137	0.168833	1
937	Shisa7	1.37566	0.148416	0.168928	1
938	Gad1	1.37556	0.263847	0.168958	1
939	Lekr1	1.37495	0.669906	0.169148	1
940	Nfat5	1.37473	0.119436	0.169214	1
941	Eogt	1.37268	0.510419	0.169853	1
942	A330076H08Rik	1.3723	0.152593	0.169971	1
943	Vwa8	1.37185	0.186996	0.170111	1
944	Susd4	1.37003	0.11366	0.170679	1
945	Flrt1	1.36898	0.162792	0.171004	1
946	Sh3bp5l	1.36816	0.479502	0.171263	1
947	Ercc3	1.36813	0.424971	0.17127	1
948	Rcor1	1.36811	0.241982	0.171278	1
949	Abcb1b	1.36783	0.587694	0.171367	1
950	Gm10125	1.36709	0.206917	0.171596	1
951	Cep192	1.36683	0.172146	0.171678	1
952	Copz1	1.36574	0.191483	0.172019	1
953	Pcgf2	1.36366	0.262076	0.172674	1
954	Soat1	1.36305	0.225699	0.172868	1
955	Ttc37	1.36281	0.221722	0.172942	1
956	Bmper	1.36269	0.324978	0.172979	1
957	Pmp22	1.36236	0.122273	0.173084	1
958	Rabgap1	1.35917	0.101514	0.174093	1
959	Spin1	1.35898	0.148162	0.174153	1
960	Ulk4	1.35886	0.358057	0.174191	1
961	Shld1	1.35881	0.434276	0.174206	1
962	Lncppara	1.35869	0.324033	0.174243	1
963	Rnf167	1.35728	0.197228	0.174694	1
964	Scai	1.35661	0.107947	0.174904	1
965	Mettl23	1.35633	0.139616	0.174994	1
966	Gm1673	1.35467	0.0583316	0.175522	1
967	Abhd18	1.35458	0.17049	0.175552	1
968	Gm17106	1.35415	0.386621	0.175688	1
969	Plce1	1.35245	0.185817	0.176231	1
970	Coa7	1.35188	0.492835	0.176413	1
971	Gm44151	1.35181	0.87522	0.176436	1
972	Prr16	1.3516	0.558189	0.176504	1
973	Hccs	1.3507	0.172203	0.176792	1
974	Supt3	1.35044	0.219919	0.176875	1
975	Gnb5	1.35034	0.200336	0.176905	1
976	Smim15	1.34838	0.194366	0.177536	1
977	Rbm5	1.34838	0.152607	0.177536	1
978	Pkp4	1.34824	0.125165	0.177581	1
979	Sema6d	1.34694	0.0256608	0.178	1
980	Unc79	1.34687	0.118743	0.178023	1
981	Wdr70	1.34665	0.149378	0.178092	1
982	Dcaf12l1	1.34516	0.220285	0.178572	1
983	5330416C01Rik	1.34481	0.214593	0.178687	1
984	Maml3	1.34462	0.255278	0.178748	1
985	Frmd5	1.34403	0.175667	0.178939	1
986	Gpatch8	1.34346	0.0746631	0.179123	1
987	Fhit	1.34299	0.205462	0.179276	1
988	Shisa6	1.34119	0.14466	0.179859	1
989	Tbk1	1.33935	0.218864	0.180458	1
990	Upf2	1.33875	0.187153	0.180651	1
991	Kcnmb4os2	1.33866	0.319435	0.180682	1
992	Syndig1	1.33807	0.626864	0.180874	1
993	Prrx1	1.33767	0.164579	0.181005	1
994	Gtf3c2	1.337	0.167535	0.181222	1
995	Ldb1	1.33537	0.286498	0.181755	1
996	Gm42984	1.33282	1.11356	0.182592	1
997	Pgap2	1.33121	0.229685	0.183121	1
998	Mtcl1	1.33024	0.230366	0.18344	1
999	Cpeb4	1.32934	0.175545	0.183736	1
1000	Pold2	1.3292	0.295308	0.183783	1
1001	Elp4	1.32917	0.107165	0.183791	1
1002	Gm43445	1.32806	1.4135	0.184158	1
1003	9630013A20Rik	1.32771	0.232816	0.184275	1
1004	Atg2a	1.32709	0.526962	0.184478	1
1005	Nfatc1	1.32546	0.376322	0.185019	1
1006	Trappc12	1.32383	0.28132	0.18556	1
1007	Ube3c	1.32186	0.128416	0.186213	1
1008	Gm41609	1.32056	0.34327	0.186647	1
1009	Ppm1e	1.31981	0.081217	0.1869	1
1010	Loxl3	1.31869	0.449214	0.187271	1
1011	Uqcr10	1.31836	0.0659691	0.187382	1
1012	Fbxo25	1.31817	0.246291	0.187445	1
1013	Fam189a1	1.31768	0.184142	0.187612	1
1014	Caskin2	1.31645	0.208456	0.188024	1
1015	Gm26871	1.31609	0.309946	0.188143	1
1016	Pef1	1.31567	0.309372	0.188286	1
1017	Zfp277	1.31507	0.191055	0.188485	1
1018	Ghr	1.31458	0.225342	0.188652	1
1019	Metap1	1.31335	0.267686	0.189066	1
1020	Hid1	1.31174	0.544803	0.189608	1
1021	AC109619.1	1.31155	0.333404	0.189672	1
1022	Ankrd6	1.31134	0.234809	0.189744	1
1023	Slc39a1	1.31068	0.324026	0.189968	1
1024	Trpc5	1.30956	0.757243	0.190344	1
1025	Actn4	1.30909	0.184591	0.190504	1
1026	Tmem144	1.3085	0.504932	0.190704	1
1027	Atg10	1.30781	0.246749	0.190937	1
1028	Slitrk1	1.30701	0.224223	0.19121	1
1029	Pianp	1.30687	0.217269	0.191258	1
1030	Exosc7	1.3045	0.154353	0.192063	1
1031	Ankmy2	1.30299	0.144966	0.192579	1
1032	Mrpl48	1.30285	0.1321	0.192628	1
1033	Phldb1	1.30112	0.128885	0.193218	1
1034	Slc35a2	1.30062	0.212521	0.193388	1
1035	Babam2	1.30027	0.125426	0.193509	1
1036	Dennd5b	1.29994	0.139048	0.193623	1
1037	Rchy1	1.29968	0.166856	0.193712	1
1038	Edil3	1.29942	0.127463	0.193801	1
1039	Mrps5	1.29925	0.106531	0.193858	1
1040	Mapk8	1.2992	0.138574	0.193874	1
1041	Jazf1	1.29918	0.195656	0.193883	1
1042	Dok6	1.29861	0.0908525	0.194077	1
1043	Slc50a1	1.29807	0.172292	0.194264	1
1044	Kcnj16	1.2967	0.254173	0.194736	1
1045	Cutc	1.29629	0.424374	0.194875	1
1046	Gps2	1.29518	0.212837	0.195258	1
1047	Atp6v1g2	1.2945	0.408303	0.195494	1
1048	Dolk	1.29376	0.205094	0.195748	1
1049	1110002L01Rik	1.2935	0.51922	0.195838	1
1050	Incenp	1.29324	0.337932	0.195928	1
1051	Prpf38a	1.29177	0.139708	0.196435	1
1052	Mir9-3hg	1.29102	0.0901101	0.196697	1
1053	Kdm4b	1.2901	0.271155	0.197018	1
1054	Acyp2	1.29007	0.205309	0.197026	1
1055	Cep78	1.28984	0.145555	0.197108	1
1056	Pum2	1.28931	0.0887815	0.197289	1
1057	Zfyve28	1.28858	0.513432	0.197544	1
1058	Rnf26	1.28856	0.318411	0.197552	1
1059	Max	1.28827	0.165232	0.197651	1
1060	Blcap	1.28745	0.251861	0.197939	1
1061	Sppl2b	1.28716	0.218991	0.198038	1
1062	Magi3	1.28702	0.177733	0.198087	1
1063	4933434E20Rik	1.2869	0.193952	0.198128	1
1064	Foxj2	1.28529	0.272884	0.19869	1
1065	E130307A14Rik	1.2852	0.131939	0.198723	1
1066	Lpgat1	1.28458	0.152009	0.198938	1
1067	Cadps2	1.28352	0.243172	0.19931	1
1068	Pls3	1.28219	0.269065	0.199774	1
1069	Lgr5	1.28201	0.557717	0.199841	1
1070	Tmco3	1.28049	0.133114	0.200372	1
1071	Slc7a6	1.27912	0.215079	0.200855	1
1072	Fbln7	1.27869	0.793544	0.201005	1
1073	Acad8	1.2785	0.345799	0.201072	1
1074	Apba2	1.2785	0.083507	0.201072	1
1075	E4f1	1.27687	0.343595	0.201647	1
1076	Ptprf	1.27645	0.118334	0.201798	1
1077	Taf1b	1.27604	0.253368	0.20194	1
1078	Panx1	1.27576	0.17782	0.20204	1
1079	Stard3nl	1.27507	0.151376	0.202283	1
1080	Slc25a27	1.27467	0.195507	0.202425	1
1081	Tmem17	1.27408	0.279935	0.202635	1
1082	4931406P16Rik	1.27309	0.125443	0.202987	1
1083	Mau2	1.2728	0.106528	0.203088	1
1084	Ptbp3	1.2728	0.137574	0.203088	1
1085	Ccz1	1.27238	0.135392	0.203239	1
1086	St3gal4	1.27226	0.207336	0.203281	1
1087	Ndufa2	1.27219	0.0483295	0.203306	1
1088	Kalrn	1.2716	0.104648	0.203516	1
1089	Tubb4a	1.27037	0.148908	0.203954	1
1090	Glrb	1.27004	0.126958	0.204072	1
1091	Fam133b	1.26902	0.127349	0.204434	1
1092	Zc3h18	1.2684	0.16358	0.204654	1
1093	Nup35	1.268	0.214936	0.204797	1
1094	Snap91	1.26706	0.0797629	0.205135	1
1095	Cdyl2	1.2668	0.129563	0.205229	1
1096	Taz	1.26557	0.302662	0.205669	1
1097	9630014M24Rik	1.26474	0.36782	0.205966	1
1098	Ing3	1.26398	0.278494	0.206237	1
1099	Tsg101	1.26337	0.12693	0.206458	1
1100	Gsk3a	1.26289	0.210515	0.206628	1
1101	Ube2f	1.26263	0.16408	0.206721	1
1102	Grik2	1.26112	0.0895453	0.207266	1
1103	Wwp2	1.26038	0.276773	0.207531	1
1104	Svip	1.26015	0.174132	0.207616	1
1105	Birc6	1.2601	0.0879104	0.207633	1
1106	Ctps2	1.25996	0.280602	0.207684	1
1107	Aasdh	1.2592	0.477636	0.207957	1
1108	Pin4	1.25908	0.166821	0.208	1
1109	Zfp438	1.25788	0.285365	0.208436	1
1110	Hif1a	1.25785	0.0981673	0.208445	1
1111	Slc25a13	1.2574	0.235245	0.208607	1
1112	Scamp2	1.25738	0.107243	0.208616	1
1113	Nanos1	1.25651	0.264108	0.208933	1
1114	Ptprn	1.25563	0.202516	0.20925	1
1115	Ermp1	1.25499	0.176378	0.209482	1
1116	Mrpl23	1.25438	0.102395	0.209705	1
1117	Cdc42ep3	1.25395	0.302903	0.20986	1
1118	Fbxw8	1.25187	0.214375	0.210618	1
1119	0610040J01Rik	1.2504	0.204543	0.211153	1
1120	Samd4	1.24941	0.0942126	0.211516	1
1121	Tapbp	1.24898	0.748243	0.211671	1
1122	Klhl24	1.24882	0.144974	0.211732	1
1123	Bri3bp	1.24863	0.110188	0.211801	1
1124	Lrp8	1.24804	0.179998	0.212018	1
1125	Kcnq1ot1	1.24768	0.113166	0.212148	1
1126	Stx3	1.24674	0.823926	0.212494	1
1127	Ptch1	1.24536	0.160517	0.212998	1
1128	Mn1	1.24418	0.306824	0.213433	1
1129	Thada	1.24165	0.122925	0.214366	1
1130	Prex1	1.24101	0.0913447	0.214602	1
1131	Srcin1	1.24066	0.345413	0.214733	1
1132	Ubac2	1.23969	0.162071	0.215091	1
1133	Ece2	1.23945	0.340047	0.215179	1
1134	Agbl4	1.23857	0.289673	0.215503	1
1135	Ckap4	1.23808	0.136524	0.215687	1
1136	Atp6v0b	1.23756	0.0508554	0.21588	1
1137	Ldb2	1.23664	0.252498	0.216223	1
1138	Mms22l	1.23611	0.150691	0.216416	1
1139	Eif4g3	1.23496	0.060754	0.216847	1
1140	Adamtsl3	1.23294	0.202672	0.217596	1
1141	Nr6a1	1.23264	0.265364	0.217711	1
1142	Slc12a4	1.23264	0.316486	0.217711	1
1143	Tmem192	1.23235	0.473568	0.217817	1
1144	Polr2k	1.2319	0.138467	0.217985	1
1145	Dab2	1.23155	0.194791	0.218117	1
1146	Ift46	1.23134	0.217412	0.218197	1
1147	Epb41l4a	1.23101	0.655592	0.218321	1
1148	Nos1ap	1.23082	0.151213	0.218392	1
1149	Hist1h4c	1.23072	0.451549	0.218427	1
1150	Snx32	1.23025	0.298745	0.218604	1
1151	Tom1	1.22881	0.412951	0.219145	1
1152	Mrps18b	1.22831	0.238075	0.219331	1
1153	Cbx3	1.22784	0.0593008	0.219509	1
1154	Pik3r2	1.22708	0.221469	0.219793	1
1155	Trank1	1.22526	0.423495	0.220478	1
1156	Tmem256	1.2245	0.0870005	0.220764	1
1157	Kctd16	1.22441	0.520387	0.220799	1
1158	Atp1b2	1.22268	0.165196	0.221451	1
1159	Igsf21	1.22204	0.11596	0.221692	1
1160	Ptprj	1.22176	0.115197	0.2218	1
1161	Creb3l2	1.22173	0.377842	0.221809	1
1162	Chchd4	1.2215	0.293903	0.221898	1
1163	Zbtb43	1.22138	0.548591	0.221943	1
1164	Clcc1	1.22121	0.192206	0.222006	1
1165	Eps15l1	1.22095	0.146226	0.222104	1
1166	Ninj2	1.2209	0.691121	0.222122	1
1167	Sostdc1	1.22072	0.997242	0.222194	1
1168	Swt1	1.22031	0.286354	0.222346	1
1169	Pllp	1.21989	0.0831736	0.222508	1
1170	Mbp	1.21759	0.205504	0.223379	1
1171	Fam135b	1.21686	0.25974	0.223658	1
1172	Gm28221	1.21579	1.16193	0.224063	1
1173	Ccdc173	1.21546	0.462084	0.224189	1
1174	Gab2	1.21513	0.145873	0.224315	1
1175	Pot1b	1.21459	0.171323	0.224523	1
1176	Rxrb	1.21315	0.241327	0.225074	1
1177	Lrp4	1.21296	0.360632	0.225146	1
1178	Thoc7	1.21182	0.0679085	0.225581	1
1179	Dbi	1.21154	0.0602345	0.22569	1
1180	A230077H06Rik	1.21137	0.463721	0.225753	1
1181	Large1	1.21125	0.0710174	0.225798	1
1182	Osbpl10	1.21106	0.219708	0.225871	1
1183	Pbx3	1.21005	0.127174	0.226261	1
1184	Adcy1	1.20998	0.29971	0.226288	1
1185	Edem2	1.20991	0.316758	0.226315	1
1186	Atp8a1	1.20976	0.0875716	0.22637	1
1187	Letmd1	1.20818	0.348499	0.226979	1
1188	Traf3ip2	1.20728	0.216237	0.227325	1
1189	4932443L11Rik	1.20614	0.261479	0.227762	1
1190	Syt5	1.20588	0.91703	0.227862	1
1191	Nacc2	1.20569	0.240976	0.227935	1
1192	Ythdf2	1.20413	0.104217	0.228538	1
1193	Spsb1	1.20401	0.337087	0.228584	1
1194	Med21	1.20385	0.176894	0.228648	1
1195	Clcn3	1.20338	0.0717795	0.228831	1
1196	Cst3	1.20297	0.0583137	0.228986	1
1197	Ankrd49	1.20146	0.192925	0.229573	1
1198	Esrrg	1.20125	0.418102	0.229655	1
1199	Ccdc85c	1.19999	0.38432	0.230142	1
1200	Pigc	1.19992	0.358475	0.230169	1
1201	Acp1	1.19938	0.0921272	0.230381	1
1202	Ptpn5	1.1976	0.191902	0.231071	1
1203	Hipk2	1.19756	0.0553153	0.231089	1
1204	Nptn	1.19725	0.077992	0.231209	1
1205	Syt9	1.19559	0.480301	0.231855	1
1206	BC006965	1.19522	0.409603	0.232003	1
1207	Gm15563	1.19491	0.287583	0.232123	1
1208	Pam16	1.19479	0.142123	0.232169	1
1209	Exd2	1.19462	0.330217	0.232234	1
1210	Cdh18	1.19164	0.358273	0.233401	1
1211	Iffo1	1.19096	0.214616	0.23367	1
1212	Arid2	1.19058	0.120533	0.233819	1
1213	B930095G15Rik	1.18963	0.221804	0.234191	1
1214	Tecpr1	1.18914	0.280148	0.234386	1
1215	Sumo2	1.18911	0.0359681	0.234395	1
1216	Tubgcp6	1.18783	0.418876	0.234898	1
1217	Lztr1	1.18753	0.254607	0.23502	1
1218	Pdpr	1.18696	0.384298	0.235244	1
1219	Scamp5	1.18689	0.102659	0.235272	1
1220	Rere	1.18656	0.0805738	0.235402	1
1221	Pfkfb2	1.18651	0.429382	0.235421	1
1222	Hlf	1.18445	0.256521	0.236234	1
1223	Atp8a2	1.18417	0.242034	0.236346	1
1224	Tcf7l1	1.18339	0.51252	0.236656	1
1225	Lypd1	1.18287	0.146133	0.236862	1
1226	Gk	1.18206	0.217999	0.237181	1
1227	Ndfip1	1.18105	0.0395744	0.237584	1
1228	Hdac4	1.17944	0.155944	0.238224	1
1229	Luzp2	1.1792	0.0103538	0.238318	1
1230	Nagk	1.17856	0.237195	0.238573	1
1231	Crtc1	1.17686	0.199126	0.239252	1
1232	Cdca2	1.17487	0.354968	0.240046	1
1233	Mfap1b	1.17482	0.229629	0.240065	1
1234	5730522E02Rik	1.17303	0.146568	0.240785	1
1235	Ephb6	1.17199	0.369077	0.241203	1
1236	Brinp2	1.17161	0.108345	0.241355	1
1237	Lmtk3	1.17128	0.253985	0.241488	1
1238	Fbln1	1.17099	0.346479	0.241602	1
1239	Stox2	1.17071	0.0549645	0.241716	1
1240	Polr1e	1.16976	0.495641	0.242097	1
1241	Txndc16	1.16964	0.108127	0.242144	1
1242	Llgl1	1.16806	0.2385	0.242783	1
1243	Nbr1	1.16617	0.175685	0.243547	1
1244	Pxdn	1.16574	0.239514	0.243719	1
1245	Rpl35a	1.16558	0.0591344	0.243786	1
1246	Cttnbp2	1.16479	0.0520257	0.244102	1
1247	Adprh	1.16458	0.112308	0.244188	1
1248	Ephb1	1.16375	0.126362	0.244524	1
1249	Tm7sf3	1.16356	0.0946355	0.2446	1
1250	E230016M11Rik	1.16354	0.154587	0.24461	1
1251	Emc1	1.16345	0.169526	0.244648	1
1252	Brca1	1.16215	0.30587	0.245176	1
1253	Dhx15	1.15978	0.103879	0.246138	1
1254	Dnajc3	1.15829	0.131494	0.246746	1
1255	G6pc3	1.15805	0.275288	0.246842	1
1256	1700012D14Rik	1.15675	0.312114	0.247374	1
1257	Mrtfa	1.15666	0.186086	0.247412	1
1258	Slc6a6	1.15524	0.168398	0.247993	1
1259	Ngdn	1.15519	0.245522	0.248012	1
1260	Il1rap	1.1545	0.0830478	0.248293	1
1261	Pex6	1.15339	0.393496	0.248749	1
1262	Cep95	1.15328	0.34583	0.248798	1
1263	Rrbp1	1.15221	0.0799861	0.249235	1
1264	Raver2	1.15186	0.410559	0.24938	1
1265	Mblac2	1.15122	0.182949	0.249643	1
1266	Gm35835	1.15055	0.714843	0.249915	1
1267	Myo10	1.15034	0.116374	0.250003	1
1268	Cyp2u1	1.14942	0.505763	0.250383	1
1269	Ankrd12	1.14928	0.0953842	0.250442	1
1270	Tab3	1.1489	0.298195	0.250598	1
1271	Nedd9	1.14828	0.763534	0.250851	1
1272	Abcc5	1.14824	0.122794	0.250871	1
1273	Gpr180	1.14821	0.1751	0.250881	1
1274	Chkb	1.14783	0.271664	0.251037	1
1275	Arhgap26	1.14776	0.309592	0.251066	1
1276	AI987944	1.14734	0.573952	0.251242	1
1277	Ssbp1	1.14731	0.0861617	0.251252	1
1278	Paqr4	1.14701	0.201302	0.251379	1
1279	Podxl2	1.14384	0.0942588	0.252691	1
1280	Arglu1	1.14336	0.0756572	0.252888	1
1281	Nmt2	1.14322	0.120654	0.252947	1
1282	Cit	1.14294	0.16215	0.253064	1
1283	Slc45a4	1.14263	0.142292	0.253192	1
1284	Sdha	1.14249	0.112092	0.253251	1
1285	Ahdc1	1.14246	0.166239	0.253261	1
1286	Ppm1h	1.1423	0.215005	0.25333	1
1287	Gan	1.14145	0.336938	0.253684	1
1288	Diras2	1.14126	0.4298	0.253762	1
1289	Ripk2	1.14031	0.377386	0.254156	1
1290	Ddx10	1.14029	0.149274	0.254166	1
1291	Kcna2	1.13873	0.169741	0.254817	1
1292	Btbd9	1.13825	0.0892825	0.255014	1
1293	Frmd4a	1.13792	0.160966	0.255153	1
1294	Bmp2k	1.13785	0.314961	0.255182	1
1295	Cd81	1.13736	0.0284796	0.25539	1
1296	Pkig	1.13655	0.106668	0.255726	1
1297	4930581F22Rik	1.13596	0.743624	0.255974	1
1298	Selenon	1.13544	0.242013	0.256191	1
1299	Edem1	1.13511	0.392456	0.25633	1
1300	Hectd2os	1.13456	0.309821	0.256558	1
1301	Meg3	1.13312	0.119046	0.257163	1
1302	Gm48765	1.1322	0.662373	0.257551	1
1303	Clock	1.13031	0.0981729	0.258347	1
1304	Araf	1.12953	0.109721	0.258676	1
1305	Cpne8	1.12773	0.177736	0.259435	1
1306	Spata13	1.12579	0.134597	0.260255	1
1307	Pantr2	1.12572	0.425357	0.260285	1
1308	Gm16351	1.12562	0.521638	0.260325	1
1309	Txndc15	1.12534	0.0792357	0.260446	1
1310	Zfp811	1.12498	0.215048	0.260596	1
1311	Txn2	1.12489	0.125484	0.260636	1
1312	Gm49961	1.12425	1.48717	0.260907	1
1313	Pld5	1.12382	0.312796	0.261087	1
1314	Plppr4	1.12262	0.252391	0.2616	1
1315	M6pr	1.12118	0.152322	0.262213	1
1316	Klhl3	1.12115	0.413669	0.262223	1
1317	Kmt2d	1.11992	0.276022	0.262747	1
1318	Sptbn2	1.11964	0.169818	0.262868	1
1319	Nova2	1.11954	0.120751	0.262909	1
1320	Stk19	1.11924	0.198584	0.26304	1
1321	Gm48091	1.11843	0.124947	0.263383	1
1322	Sorbs2os	1.11819	0.404993	0.263484	1
1323	Ubqln4	1.11784	0.273125	0.263635	1
1324	Fnbp1	1.11585	0.277919	0.264485	1
1325	Dach1	1.11552	0.269855	0.264627	1
1326	Scn1b	1.11521	0.98854	0.264759	1
1327	Mtor	1.11481	0.170402	0.264931	1
1328	Mpp5	1.11377	0.204521	0.265377	1
1329	Rffl	1.11375	0.735165	0.265388	1
1330	Igip	1.11349	0.339438	0.265499	1
1331	Telo2	1.11247	0.216195	0.265936	1
1332	Fbxl4	1.11193	0.16243	0.26617	1
1333	Cd99l2	1.1111	0.223711	0.266526	1
1334	Zbtb21	1.11103	0.368876	0.266557	1
1335	Slc35f5	1.11079	0.244742	0.266658	1
1336	P3h2	1.11022	0.355444	0.266903	1
1337	Cpt1c	1.11008	0.229301	0.266964	1
1338	Tmem63b	1.10805	0.0911113	0.267842	1
1339	Mto1	1.10495	0.272368	0.269182	1
1340	Gm28791	1.10473	0.5415	0.269274	1
1341	Psen2	1.10464	0.379809	0.269315	1
1342	Spidr	1.10407	0.347568	0.269562	1
1343	Upf1	1.10372	0.247401	0.269716	1
1344	Memo1	1.10358	0.126416	0.269777	1
1345	Spata48	1.10322	0.770578	0.269931	1
1346	Ptprs	1.10291	0.0364313	0.270065	1
1347	Pomt1	1.10275	0.418519	0.270137	1
1348	Nsun6	1.1027	0.345366	0.270157	1
1349	Apbb1ip	1.10254	0.431841	0.270229	1
1350	Dcbld1	1.101	0.135891	0.270898	1
1351	Herc2	1.0997	0.118498	0.271464	1
1352	Tmem8b	1.09946	0.275661	0.271568	1
1353	Hist1h4h	1.0988	0.237541	0.271856	1
1354	D030056L22Rik	1.09776	0.180169	0.272311	1
1355	Msrb3	1.09717	0.319672	0.272569	1
1356	Tusc2	1.09643	0.215621	0.27289	1
1357	Cox5b	1.09575	0.0386223	0.27319	1
1358	Coq2	1.09539	0.159302	0.273345	1
1359	Ano8	1.09515	0.297599	0.273449	1
1360	Gm36146	1.0944	1.23075	0.273781	1
1361	Htr1f	1.0921	1.01671	0.274788	1
1362	Kcna1	1.0917	0.454252	0.274965	1
1363	Med15	1.09163	0.164026	0.274996	1
1364	Ube2w	1.09163	0.100087	0.274996	1
1365	Pag1	1.09139	0.14325	0.2751	1
1366	Qpctl	1.0913	0.387287	0.275141	1
1367	Zfand4	1.09047	0.389807	0.275506	1
1368	2810468N07Rik	1.08789	0.0989751	0.276643	1
1369	Kcnh5	1.08789	0.279873	0.276643	1
1370	Prmt3	1.08768	0.186183	0.276737	1
1371	Zfp182	1.086	0.262372	0.277479	1
1372	Ccser1	1.08574	0.100373	0.277594	1
1373	Asf1b	1.08553	0.483289	0.277688	1
1374	BC052040	1.08394	0.279547	0.27839	1
1375	Zfp639	1.08222	0.147094	0.279157	1
1376	Sec24c	1.08214	0.205097	0.279188	1
1377	1110032F04Rik	1.08193	0.413631	0.279283	1
1378	Mapk10	1.08172	0.0969987	0.279378	1
1379	Sall2	1.08167	0.160729	0.279399	1
1380	Gm26590	1.08146	1.42372	0.279493	1
1381	Josd2	1.08089	0.273085	0.279746	1
1382	Ezh2	1.08006	0.0987904	0.280114	1
1383	Gtpbp2	1.07971	0.250884	0.280272	1
1384	Gm37679	1.07845	0.251098	0.280831	1
1385	Sdc2	1.07793	0.140882	0.281063	1
1386	Itch	1.07765	0.106873	0.28119	1
1387	Nemp1	1.07609	0.35653	0.281888	1
1388	Ist1	1.07609	0.143995	0.281888	1
1389	Dst	1.07607	0.0604616	0.281898	1
1390	Psmg3	1.07597	0.16896	0.28194	1
1391	Gm3848	1.07578	0.584409	0.282025	1
1392	R3hdm2	1.0754	0.078662	0.282194	1
1393	Gm9750	1.07351	0.601846	0.283042	1
1394	Myt1l	1.07316	0.123165	0.283201	1
1395	Gm19710	1.07316	0.356858	0.283201	1
1396	Wdr43	1.07299	0.145244	0.283276	1
1397	Itm2b	1.0729	0.0119916	0.283318	1
1398	Pptc7	1.07249	0.324854	0.283499	1
1399	Zfp672	1.07093	0.244523	0.2842	1
1400	Gfod2	1.07091	0.114948	0.284211	1
1401	Tagap1	1.06975	1.04554	0.284732	1
1402	Kansl1l	1.06935	0.143407	0.284913	1
1403	Shisal1	1.06899	0.197483	0.285073	1
1404	Lats2	1.06779	0.298329	0.285617	1
1405	Rpn2	1.06677	0.0769022	0.286076	1
1406	Enox2	1.06611	0.203885	0.286376	1
1407	Lockd	1.06582	0.33135	0.286504	1
1408	Gnptg	1.06537	0.134388	0.286707	1
1409	Gria4	1.06535	0.0473828	0.286718	1
1410	Slc35c2	1.06497	0.48005	0.286889	1
1411	Zfp445	1.06346	0.0927276	0.287575	1
1412	Rad54l	1.06332	0.433532	0.287639	1
1413	Herc3	1.06244	0.149892	0.288036	1
1414	Fbf1	1.06199	0.394317	0.28824	1
1415	Chrd	1.06126	0.735657	0.288573	1
1416	Rnf32	1.06076	0.271773	0.288799	1
1417	Rad51ap1	1.06057	0.286698	0.288885	1
1418	Pcgf6	1.06012	0.193971	0.289089	1
1419	Sycp2	1.05932	0.604349	0.289455	1
1420	Tmem132e	1.05922	0.288811	0.289498	1
1421	Hltf	1.0592	0.200499	0.289509	1
1422	Oaz2	1.05903	0.164389	0.289585	1
1423	Hook3	1.05851	0.0661806	0.289822	1
1424	Rnaseh2a	1.05828	0.226368	0.289929	1
1425	Usp4	1.0574	0.121329	0.290328	1
1426	Cacng8	1.05591	0.165509	0.291009	1
1427	Fads2	1.0548	0.112358	0.291517	1
1428	Ggact	1.05475	0.512437	0.291539	1
1429	Nt5e	1.05423	0.353071	0.291777	1
1430	Sik2	1.0539	0.103105	0.291929	1
1431	Atf7	1.05258	0.196531	0.292535	1
1432	S1pr2	1.05246	0.327113	0.29259	1
1433	Alg6	1.05236	0.0822781	0.292633	1
1434	Dcc	1.0517	0.0869717	0.292937	1
1435	Pla2g7	1.05153	0.194723	0.293013	1
1436	Adarb1	1.05092	0.272567	0.293295	1
1437	Ints9	1.04983	0.256865	0.293795	1
1438	4930556J24Rik	1.04964	0.659115	0.293883	1
1439	4930532I03Rik	1.04919	0.823218	0.294089	1
1440	Reps1	1.0487	0.0925339	0.294318	1
1441	Ccdc9	1.0486	0.418778	0.294361	1
1442	2610020C07Rik	1.04848	0.214074	0.294416	1
1443	Cyld	1.04742	0.0821664	0.294906	1
1444	Fndc3b	1.04697	0.107937	0.295114	1
1445	Slc52a2	1.04617	0.610845	0.295485	1
1446	Htra1	1.046	0.477282	0.295561	1
1447	Nucb2	1.04555	0.218324	0.295769	1
1448	Gm49417	1.04508	1.1145	0.295987	1
1449	Gm15584	1.04406	0.280868	0.296458	1
1450	Gm27003	1.04387	0.953023	0.296545	1
1451	Acadvl	1.04226	0.188064	0.29729	1
1452	Itsn2	1.04221	0.161465	0.297312	1
1453	Tmem98	1.04174	0.467062	0.297531	1
1454	Rhbdf1	1.04146	0.345077	0.297663	1
1455	Rgs20	1.04101	0.106058	0.297872	1
1456	Abcf3	1.04032	0.300889	0.29819	1
1457	Casp2	1.04016	0.211993	0.298267	1
1458	Ubxn2b	1.03999	0.169106	0.298344	1
1459	Nomo1	1.0398	0.217293	0.298432	1
1460	Svil	1.03971	0.0949679	0.298476	1
1461	Ormdl1	1.03919	0.190107	0.298718	1
1462	Pias1	1.03886	0.0957369	0.298872	1
1463	B4galt3	1.03862	0.271766	0.298982	1
1464	Tmem86a	1.03834	0.480669	0.299114	1
1465	Klf12	1.03829	0.0670681	0.299136	1
1466	Morn3	1.03817	0.358888	0.299191	1
1467	Cp	1.03765	0.185447	0.299433	1
1468	Colgalt1	1.03744	0.189005	0.299532	1
1469	Tdrd3	1.03689	0.0943574	0.299786	1
1470	Mad1l1	1.0363	0.217271	0.300062	1
1471	Slc12a6	1.03597	0.161536	0.300216	1
1472	Tbccd1	1.03595	0.475154	0.300227	1
1473	Tmem209	1.03552	0.268693	0.300426	1
1474	Phlpp1	1.0355	0.0806484	0.300437	1
1475	Dym	1.03502	0.199014	0.300658	1
1476	Lhfpl3	1.03472	0.0129755	0.300801	1
1477	Zswim5	1.03462	0.188319	0.300846	1
1478	Cse1l	1.03245	0.0923449	0.301864	1
1479	Zfp866	1.03181	0.399513	0.302163	1
1480	Sumf1	1.0301	0.302652	0.302961	1
1481	Dbpht2	1.02989	0.146232	0.303061	1
1482	Nanos3	1.02887	0.494314	0.303539	1
1483	Arl6	1.02876	0.142793	0.303595	1
1484	Sfrp2	1.02864	0.241709	0.30365	1
1485	Syt11	1.02729	0.0278549	0.304285	1
1486	Dhx16	1.02722	0.312263	0.304318	1
1487	Cdh20	1.02696	0.0617267	0.304441	1
1488	Rap2a	1.02634	0.114416	0.30473	1
1489	Gm28198	1.02589	0.241205	0.304942	1
1490	Lrrc42	1.02582	0.299761	0.304976	1
1491	Amz2	1.02573	0.15516	0.30502	1
1492	Tceal5	1.02568	0.155616	0.305042	1
1493	Taok2	1.02547	0.287601	0.305143	1
1494	Dmap1	1.02521	0.258147	0.305266	1
1495	Sigmar1	1.02459	0.211269	0.305556	1
1496	S100a1	1.02445	0.0707869	0.305623	1
1497	Pcsk6	1.02443	0.137007	0.305634	1
1498	Rc3h2	1.02421	0.120596	0.305734	1
1499	Zfand2b	1.02324	0.315918	0.306193	1
1500	Dennd1b	1.02268	0.0874047	0.306461	1
1501	Pura	1.02161	0.0637288	0.306965	1
1502	Cwc27	1.02102	0.102257	0.307245	1
1503	Zfp827	1.01991	0.10936	0.307772	1
1504	Brip1os	1.01979	0.118724	0.307828	1
1505	Cdh2	1.01974	0.0507248	0.307851	1
1506	Usp50	1.01946	0.337798	0.307985	1
1507	Rad51b	1.01913	0.16241	0.308142	1
1508	Proser1	1.01887	0.175286	0.308266	1
1509	Tbc1d4	1.01863	0.181589	0.308378	1
1510	Zfp207	1.01832	0.100091	0.308524	1
1511	Ascl4	1.01785	1.18111	0.308749	1
1512	Syt16	1.01761	0.068114	0.308862	1
1513	Slc9a5	1.01714	0.413206	0.309087	1
1514	Rprm	1.017	0.0650835	0.309154	1
1515	Trappc5	1.01683	0.188067	0.309233	1
1516	Neil3	1.01629	0.334016	0.309492	1
1517	Pigu	1.01593	0.263406	0.309661	1
1518	Nt5c2	1.01504	0.105525	0.310089	1
1519	Snph	1.01428	0.535236	0.31045	1
1520	Slc35f4	1.0126	1.2394	0.311252	1
1521	Tmem106c	1.01246	0.13209	0.31132	1
1522	Kcnn2	1.01224	0.326572	0.311421	1
1523	Tesk2	1.01179	0.407519	0.311636	1
1524	Plekhh3	1.01134	0.494186	0.311851	1
1525	Ercc2	1.01132	0.552679	0.311863	1
1526	Trim32	1.01118	0.148631	0.311931	1
1527	Entpd7	1.01026	0.404111	0.312372	1
1528	Atg7	1.01004	0.25051	0.312474	1
1529	Ccdc78	1.00995	0.400294	0.31252	1
1530	Vps13a	1.00874	0.154212	0.313098	1
1531	Setbp1	1.00832	0.0859585	0.313302	1
1532	Slc5a7	1.00801	0.355968	0.31345	1
1533	Eif4ebp2	1.00756	0.0845859	0.313666	1
1534	Gm33680	1.00751	0.246943	0.313688	1
1535	Pcx	1.00723	0.283281	0.313825	1
1536	Zcwpw1	1.00697	0.234377	0.31395	1
1537	Dcaf15	1.00493	0.249945	0.314928	1
1538	Bcap31	1.00389	0.0922552	0.31543	1
1539	Clcn7	1.00318	0.397443	0.315772	1
1540	Nfib	1.00311	-0.000211159	0.315806	1
1541	Otud7a	1.00165	0.10506	0.316514	1
1542	Ddost	1.00143	0.0709642	0.316617	1
1543	Rasgrf1	1.00117	0.31264	0.316743	1
1544	Ppan	1.00115	0.153151	0.316754	1
1545	C87436	1.00115	0.323537	0.316754	1
1546	Ddhd2	1.00091	0.118424	0.316869	1
1547	Ppp3cc	1.00013	0.188937	0.317246	1
1548	Arhgef18	1.00009	0.275024	0.317269	1
1549	Lancl1	0.999849	0.139881	0.317384	1
1550	Gabrb3	0.999589	0.0668354	0.31751	1
1551	Sdf2l1	0.999376	0.15809	0.317613	1
1552	Ntn1	0.999045	0.102813	0.317773	1
1553	Spats1	0.998571	0.400897	0.318002	1
1554	Sbf1	0.998146	0.273361	0.318209	1
1555	Zfp668	0.998027	0.394503	0.318266	1
1556	Pfas	0.997128	0.260096	0.318702	1
1557	Jph3	0.996466	0.251902	0.319024	1
1558	Slc38a3	0.995662	0.168473	0.319414	1
1559	Plekhn1	0.995212	0.392121	0.319633	1
1560	Klhl15	0.994219	0.233365	0.320116	1
1561	Bbx	0.994124	0.0800521	0.320162	1
1562	Ankfn1	0.993982	0.26602	0.320231	1
1563	Bicral	0.993935	0.260657	0.320255	1
1564	Rasal2	0.993722	0.088702	0.320358	1
1565	Ptprm	0.992965	0.146995	0.320727	1
1566	Lims2	0.992279	0.0720362	0.321061	1
1567	Rab5b	0.992137	0.166745	0.321131	1
1568	Pogz	0.991853	0.157604	0.321269	1
1569	D030068K23Rik	0.991735	0.528513	0.321327	1
1570	Adcy2	0.991475	0.402546	0.321454	1
1571	St3gal6	0.991333	0.201632	0.321523	1
1572	Foxo3	0.990623	0.131253	0.32187	1
1573	Cdca7l	0.990576	0.537001	0.321893	1
1574	Ccdc191	0.990387	0.536063	0.321985	1
1575	Gltp	0.989843	0.0941544	0.322251	1
1576	Gm13708	0.989299	0.27171	0.322517	1
1577	Slc37a3	0.988282	0.245192	0.323015	1
1578	Nup85	0.988069	0.23035	0.323119	1
1579	Rhot2	0.987998	0.37889	0.323154	1
1580	Tfdp2	0.987927	0.18339	0.323189	1
1581	Sec31a	0.985987	0.09528	0.32414	1
1582	Cdca4	0.984946	0.3365	0.324651	1
1583	Hs3st5	0.98303	0.223707	0.325593	1
1584	Tmem229a	0.982557	0.228241	0.325826	1
1585	Mzt2	0.982084	0.108849	0.326059	1
1586	Scamp3	0.981705	0.170923	0.326245	1
1587	Fasn	0.981232	0.104856	0.326478	1
1588	Pex1	0.979576	0.135419	0.327295	1
1589	Arl2bp	0.979151	0.0431903	0.327506	1
1590	Olig2	0.978488	0.018921	0.327833	1
1591	Dcaf4	0.978323	0.253834	0.327915	1
1592	Dock11	0.977448	0.121364	0.328348	1
1593	Ppp2r3d	0.977353	0.219794	0.328394	1
1594	Wdr33	0.97714	0.0757274	0.3285	1
1595	Gal3st1	0.976359	0.0965438	0.328886	1
1596	Trim26	0.976146	0.128556	0.328992	1
1597	Clstn2	0.976052	0.275535	0.329039	1
1598	Golim4	0.975579	0.102112	0.329273	1
1599	Omg	0.975531	0.0908527	0.329297	1
1600	Nol4	0.974491	0.0712065	0.329813	1
1601	Fam135a	0.974089	0.128019	0.330013	1
1602	Scel	0.973213	1.0502	0.330447	1
1603	Pcnx3	0.972267	0.160839	0.330918	1
1604	Ehd1	0.972196	0.193169	0.330953	1
1605	Otud7b	0.971155	0.0835393	0.331471	1
1606	Dtwd1	0.97054	0.389564	0.331777	1
1607	Tmem259	0.970375	0.18761	0.33186	1
1608	Gm12940	0.969925	0.556432	0.332084	1
1609	St6gal2	0.969547	0.121662	0.332272	1
1610	Cryl1	0.969523	0.296465	0.332284	1
1611	Uros	0.968695	0.395938	0.332697	1
1612	St3gal2	0.968624	0.215864	0.332733	1
1613	Cdkl5	0.968388	0.162566	0.332851	1
1614	Inafm2	0.967702	0.301353	0.333193	1
1615	Foxp1	0.967347	0.0837501	0.333371	1
1616	Fanca	0.967276	0.216747	0.333406	1
1617	Chl1	0.966826	0.0668574	0.333631	1
1618	Szrd1	0.966543	0.161035	0.333773	1
1619	Bcl9l	0.966046	0.218435	0.334021	1
1620	Fam118a	0.965502	0.366741	0.334294	1
1621	Sptb	0.964839	0.363883	0.334625	1
1622	Gtf3c6	0.964343	0.147052	0.334874	1
1623	Cdk5	0.964272	0.23013	0.33491	1
1624	Lasp1	0.964224	0.130446	0.334933	1
1625	Irs1	0.964059	0.325906	0.335016	1
1626	Cacnb2	0.962805	0.171	0.335645	1
1627	N4bp1	0.961055	0.137117	0.336525	1
1628	Bcl6	0.96096	0.264527	0.336572	1
1629	4933406I18Rik	0.960936	0.296179	0.336584	1
1630	Actn1	0.960298	0.320849	0.336905	1
1631	Ddx43	0.960203	0.468934	0.336953	1
1632	Osbp	0.960156	0.11913	0.336977	1
1633	Lmf2	0.959919	0.222387	0.337096	1
1634	Col19a1	0.959446	0.141637	0.337334	1
1635	Ei24	0.959446	0.115992	0.337334	1
1636	Nat8l	0.959351	0.208135	0.337382	1
1637	Slc39a13	0.958855	0.308941	0.337632	1
1638	Usp13	0.958807	0.132249	0.337656	1
1639	2024-09-10	0.95779	0.117919	0.338169	1
1640	Kdsr	0.957672	0.156827	0.338228	1
1641	4930444A19Rik	0.957625	0.236794	0.338252	1
1642	Alg8	0.956962	0.310751	0.338586	1
1643	Sec22c	0.956773	0.293723	0.338682	1
1644	Actr1b	0.956513	0.168516	0.338813	1
1645	Snhg3	0.956276	0.169994	0.338933	1
1646	Umad1	0.956087	0.154416	0.339028	1
1647	Nrf1	0.955425	0.0836055	0.339363	1
1648	Fut11	0.954881	0.216528	0.339638	1
1649	Ap5s1	0.954502	0.595925	0.33983	1
1650	Oxr1	0.954266	0.19709	0.339949	1
1651	Gm26691	0.953958	0.568686	0.340105	1
1652	Frmd3	0.953958	0.21367	0.340105	1
1653	Cyren	0.953934	0.359405	0.340117	1
1654	Nr3c2	0.953911	0.378271	0.340129	1
1655	Sema6b	0.95384	0.463252	0.340165	1
1656	Faap100	0.952799	0.350796	0.340692	1
1657	Gm11508	0.950978	0.534376	0.341616	1
1658	Cdo1	0.950126	0.0563608	0.342048	1
1659	Lclat1	0.949984	0.241442	0.34212	1
1660	Trafd1	0.949937	0.155902	0.342144	1
1661	Rptor	0.948281	0.110438	0.342986	1
1662	Vash2	0.948186	0.420632	0.343035	1
1663	Gm43713	0.948139	0.364842	0.343059	1
1664	Prkar2b	0.947666	0.114276	0.3433	1
1665	Gm50232	0.947477	0.308949	0.343396	1
1666	Gm27017	0.946838	0.852928	0.343721	1
1667	Gsap	0.945584	0.136697	0.344361	1
1668	Tsr3	0.945182	0.154861	0.344566	1
1669	Spa17	0.944969	0.336416	0.344675	1
1670	Rbms1	0.943621	0.311782	0.345363	1
1671	Qdpr	0.943006	0.178824	0.345678	1
1672	Aifm1	0.942391	0.161862	0.345993	1
1673	Kcnq5	0.942296	0.14131	0.346041	1
1674	Snrnp27	0.941184	0.0937285	0.34661	1
1675	Haus4	0.940404	0.227553	0.34701	1
1676	Smug1	0.93915	0.265542	0.347654	1
1677	Mob1a	0.939103	0.176928	0.347678	1
1678	Ankrd29	0.939008	0.311761	0.347727	1
1679	Hectd1	0.938748	0.0747379	0.34786	1
1680	Nfyc	0.938109	0.181158	0.348188	1
1681	Pla2g6	0.937825	0.806316	0.348334	1
1682	Ddx56	0.93766	0.272531	0.348419	1
1683	Col4a2	0.937352	0.270452	0.348577	1
1684	Nit1	0.937068	0.188484	0.348723	1
1685	Vav3	0.936335	0.205491	0.349101	1
1686	Nt5m	0.93449	0.153536	0.350051	1
1687	Rftn2	0.934348	0.187487	0.350124	1
1688	Gabrb1	0.933851	0.292284	0.350381	1
1689	Gm10563	0.933236	0.665021	0.350698	1
1690	Nav1	0.933023	0.0353216	0.350808	1
1691	Uba3	0.932787	0.128371	0.35093	1
1692	Lipe	0.932574	0.702467	0.35104	1
1693	Senp1	0.930492	0.0974401	0.352116	1
1694	Ost4	0.930303	0.0721103	0.352214	1
1695	Tmem184b	0.930256	0.255435	0.352239	1
1696	Slc5a6	0.929996	0.517671	0.352373	1
1697	Sulf2	0.929901	0.0307282	0.352422	1
1698	Cir1	0.928411	0.10525	0.353195	1
1699	Iqcc	0.927985	0.143268	0.353415	1
1700	Gm16183	0.927748	0.344593	0.353538	1
1701	Aig1	0.927535	0.0818253	0.353649	1
1702	Gpr161	0.927086	0.388781	0.353882	1
1703	Tmlhe	0.926802	0.23836	0.354029	1
1704	Slu7	0.926495	0.101413	0.354189	1
1705	Mapk14	0.925927	0.105355	0.354484	1
1706	BB218582	0.925454	0.277005	0.35473	1
1707	Nle1	0.925288	0.208461	0.354816	1
1708	Gtf2h4	0.925217	0.330618	0.354853	1
1709	Nfs1	0.92491	0.148344	0.355013	1
1710	Dhcr7	0.924437	0.118125	0.355259	1
1711	Dgka	0.924224	0.381521	0.35537	1
1712	Ncapg2	0.923514	0.158981	0.355739	1
1713	Saraf	0.923278	0.0717154	0.355863	1
1714	Gm37529	0.923065	0.516013	0.355973	1
1715	Ppargc1b	0.922237	0.604119	0.356405	1
1716	Baz2a	0.921764	0.129119	0.356652	1
1717	Cmtm3	0.92174	0.208515	0.356664	1
1718	Lrrc7	0.920321	0.0698757	0.357405	1
1719	Acss1	0.917955	0.22719	0.358642	1
1720	Tbkbp1	0.917246	0.501087	0.359014	1
1721	Mir670hg	0.91656	0.117355	0.359373	1
1722	Cln8	0.915613	0.263149	0.35987	1
1723	Plxna3	0.915613	0.220287	0.35987	1
1724	Atxn7l3	0.914762	0.193123	0.360317	1
1725	Pced1b	0.914218	0.391423	0.360602	1
1726	Mgat5b	0.914099	0.147982	0.360665	1
1727	Casp7	0.913484	0.150821	0.360988	1
1728	4930588J15Rik	0.91268	1.06079	0.361411	1
1729	Fmnl2	0.912656	0.11949	0.361423	1
1730	Rhbdd1	0.912302	0.309988	0.36161	1
1731	Ralgapa2	0.911568	0.084615	0.361996	1
1732	Ncaph2	0.910788	0.193533	0.362407	1
1733	Smim26	0.910078	0.154067	0.362781	1
1734	Armc9	0.909818	0.228388	0.362919	1
1735	Dynlt1c	0.909629	0.364141	0.363018	1
1736	Nsun4	0.90951	0.44196	0.363081	1
1737	Pgd	0.909487	0.135877	0.363093	1
1738	2310022B05Rik	0.907713	0.363401	0.36403	1
1739	Kif3b	0.9075	0.179062	0.364143	1
1740	Zmat3	0.907452	0.136803	0.364168	1
1741	Cacnb4	0.907145	0.102337	0.36433	1
1742	Zeb2	0.906459	0.0353024	0.364693	1
1743	Hyal2	0.904992	0.222222	0.365469	1
1744	Fancd2	0.904685	0.356152	0.365632	1
1745	Spry1	0.904567	0.0882541	0.365695	1
1746	G3bp1	0.904543	0.0485837	0.365708	1
1747	Brd3	0.904141	0.0982824	0.365921	1
1748	Rad54b	0.903928	0.10764	0.366034	1
1749	Stk3	0.903644	0.154378	0.366184	1
1750	Abcb8	0.903502	0.341324	0.36626	1
1751	Pot1a	0.903242	0.32615	0.366398	1
1752	Nprl3	0.903171	0.255176	0.366435	1
1753	Pigq	0.902769	0.270983	0.366649	1
1754	Tob1	0.902721	0.179958	0.366674	1
1755	Irs2	0.902579	0.221722	0.366749	1
1756	S1pr1	0.902556	0.15643	0.366762	1
1757	Zfp846	0.902438	0.185131	0.366824	1
1758	1700094M23Rik	0.901066	0.680004	0.367553	1
1759	Taf1a	0.900711	0.319701	0.367742	1
1760	Adamts7	0.900474	1.13785	0.367868	1
1761	1810055G02Rik	0.900474	0.160143	0.367868	1
1762	Gm11084	0.900072	0.563452	0.368082	1
1763	Zmiz2	0.899362	0.102273	0.36846	1
1764	Rgs19	0.898132	0.338209	0.369115	1
1765	Gpr137c	0.897304	0.136125	0.369556	1
1766	Cog7	0.896808	0.369794	0.369822	1
1767	Cars	0.896264	0.176551	0.370112	1
1768	Urod	0.89572	0.252894	0.370403	1
1769	Myl12a	0.894655	0.161181	0.370972	1
1770	Stt3a	0.894087	0.110674	0.371275	1
1771	Wwp1	0.893803	0.069178	0.371427	1
1772	Stx5a	0.893567	0.14276	0.371554	1
1773	Stat2	0.893401	0.484884	0.371642	1
1774	Gm48960	0.892857	0.924085	0.371934	1
1775	Fbxw2	0.892786	0.114398	0.371972	1
1776	Slc8a3	0.890799	0.183649	0.373037	1
1777	Tsen15	0.890776	0.236874	0.37305	1
1778	Cebpz	0.890515	0.0819094	0.373189	1
1779	Adamts19	0.889924	0.684166	0.373507	1
1780	Gm16189	0.889333	0.827023	0.373824	1
1781	Tab1	0.889167	0.232654	0.373913	1
1782	Mgat5	0.889073	0.128165	0.373964	1
1783	Xbp1	0.888363	0.178049	0.374346	1
1784	Rnf126	0.887582	0.146034	0.374766	1
1785	Serpini1	0.887298	0.496667	0.374918	1
1786	Kmt5c	0.886967	0.282476	0.375097	1
1787	Nrp1	0.886731	0.357952	0.375224	1
1788	Synrg	0.885974	0.102417	0.375632	1
1789	Fam124a	0.885666	0.188849	0.375797	1
1790	Lrfn4	0.885642	0.159013	0.37581	1
1791	Gm11802	0.885572	0.956537	0.375848	1
1792	Ccdc130	0.885264	0.454094	0.376014	1
1793	Frrs1	0.884791	0.211344	0.376269	1
1794	Hist1h2ap	0.884744	0.137544	0.376295	1
1795	Jagn1	0.882709	0.12607	0.377393	1
1796	Dbp	0.881952	0.617141	0.377803	1
1797	Zhx2	0.881881	0.207879	0.377841	1
1798	Ncoa7	0.881834	0.128244	0.377867	1
1799	Plagl1	0.880959	0.661969	0.37834	1
1800	Tarbp2	0.879752	0.292905	0.378993	1
1801	Ggh	0.878546	0.0528253	0.379647	1
1802	Armcx3	0.877624	0.104449	0.380148	1
1803	Ankrd28	0.877221	0.0752245	0.380366	1
1804	Nup133	0.87715	0.164089	0.380405	1
1805	Aff1	0.876819	0.33759	0.380585	1
1806	Aqp4	0.87637	0.510743	0.380829	1
1807	Chst5	0.875944	0.435773	0.38106	1
1808	Slc2a8	0.875211	0.306304	0.381459	1
1809	Cfap20	0.874501	0.0711507	0.381845	1
1810	Nr2c1	0.87417	0.251235	0.382026	1
1811	Tle3	0.874028	0.169007	0.382103	1
1812	Gnaq	0.873886	0.0264693	0.38218	1
1813	Fam57b	0.873673	0.234716	0.382296	1
1814	Ppp1r18	0.872916	0.178333	0.382709	1
1815	Acan	0.872774	0.247134	0.382786	1
1816	Gm11417	0.872514	0.669139	0.382928	1
1817	Jmjd6	0.872277	0.235759	0.383057	1
1818	Luc7l3	0.871118	0.0594301	0.38369	1
1819	Harbi1	0.870811	0.853226	0.383857	1
1820	Pfkp	0.870669	0.126377	0.383935	1
1821	Rnf144a	0.87048	0.083482	0.384038	1
1822	Rapgef5	0.869699	0.162268	0.384465	1
1823	BC051226	0.865843	0.251271	0.386576	1
1824	Prkce	0.865583	0.0994056	0.386719	1
1825	Syngr2	0.865063	0.521487	0.387004	1
1826	Zfp948	0.86388	0.179617	0.387654	1
1827	Fam168a	0.862413	0.0515732	0.38846	1
1828	Med13l	0.861491	0.0726799	0.388968	1
1829	Stk11ip	0.86142	0.64232	0.389007	1
1830	Plcxd3	0.861349	0.330616	0.389046	1
1831	Cnot11	0.861018	0.196683	0.389228	1
1832	Rabggtb	0.860828	0.104973	0.389333	1
1833	Arhgap17	0.860545	0.0941583	0.389489	1
1834	Dexi	0.860355	0.194891	0.389593	1
1835	Zc4h2	0.86019	0.157268	0.389684	1
1836	Spg21	0.860142	0.119787	0.389711	1
1837	Zfp641	0.859409	0.231132	0.390115	1
1838	Camta1	0.85851	0.0513066	0.390611	1
1839	Rbm14	0.858416	0.196649	0.390663	1
1840	Fam193b	0.858416	0.152435	0.390663	1
1841	Gm2415	0.857943	0.573559	0.390924	1
1842	Epb41l4aos	0.857115	0.129093	0.391382	1
1843	Herpud1	0.856287	0.108774	0.391839	1
1844	Kcnc2	0.855837	0.290865	0.392088	1
1845	Stard9	0.855766	0.11794	0.392127	1
1846	Ctbp2	0.855672	0.168247	0.392179	1
1847	Snapc3	0.855672	0.111031	0.392179	1
1848	Kbtbd3	0.855151	0.276773	0.392467	1
1849	Fbxo7	0.854678	0.0811068	0.392729	1
1850	Abhd10	0.853779	0.169289	0.393227	1
1851	Fgf1	0.853756	0.585163	0.39324	1
1852	B4galt6	0.853448	0.102416	0.393411	1
1853	Ccdc163	0.852857	0.855141	0.393739	1
1854	Pdp1	0.852526	0.356346	0.393922	1
1855	Tbc1d9b	0.852194	0.160697	0.394106	1
1856	2700049A03Rik	0.851887	0.176278	0.394277	1
1857	Trpt1	0.85165	0.33056	0.394408	1
1858	Trim9	0.850917	0.114887	0.394815	1
1859	Scn8a	0.849119	0.111741	0.395815	1
1860	Rbm48	0.848977	0.197626	0.395894	1
1861	Med18	0.84867	0.57798	0.396065	1
1862	Ipo4	0.848575	0.22825	0.396118	1
1863	P2ry12	0.848504	0.481027	0.396157	1
1864	Stom	0.848126	0.273241	0.396368	1
1865	Abcg2	0.847511	0.153804	0.396711	1
1866	Eml1	0.84744	0.156596	0.39675	1
1867	Alkbh5	0.847392	0.129358	0.396776	1
1868	Thrb	0.847392	0.167424	0.396776	1
1869	Hey1	0.846896	0.137457	0.397053	1
1870	Utp4	0.846659	0.169816	0.397185	1
1871	Dtnbos	0.846588	0.397943	0.397225	1
1872	Relch	0.846304	0.0895923	0.397383	1
1873	Caln1	0.846091	0.245547	0.397502	1
1874	Maf1	0.846091	0.114684	0.397502	1
1875	Btf3l4	0.845311	0.102869	0.397937	1
1876	Lrif1	0.844152	0.189581	0.398585	1
1877	Gab3	0.843537	0.174245	0.398928	1
1878	Thtpa	0.843016	0.472757	0.399219	1
1879	Ppp4c	0.842827	0.0977776	0.399325	1
1880	Wdr6	0.84259	0.122365	0.399458	1
1881	Lmo3	0.842449	0.195475	0.399537	1
1882	Mindy1	0.842401	0.218497	0.399563	1
1883	Ppip5k1	0.841526	0.420511	0.400053	1
1884	Bop1	0.84058	0.203998	0.400583	1
1885	Ubxn8	0.840533	0.195303	0.40061	1
1886	Ppp1r12c	0.840461	0.233006	0.40065	1
1887	Elovl7	0.840461	0.240359	0.40065	1
1888	Sirt5	0.840012	0.27621	0.400902	1
1889	Tbc1d14	0.839776	0.105839	0.401034	1
1890	Dbt	0.839539	0.134679	0.401167	1
1891	Ralgapb	0.839492	0.102942	0.401193	1
1892	Rnh1	0.83864	0.238003	0.401671	1
1893	Rangrf	0.838498	0.262052	0.401751	1
1894	Trim28	0.838451	0.105656	0.401778	1
1895	Smurf1	0.837836	0.16959	0.402123	1
1896	Slitrk4	0.837788	0.124803	0.40215	1
1897	Kdm2a	0.837599	0.0430607	0.402256	1
1898	Cxcl14	0.836842	0.0955981	0.402681	1
1899	Zfp618	0.83644	0.130477	0.402907	1
1900	Mypop	0.836085	0.303826	0.403107	1
1901	Ccni	0.835707	0.0925095	0.40332	1
1902	Fam228a	0.835612	0.732254	0.403373	1
1903	Mark2	0.835163	0.0722249	0.403626	1
1904	Angptl6	0.834784	0.318834	0.403839	1
1905	4833417C18Rik	0.834761	1.22753	0.403852	1
1906	Meis2	0.834027	0.0310073	0.404266	1
1907	Itgb3bp	0.832939	0.133396	0.404879	1
1908	Ndfip2	0.832632	0.0679055	0.405052	1
1909	Rpain	0.832513	0.118538	0.405119	1
1910	Gramd1c	0.830314	0.456305	0.406362	1
1911	Ccn1	0.830006	0.189269	0.406535	1
1912	Tada1	0.829959	0.177486	0.406562	1
1913	Gin1	0.829627	0.242418	0.406749	1
1914	Riox1	0.829367	0.295263	0.406897	1
1915	Acaca	0.829107	0.0778282	0.407044	1
1916	Clvs2	0.829013	0.408082	0.407097	1
1917	Dner	0.828823	0.0165591	0.407204	1
1918	Tspan31	0.828681	0.104512	0.407285	1
1919	Stard5	0.828468	0.274653	0.407405	1
1920	Far1os	0.826884	0.391181	0.408303	1
1921	Rfx4	0.826268	0.101937	0.408652	1
1922	Pde3a	0.826268	0.305298	0.408652	1
1923	Scg5	0.825535	0.0455907	0.409068	1
1924	Rnf112	0.82518	0.989151	0.409269	1
1925	Hax1	0.825133	0.134478	0.409296	1
1926	Gm48383	0.824258	0.559238	0.409793	1
1927	Arhgef26	0.823643	0.143207	0.410143	1
1928	Micu3	0.823312	0.046312	0.410331	1
1929	Sox5os2	0.82317	0.952948	0.410411	1
1930	Prdm15	0.822862	0.227341	0.410586	1
1931	Dvl3	0.822815	0.146999	0.410613	1
1932	Slc46a3	0.822578	0.446739	0.410748	1
1933	Nt5dc1	0.822413	0.236075	0.410842	1
1934	H2-Ke6	0.822176	0.220685	0.410977	1
1935	Orai1	0.822129	0.0604733	0.411004	1
1936	Stxbp4	0.822011	0.120332	0.411071	1
1937	Chpf	0.82194	0.182435	0.411111	1
1938	4930532G15Rik	0.82175	1.47242	0.411219	1
1939	Cul7	0.821703	0.201271	0.411246	1
1940	Ring1	0.821017	0.15869	0.411637	1
1941	Zfp213	0.820497	0.263384	0.411933	1
1942	Chd3	0.819716	0.0988346	0.412378	1
1943	Gm17092	0.819716	0.195856	0.412378	1
1944	4632427E13Rik	0.81948	0.125747	0.412513	1
1945	Ccar1	0.819409	0.0534275	0.412553	1
1946	Gpr19	0.819385	0.10528	0.412567	1
1947	Naa20	0.818604	0.0826325	0.413012	1
1948	Ciao1	0.818084	0.114857	0.413309	1
1949	Serac1	0.817871	0.365349	0.413431	1
1950	Mipep	0.817611	0.378115	0.413579	1
1951	Slc38a9	0.816712	0.165476	0.414093	1
1952	Ltbp4	0.816546	0.157356	0.414188	1
1953	Foxn3	0.81631	0.0441827	0.414323	1
1954	Armh3	0.815742	0.160207	0.414648	1
1955	Ylpm1	0.815695	0.0774583	0.414675	1
1956	Gm39326	0.815458	0.915019	0.41481	1
1957	Agl	0.815151	0.134556	0.414986	1
1958	1700028E10Rik	0.815127	0.903746	0.415	1
1959	Gm26936	0.814914	0.175103	0.415121	1
1960	Gle1	0.814701	0.150334	0.415243	1
1961	Zfp626	0.814654	0.380991	0.41527	1
1962	Catspere2	0.813779	0.464088	0.415772	1
1963	Selenof	0.813448	0.0305943	0.415962	1
1964	Med1	0.813282	0.120131	0.416056	1
1965	Pard3b	0.813069	0.217899	0.416178	1
1966	Myo16	0.813069	0.102473	0.416178	1
1967	Tom1l2	0.812785	0.141989	0.416341	1
1968	Fgfr1op	0.812265	0.151168	0.41664	1
1969	Zswim4	0.812265	0.247975	0.41664	1
1970	R3hdm4	0.81094	0.125806	0.4174	1
1971	Simc1	0.810017	0.188519	0.41793	1
1972	Mosmo	0.809899	0.0711177	0.417998	1
1973	B230209E15Rik	0.809119	0.246683	0.418447	1
1974	Gm20300	0.807841	0.307886	0.419182	1
1975	Rpl36a	0.807486	0.032281	0.419386	1
1976	Cryzl1	0.807297	0.113309	0.419495	1
1977	Nipal2	0.806517	0.435922	0.419945	1
1978	Mis18bp1	0.806304	0.116954	0.420068	1
1979	Map3k20	0.806304	0.107627	0.420068	1
1980	Slc16a7	0.805689	0.314443	0.420422	1
1981	Ndufv3	0.80531	0.0721932	0.420641	1
1982	Cdadc1	0.805239	0.171513	0.420682	1
1983	Itm2a	0.805216	0.175714	0.420695	1
1984	Zfp263	0.805097	0.21879	0.420764	1
1985	Ppcs	0.803678	0.565048	0.421583	1
1986	Srprb	0.803441	0.0876555	0.42172	1
1987	Emb	0.802069	0.192295	0.422513	1
1988	Rps19bp1	0.802022	0.10045	0.42254	1
1989	Nop14	0.801951	0.198301	0.422581	1
1990	Lsm2	0.80188	0.0803865	0.422622	1
1991	Bhlhe41	0.801052	0.29584	0.423101	1
1992	Mrpl37	0.800934	0.103589	0.42317	1
1993	Cpsf6	0.800106	0.0475642	0.423649	1
1994	Npas1	0.799846	0.0808297	0.4238	1
1995	1700027H10Rik	0.799704	0.504049	0.423882	1
1996	Vps13b	0.799136	0.0967568	0.424211	1
1997	1700109K24Rik	0.799065	0.481835	0.424253	1
1998	Traf4	0.798994	0.043963	0.424294	1
[truncated: 19,170 more rows]

## Sheet: pri-OPC
	names	scores	logfoldchanges	pvals	pvals_adj
0	Rpl39	10.9442	0.729032	7.082e-28	7.49594e-24
1	Rps27	10.6647	0.681564	1.48923e-26	1.05085e-22
2	Rpl37	10.5525	0.656744	4.94573e-26	2.6174e-22
3	Rpl38	10.4429	0.888169	1.57913e-25	6.68574e-22
4	Rps29	10.4021	0.816745	2.42495e-25	8.55564e-22
5	Rps21	10.0857	0.610097	6.38828e-24	1.93191e-20
6	Rps28	9.84697	0.717554	7.06408e-23	1.86924e-19
7	Rpl37a	9.57422	0.557915	1.02634e-21	2.41406e-18
8	Rpl36	9.37368	0.653392	7.00439e-21	1.48276e-17
9	mt-Nd3	8.43901	1.03159	3.20046e-17	5.64588e-14
10	Rpl35a	7.59412	0.401321	3.09904e-14	5.04643e-11
11	Atp5md	7.3579	0.74125	1.86831e-13	2.82502e-10
12	Rpl34	7.11261	0.357231	1.13865e-12	1.60694e-09
13	Rpl35	7.04011	0.691324	1.92094e-12	2.54153e-09
14	Rpl41	6.2833	0.426641	3.31461e-10	3.89816e-07
15	Atp5k	5.75223	0.67574	8.80723e-09	9.76677e-06
16	Ndufb1-ps	5.73637	0.660589	9.67262e-09	9.76677e-06
17	Tomm7	5.73609	0.515189	9.6888e-09	9.76677e-06
18	Gm1673	5.6616	0.556407	1.4997e-08	1.39866e-05
19	Rplp2	5.65933	0.30132	1.51964e-08	1.39866e-05
20	Atp5mpl	5.60353	0.540384	2.10024e-08	1.8525e-05
21	Rpl6	5.44974	0.292182	5.04442e-08	4.27142e-05
22	Olig1	5.12062	0.424777	3.04537e-07	0.000247951
23	Cox7c	4.96002	0.293367	7.04849e-07	0.000532891
24	Rpl36a	4.91272	0.332687	8.98203e-07	0.000655657
25	Rps15	4.7915	0.273325	1.65541e-06	0.00116811
26	Eef2	4.76006	0.406119	1.93537e-06	0.00132161
27	Rpl27	4.73513	0.281446	2.18911e-06	0.00144816
28	Rpl10	4.66687	0.289874	3.05817e-06	0.00190407
29	Sec61g	4.57199	0.359007	4.83114e-06	0.00284084
30	Rpl30	4.55924	0.220852	5.1338e-06	0.00293723
31	Bcan	4.46493	0.518025	8.00961e-06	0.00434757
32	Rpl23	4.40828	0.204133	1.04195e-05	0.00551425
33	Atp5e	4.35022	0.346075	1.36003e-05	0.00702208
34	Snrpg	4.34427	0.362453	1.3974e-05	0.00704325
35	Dpm3	4.30122	0.551428	1.69863e-05	0.00836238
36	Eef1a1	4.28507	0.183747	1.8268e-05	0.00878897
37	Slc24a5	4.27799	0.767721	1.88587e-05	0.00887156
38	Taf1d	4.26808	0.650877	1.97164e-05	0.00907341
39	Metap2	4.21455	0.413685	2.5028e-05	0.0110379
40	Cox7a2	3.99815	0.358055	6.38382e-05	0.0264979
41	Mrpl52	3.98144	0.417729	6.84979e-05	0.0273591
42	Dpm2	3.8639	0.853426	0.000111591	0.0414431
43	2810468N07Rik	3.84861	0.578633	0.000118792	0.043357
44	Sox10	3.81915	0.656132	0.000133912	0.0472466
45	Arl2bp	3.81405	0.416612	0.000136707	0.0474418
46	Rps25	3.76647	0.208893	0.000165573	0.0565326
47	Rpl22	3.75967	0.256341	0.000170138	0.0571689
48	Actb	3.74834	0.203168	0.000178008	0.058879
49	Romo1	3.73276	0.351189	0.000189391	0.0607457
50	Gnb2	3.69311	0.334377	0.000221528	0.0689637
51	Syt11	3.65544	0.279315	0.000256742	0.0787676
52	Rpl23a	3.63023	0.164338	0.000283167	0.0820782
53	Tm7sf3	3.62882	0.661064	0.000284725	0.0820782
54	Atp5j2	3.60786	0.318706	0.000308738	0.0871423
55	Cfl1	3.60361	0.216483	0.000313831	0.0874143
56	mt-Co1	3.58746	0.460809	0.000333911	0.0917996
57	Tmsb10	3.58095	0.318228	0.000342349	0.0929127
58	Traf4	3.56594	0.354718	0.000362558	0.0971519
59	Ndufa1	3.51835	0.477051	0.000434234	0.110751
60	Smarca4	3.4416	0.454596	0.000578292	0.142347
61	Rpl13a	3.42715	0.213029	0.000609949	0.148414
62	Ctbp1	3.40449	0.448472	0.000662871	0.155808
63	Cox7b	3.39146	0.295828	0.000695203	0.159229
64	Eno1	3.38976	0.493995	0.000699527	0.159229
65	Mrps21	3.35804	0.431258	0.000784967	0.17325
66	Uqcr11	3.32689	0.272423	0.000878223	0.186289
67	Cspg4	3.28015	0.737651	0.00103751	0.209172
68	Pin4	3.25721	0.642438	0.00112513	0.214792
69	Riok1	3.25438	0.710571	0.00113641	0.214792
70	Arhgdia	3.22804	0.473685	0.00124643	0.233501
71	Hnrnpa1	3.21274	0.221395	0.00131474	0.240166
72	Pet100	3.19716	0.64649	0.00138786	0.247616
73	C1ql3	3.17592	0.700422	0.00149361	0.263486
74	Pik3ca	3.15185	0.55421	0.00162242	0.274435
75	Marcks	3.151	0.138179	0.00162714	0.274435
76	S100a16	3.12805	0.531274	0.00175967	0.279676
77	Tmem80	3.12437	0.827958	0.00178185	0.279676
78	Rpl7a	3.11304	0.185372	0.00185169	0.28584
79	Polr2k	3.11021	0.473392	0.00186954	0.28584
80	Rpl5	3.10681	0.156533	0.00189117	0.28584
81	Tmem63b	3.10483	0.458699	0.00190389	0.28584
82	Cops9	3.07651	0.306179	0.00209442	0.300714
83	Ndrg2	3.06999	0.487168	0.00214065	0.30413
84	Mmp15	3.04365	0.631416	0.00233727	0.325817
85	Rlbp1	3.04337	0.399357	0.00233947	0.325817
86	Ndufc1	3.03487	0.315517	0.00240639	0.330611
87	Rpl21	3.03119	0.159001	0.00243593	0.330611
88	Rps17	3.02609	0.1995	0.00247739	0.331923
89	Rpl32	3.0023	0.151392	0.0026795	0.349937
90	Safb2	2.99607	0.602711	0.00273486	0.353014
91	Pdgfra	2.9836	0.51886	0.00284875	0.358914
92	P4hb	2.98332	0.434672	0.00285139	0.358914
93	Tra2a	2.97822	0.292606	0.00289925	0.358914
94	Rps15a	2.97086	0.128882	0.00296968	0.360447
95	Fhl1	2.96916	0.852905	0.00298616	0.360447
96	Bola2	2.96774	0.432171	0.00299995	0.360447
97	Slc25a23	2.96633	0.568909	0.0030138	0.360447
98	4933434E20Rik	2.9567	0.726683	0.00310953	0.368756
99	Mrpl28	2.95585	0.479336	0.00311811	0.368756
100	Abracl	2.94622	0.470389	0.00321686	0.372119
101	Rundc3a	2.91223	0.606445	0.00358859	0.397459
102	Pcbp4	2.91081	0.309167	0.0036049	0.397459
103	Grina	2.91081	0.552197	0.0036049	0.397459
104	Ccnd1	2.8975	0.474052	0.00376149	0.40626
105	Abhd2	2.89382	0.445127	0.00380588	0.408968
106	Rpl26	2.88164	0.145947	0.00395612	0.418735
107	Rps19	2.86578	0.191672	0.00415985	0.429561
108	Tardbp	2.85983	0.437983	0.00423868	0.435575
109	Igsf9b	2.83321	0.763922	0.00460836	0.453481
110	Dpysl2	2.83066	0.317316	0.00464525	0.453481
111	Tmem234	2.81904	0.351306	0.00481668	0.456405
112	Ndufa13	2.81083	0.215584	0.00494138	0.463659
113	Tmem258	2.8046	0.316007	0.00503791	0.46571
114	Eid1	2.78676	0.183403	0.00532386	0.476779
115	Sh3bp4	2.77344	0.45657	0.00554665	0.489237
116	Arglu1	2.74909	0.293875	0.00597618	0.514267
117	Rpl4	2.7471	0.2073	0.00601243	0.515292
118	Anapc11	2.72841	0.340835	0.00636406	0.536736
119	Mad2l2	2.72416	0.40295	0.00644651	0.539855
120	Rpl31	2.70858	0.171345	0.00675713	0.558756
121	Rpl22l1	2.70207	0.203035	0.00689096	0.567606
122	Gm10076	2.69187	0.386674	0.00710523	0.58047
123	Csde1	2.69074	0.213631	0.0071294	0.58047
124	Gtf3c2	2.68649	0.497352	0.00722071	0.583201
125	Atp6v0d1	2.67771	0.391362	0.00741274	0.587716
126	Sars	2.66978	0.377807	0.00759011	0.592402
127	Cdc37l1	2.66581	0.349175	0.00768022	0.592402
128	Mrpl23	2.66553	0.357434	0.00768669	0.592402
129	Pabpc4	2.66468	0.748885	0.00770614	0.592402
130	Atp5l	2.64485	0.172345	0.0081726	0.61184
131	Raly	2.64316	0.481675	0.00821374	0.612242
132	Uba1	2.63692	0.38546	0.00836616	0.612526
133	Npdc1	2.63296	0.398242	0.00846446	0.612526
134	Olig2	2.63296	0.241364	0.00846446	0.612526
135	Ypel1	2.63296	0.603743	0.00846446	0.612526
136	Rbm4	2.63239	0.523216	0.00847859	0.612526
137	Ndufa2	2.63126	0.287854	0.00850691	0.612526
138	Rrn3	2.6222	0.635441	0.00873652	0.623168
139	Phldb1	2.61625	0.53346	0.0088902	0.623168
140	Nktr	2.61625	0.272931	0.0088902	0.623168
141	Nsa2	2.60973	0.196817	0.00906128	0.633064
142	Midn	2.60718	0.292527	0.00912902	0.635698
143	Ptp4a2	2.6035	0.263629	0.00922767	0.637867
144	Dhx15	2.60265	0.375083	0.00925057	0.637867
145	Serinc3	2.58736	0.46407	0.00967151	0.662577
146	Synrg	2.57631	0.473627	0.00998606	0.671167
147	Pja1	2.57518	0.669522	0.0100188	0.671167
148	Tpm4	2.57036	0.445453	0.0101592	0.676288
149	Ubl5	2.56243	0.249079	0.0103942	0.684451
150	Ing4	2.55337	0.39602	0.0106686	0.694905
151	Gdi1	2.54261	0.480623	0.0110029	0.707575
152	Mpv17	2.54119	0.514897	0.0110476	0.707575
153	Ncald	2.54006	0.209394	0.0110834	0.707575
154	Son	2.53666	0.231429	0.0111916	0.707575
155	Epha4	2.52703	0.488978	0.0115032	0.718323
156	Csnk1d	2.50125	0.434165	0.0123754	0.762776
157	Usp22	2.49531	0.316708	0.0125848	0.772199
158	Snrpe	2.49134	0.194344	0.0127262	0.776371
159	Ndufa3	2.48936	0.361896	0.0127974	0.778456
160	Rpl27a	2.48738	0.130055	0.0128689	0.778456
161	Lztr1	2.48511	0.825911	0.0129512	0.778456
162	Glrx3	2.48511	0.191082	0.0129512	0.778456
163	Rnf4	2.48256	0.497593	0.0130442	0.778456
164	H2afy	2.46727	0.146364	0.0136149	0.792356
165	Ppm1g	2.46698	0.454095	0.0136257	0.792356
166	Rpl7	2.46273	0.136272	0.0137882	0.792356
167	Rnasel	2.46103	0.734467	0.0138537	0.792356
168	Ctxn1	2.44772	0.337928	0.0143762	0.813137
169	Epn2	2.44489	0.369435	0.0144896	0.813137
170	Dcakd	2.44489	0.418566	0.0144896	0.813137
171	Slc25a27	2.44376	0.43576	0.0145352	0.813137
172	Ptprf	2.43866	0.81439	0.0147419	0.814806
173	Rxrb	2.43186	0.86146	0.0150215	0.81956
174	Reep3	2.43186	0.2492	0.0150215	0.81956
175	Brd9	2.42931	0.399115	0.0151275	0.821754
176	Cope	2.42705	0.363737	0.0152223	0.824146
177	Cox6c	2.42591	0.177173	0.0152699	0.824614
178	Tma7	2.40722	0.246913	0.0160745	0.84647
179	Shd	2.4041	0.513025	0.0162121	0.849245
180	Alkbh5	2.40269	0.544036	0.0162751	0.849245
181	Get4	2.4024	0.856937	0.0162877	0.849245
182	Prnp	2.39759	0.326069	0.0165033	0.856056
183	mt-Co2	2.39674	0.277649	0.0165416	0.856056
184	Npm3	2.39589	0.417776	0.01658	0.856056
185	Tox3	2.39362	0.333074	0.0166828	0.859266
186	Malat1	2.38881	0.23972	0.0169031	0.868497
187	Sox3	2.38683	0.389701	0.0169945	0.871081
188	Atp9a	2.38428	0.42776	0.0171127	0.874611
189	Rplp1	2.38314	0.134171	0.0171654	0.874611
190	Flywch1	2.38145	0.585301	0.0172448	0.874611
191	Omg	2.37805	0.569689	0.0174046	0.875151
192	Phlda1	2.37465	0.539549	0.0175657	0.879074
193	Chd3	2.36955	0.357052	0.0178098	0.880747
194	Akap13	2.36927	0.388591	0.0178234	0.880747
195	Cops6	2.36898	0.354728	0.0178371	0.880747
196	Eif3h	2.36672	0.169408	0.0179466	0.880747
197	Sgta	2.36558	0.413161	0.0180016	0.880747
198	Wasf1	2.36473	0.421254	0.018043	0.880747
199	Mapk8ip1	2.36445	0.553441	0.0180568	0.880747
200	Rps8	2.3551	0.113273	0.0185175	0.890902
201	Arf5	2.3551	0.231772	0.0185175	0.890902
202	Ubl7	2.35312	0.737677	0.0186165	0.890984
203	Mxd4	2.35227	0.419512	0.0186591	0.890984
204	Rpl12	2.35199	0.117631	0.0186733	0.890984
205	Bop1	2.33953	0.709955	0.0193082	0.906341
206	Atp6v0b	2.33273	0.230931	0.0196624	0.913482
207	Dnajc8	2.3299	0.316853	0.0198116	0.915703
208	Knop1	2.32367	0.400991	0.0201434	0.928391
209	Tubb5	2.31687	0.141921	0.0205109	0.935767
210	Cacng4	2.30894	0.354572	0.0209471	0.947497
211	Pcnx3	2.3061	0.636692	0.0211048	0.949973
212	Hsbp1	2.30554	0.189648	0.0211364	0.949973
213	Impdh2	2.30271	0.461563	0.0212954	0.955089
214	Sox11	2.28571	0.198999	0.0222711	0.982203
215	Sbf1	2.27976	1.01504	0.0226217	0.987716
216	Alg10b	2.27155	0.669761	0.0231137	0.990345
217	Fibp	2.26957	0.360059	0.0232338	0.990345
218	Mdh2	2.26928	0.179921	0.0232511	0.990345
219	Gas5	2.26645	0.178404	0.0234237	0.9912
220	Dctn2	2.26645	0.240317	0.0234237	0.9912
221	Camk1	2.26589	0.487013	0.0234584	0.9912
222	Xist	2.25682	0.749334	0.0240192	1
223	Parp1	2.25484	0.357181	0.0241434	1
224	Rps26	2.25484	0.149403	0.0241434	1
225	Ilk	2.24832	0.478455	0.0245555	1
226	Kdm2b	2.24804	0.463293	0.0245735	1
227	Uqcr10	2.24521	0.251075	0.0247547	1
228	Klhl13	2.24464	0.332845	0.0247911	1
229	Rtl8a	2.23785	0.38483	0.0252312	1
230	Ppp1r14c	2.23615	0.329924	0.0253422	1
231	Atox1	2.23473	0.238237	0.0254351	1
232	Ubxn6	2.23275	0.511031	0.0255657	1
233	Snw1	2.22113	0.261785	0.0263419	1
234	Nelfb	2.2149	0.65522	0.0267667	1
235	Rplp0	2.21264	0.114874	0.0269227	1
236	Imp4	2.20584	0.637131	0.0273953	1
237	C1ql1	2.20046	0.450465	0.0277744	1
238	Snrpb2	2.19649	0.285961	0.0280567	1
239	Tprgl	2.19366	0.423312	0.0282598	1
240	Fkbp8	2.18885	0.3327	0.0286081	1
241	Chd7	2.18063	0.151034	0.0292107	1
242	Col9a3	2.18035	0.555655	0.0292317	1
243	Csad	2.17808	0.51429	0.0293999	1
244	Rps12	2.17695	0.13352	0.0294844	1
245	Mbp	2.17525	0.557678	0.0296114	1
246	Csnk1e	2.17327	0.21471	0.0297602	1
247	Tkt	2.1625	0.278286	0.0305793	1
248	Tm9sf4	2.15939	0.433911	0.03082	1
249	Mrpl37	2.15542	0.839467	0.0311287	1
250	Cfap20	2.15514	0.37425	0.0311509	1
251	Lmo4	2.15174	0.286616	0.0314177	1
252	Ubqln4	2.14636	0.800534	0.0318443	1
253	Epb41l4aos	2.14324	0.409406	0.0320935	1
254	Hsp90aa1	2.14098	0.149171	0.0322758	1
255	Dmwd	2.1407	0.539138	0.0322986	1
256	Nras	2.13985	0.337155	0.0323673	1
257	B230354K17Rik	2.13786	0.520836	0.0325279	1
258	Telo2	2.13418	0.786093	0.032828	1
259	Tubb2b	2.12455	0.14744	0.0336241	1
260	Necap1	2.11634	0.56215	0.0343162	1
261	Krtcap2	2.11577	0.236844	0.0343643	1
262	Rpl17	2.1152	0.13702	0.0344126	1
263	Snhg8	2.11492	0.282628	0.0344367	1
264	Tra2b	2.11096	0.187797	0.0347761	1
265	Prmt3	2.11096	0.509089	0.0347761	1
266	Smpd1	2.11067	0.918806	0.0348005	1
267	Chmp1a	2.10841	0.552	0.0349959	1
268	Use1	2.10671	0.310264	0.035143	1
269	Rps4x	2.10557	0.0993288	0.0352414	1
270	Prkcz	2.10444	0.545372	0.03534	1
271	mt-Co3	2.10189	0.267806	0.0355628	1
272	Ppp2r1a	2.09906	0.281176	0.0358117	1
273	Podxl2	2.09793	0.235657	0.0359116	1
274	Snhg6	2.09651	0.299574	0.0360369	1
275	1700025G04Rik	2.09368	0.288408	0.0362887	1
276	Lrp1	2.08575	0.295246	0.0370015	1
277	Plgrkt	2.07527	0.248038	0.0379617	1
278	Rnf208	2.06989	1.12294	0.038463	1
279	Chmp2a	2.06705	0.254001	0.0387291	1
280	Oaz2	2.05827	0.55195	0.0395639	1
281	Tnfaip1	2.04694	0.574454	0.0406636	1
282	Vcp	2.04524	0.139576	0.0408307	1
283	Opa3	2.03986	0.719867	0.0413639	1
284	mt-Atp6	2.03675	0.288699	0.0416753	1
285	Vipas39	2.03448	0.530682	0.041903	1
286	Rubcn	2.0325	0.673782	0.0421032	1
287	Kif1a	2.0291	0.352248	0.0424481	1
288	Trmt1	2.02429	0.569075	0.0429408	1
289	Sall3	2.02372	0.326477	0.0429991	1
290	Rac1	2.02202	0.251836	0.0431743	1
291	Stmn4	2.01097	0.745752	0.0443283	1
292	Tnrc6b	2.00474	0.190865	0.0449906	1
293	Calm3	2.00276	0.1662	0.0452031	1
294	Polr2i	2.00163	0.292353	0.0453249	1
295	Faah	2.00049	1.36441	0.045447	1
296	Klhl24	1.99738	0.281635	0.0457841	1
297	Mindy1	1.99653	0.563128	0.0458765	1
298	Ric8a	1.99341	0.763708	0.0462163	1
299	Tmem255b	1.99256	0.69126	0.0463093	1
300	Jagn1	1.99058	0.57497	0.0465271	1
301	Ap1s1	1.98831	0.375648	0.0467769	1
302	Apbb1	1.98775	0.556036	0.0468396	1
303	Ddx18	1.98265	0.311835	0.0474066	1
304	Ercc1	1.9818	0.617005	0.0475016	1
305	Gsk3a	1.98038	0.47706	0.0476604	1
306	Gpr85	1.97982	1.02443	0.0477241	1
307	Dnttip1	1.97755	0.36123	0.0479793	1
308	Ndufa5	1.97642	0.193255	0.0481074	1
309	Gpn1	1.97472	0.516384	0.0483	1
310	Tollip	1.96905	0.97068	0.0489469	1
311	Clip3	1.96764	0.205994	0.0491097	1
312	Pik3r2	1.96594	0.608786	0.0493057	1
313	Chmp7	1.96339	0.611905	0.0496009	1
314	Itpa	1.95772	0.28225	0.0502623	1
315	Nceh1	1.95744	0.760802	0.0502956	1
316	Pfas	1.95178	0.922765	0.0509647	1
317	Preb	1.94979	0.492863	0.0512006	1
318	Cyb5r3	1.94979	0.360715	0.0512006	1
319	Chp1	1.94894	0.554149	0.051302	1
320	Nudcd3	1.94611	0.273454	0.0516413	1
321	Rpl28	1.94413	0.141101	0.0518798	1
322	Kcnmb4os2	1.94215	0.825696	0.0521193	1
323	Fam204a	1.94186	0.321055	0.0521536	1
324	Ldah	1.93988	0.474902	0.0523941	1
325	Fdft1	1.93762	0.385597	0.0526702	1
326	Sf3b4	1.93733	0.354154	0.0527048	1
327	Rpl18a	1.93592	0.109127	0.052878	1
328	Gps1	1.93507	0.33519	0.0529822	1
329	Mfsd8	1.93422	1.05134	0.0530865	1
330	Polr2l	1.93393	0.741246	0.0531214	1
331	Rps23	1.9328	0.108369	0.0532608	1
332	Spen	1.93082	0.296057	0.0535056	1
333	Xrcc4	1.92997	0.432505	0.0536108	1
334	Tsnax	1.92572	0.344994	0.0541394	1
335	Abhd4	1.9226	0.469232	0.0545298	1
336	Frat2	1.9226	0.817277	0.0545298	1
337	Slc25a1	1.91977	0.650744	0.0548868	1
338	Gpr37l1	1.91581	0.33085	0.0553898	1
339	Ktn1	1.91581	0.235936	0.0553898	1
340	Ralbp1	1.91411	0.372657	0.0556065	1
341	Kctd3	1.90561	0.668651	0.0567009	1
342	Slirp	1.90136	0.335352	0.0572547	1
343	Csrp2	1.89938	0.994432	0.0575147	1
344	Actg1	1.89938	0.11682	0.0575147	1
345	Pgap2	1.89655	0.444152	0.0578879	1
346	Nsg1	1.88975	0.212709	0.0587916	1
347	mt-Nd4	1.88692	0.193082	0.0591716	1
348	Inpp5k	1.88522	0.988301	0.0594006	1
349	Dchs1	1.8838	0.58608	0.059592	1
350	Luc7l3	1.88012	0.223349	0.060092	1
351	Inava	1.87984	0.540637	0.0601306	1
352	Tjap1	1.87955	0.710542	0.0601692	1
353	Terf2	1.8753	0.464464	0.060751	1
354	Mau2	1.87502	0.389242	0.06079	1
355	Resf1	1.8736	0.457313	0.060985	1
356	Znhit6	1.87219	0.46425	0.0611806	1
357	Iqgap1	1.86964	0.607324	0.061534	1
358	Hsph1	1.86879	0.41796	0.0616522	1
359	Cdk5rap3	1.86737	0.573119	0.0618496	1
360	Cnot3	1.86341	0.323073	0.062405	1
361	Tbc1d17	1.86256	0.744081	0.0625245	1
362	Dedd	1.85859	0.848627	0.0630849	1
363	Rpl10a	1.85633	0.108477	0.063407	1
364	Sbk1	1.85633	0.367205	0.063407	1
365	Gm47283	1.85491	0.30928	0.063609	1
366	Nkiras2	1.85378	1.07707	0.063771	1
367	Strada	1.85236	0.67904	0.063974	1
368	Gde1	1.8484	0.300839	0.0645451	1
369	Pdxdc1	1.84726	0.378793	0.064709	1
370	Ccdc167	1.84726	0.515675	0.064709	1
371	Gng10	1.84273	0.267921	0.0653683	1
372	Ube2r2	1.84216	0.235512	0.0654511	1
373	Uqcrb	1.84216	0.18193	0.0654511	1
374	Mlf2	1.84132	0.17986	0.0655754	1
375	Cbx6	1.84075	0.489948	0.0656584	1
376	Rnf122	1.84018	0.389137	0.0657415	1
377	Tspan31	1.83933	0.318949	0.0658663	1
378	Ap2m1	1.83877	0.231453	0.0659496	1
379	Nrxn2	1.83735	0.210677	0.0661583	1
380	Purb	1.83282	0.202595	0.0668296	1
381	Mxd1	1.83253	0.616439	0.0668718	1
382	Cox8a	1.83253	0.100494	0.0668718	1
383	H2afj	1.82914	0.298657	0.0673793	1
384	S100a6	1.82885	0.52525	0.0674217	1
385	Actr8	1.82574	0.658612	0.0678899	1
386	Poglut1	1.82574	0.509264	0.0678899	1
387	Ppp1r14b	1.8246	0.104284	0.0680608	1
388	Mpped2	1.8246	0.277601	0.0680608	1
389	Nap1l5	1.82432	0.266555	0.0681036	1
390	Arhgap31	1.82404	0.346236	0.0681464	1
391	Cat	1.82319	0.347602	0.0682749	1
392	Pcmtd2	1.82262	0.27374	0.0683607	1
393	Haghl	1.82121	0.335704	0.0685757	1
394	Adgrl1	1.82121	0.581884	0.0685757	1
395	Ugdh	1.81781	0.310049	0.0690937	1
396	Fa2h	1.81441	2.1911	0.069615	1
397	Trim32	1.81412	0.579802	0.0696586	1
398	Zkscan3	1.80931	0.306645	0.0704029	1
399	Gigyf1	1.80704	0.499706	0.0707555	1
400	Scamp5	1.80534	0.290706	0.0710209	1
401	Tmem60	1.80364	0.460136	0.071287	1
402	Plxna3	1.80279	0.961573	0.0714204	1
403	Elp3	1.80223	0.58647	0.0715095	1
404	Cers4	1.79968	0.837259	0.0719113	1
405	Acp1	1.79911	0.242077	0.0720008	1
406	Tmem35a	1.79515	0.48808	0.0726302	1
407	Eif3a	1.79288	0.192801	0.0729918	1
408	Atpif1	1.79203	0.134259	0.0731278	1
409	Cenpb	1.79062	0.28933	0.073355	1
410	Csf2ra	1.78778	1.18374	0.0738109	1
411	Esf1	1.7807	0.289156	0.074961	1
412	Szrd1	1.77815	0.447388	0.0753786	1
413	Slc22a17	1.77787	0.192969	0.0754252	1
414	Castor2	1.77475	0.352292	0.0759384	1
415	Pnkd	1.77164	0.263668	0.0764545	1
416	Pip5k1c	1.76909	0.640669	0.0768789	1
417	Evi5l	1.76796	0.264867	0.0770681	1
418	Basp1	1.76796	0.172539	0.0770681	1
419	Ankra2	1.76796	0.344094	0.0770681	1
420	Zfp706	1.76767	0.25392	0.0771155	1
421	Smarcd1	1.76739	0.197198	0.0771628	1
422	B230219D22Rik	1.76626	0.289319	0.0773526	1
423	Arfgap2	1.76626	0.504464	0.0773526	1
424	Tmed3	1.76512	0.426281	0.0775428	1
425	Lsm14b	1.76456	0.46123	0.077638	1
426	Yipf3	1.75748	0.501297	0.0788365	1
427	Wipf2	1.75493	0.486177	0.0792716	1
428	Ezh2	1.75465	0.243123	0.0793201	1
429	Cbx3	1.75295	0.13938	0.0796114	1
430	Pdap1	1.7521	0.137064	0.0797573	1
431	Zfp944	1.7504	0.803585	0.0800499	1
432	Gtpbp2	1.74898	0.660337	0.0802944	1
433	Zbtb12	1.74785	0.426175	0.0804905	1
434	Ilf3	1.74728	0.24455	0.0805886	1
435	Gsdme	1.74501	0.368665	0.0809823	1
436	Poldip3	1.74332	0.298132	0.0812785	1
437	Wdr20	1.7419	0.34292	0.0815261	1
438	Elfn2	1.7402	0.70915	0.0818239	1
439	Vamp2	1.73992	0.425107	0.0818736	1
440	Crlf2	1.73737	1.55754	0.0823223	1
441	Wbp2	1.73397	0.338342	0.0829236	1
442	S100a1	1.73312	0.38715	0.0830745	1
443	Hdac3	1.72887	0.322512	0.0838323	1
444	Ppp1r9b	1.72745	0.588198	0.0840861	1
445	Rps20	1.7266	0.0867531	0.0842387	1
446	Dleu7	1.72547	0.477491	0.0844425	1
447	Rab3c	1.72406	0.440426	0.0846978	1
448	Kctd15	1.72377	1.51157	0.084749	1
449	Fau	1.72349	0.100615	0.0848001	1
450	Atp6v0e2	1.71924	0.260083	0.0855706	1
451	Ncam1	1.71867	0.18759	0.0856737	1
452	Nsmce1	1.71726	0.302573	0.0859321	1
453	Alad	1.71726	0.773168	0.0859321	1
454	Nlgn3	1.71584	0.257097	0.086191	1
455	Kdm6b	1.71499	0.301719	0.0863467	1
456	Xpnpep1	1.71443	0.437194	0.0864506	1
457	Napb	1.71414	0.995677	0.0865026	1
458	Dynll2	1.71244	0.288623	0.0868151	1
459	Pink1	1.70706	0.297851	0.0878107	1
460	Tor2a	1.70621	0.440254	0.0879687	1
461	Emc8	1.70508	0.343927	0.0881797	1
462	Fam20c	1.70423	0.829532	0.0883383	1
463	Gdap1	1.70395	0.490796	0.0883912	1
464	Arl8a	1.69347	0.172889	0.0903668	1
465	Tyw1	1.6929	0.639384	0.0904746	1
466	Casp7	1.69233	0.858918	0.0905825	1
467	Fnta	1.69205	0.323793	0.0906365	1
468	Pofut2	1.69205	0.443558	0.0906365	1
469	Tmem9	1.69148	0.305277	0.0907445	1
470	Abhd17a	1.6895	0.362415	0.0911235	1
471	2310022B05Rik	1.68837	0.400239	0.0913407	1
472	Tspan12	1.68808	0.266048	0.091395	1
473	Desi1	1.68554	0.682055	0.0918853	1
474	Daglb	1.6827	0.941515	0.0924326	1
475	Stoml2	1.68129	0.329215	0.0927072	1
476	Ppp6r2	1.68072	0.292146	0.0928172	1
477	Tia1	1.67817	0.175689	0.0933137	1
478	Adgrb2	1.67222	0.5681	0.0944803	1
479	Denr	1.66967	0.227174	0.0949838	1
480	Ap3b2	1.66797	0.487999	0.0953207	1
481	BC031181	1.66514	0.251904	0.0958843	1
482	Fam102b	1.66458	0.378055	0.0959974	1
483	Ldhb	1.66401	0.188764	0.0961105	1
484	Mrfap1	1.66316	0.136025	0.0962804	1
485	Cox20	1.66203	0.271873	0.0965074	1
486	R3hdm4	1.66203	0.384487	0.0965074	1
487	Ldlr	1.66146	0.79242	0.096621	1
488	Mgat1	1.65976	0.7416	0.0969625	1
489	Map1lc3a	1.65778	0.181355	0.0973622	1
490	Btg1	1.65268	0.25436	0.098396	1
491	Mapk8	1.65211	0.301101	0.0985114	1
492	Nap1l1	1.65155	0.198192	0.0986269	1
493	P4ha1	1.65155	0.573797	0.0986269	1
494	Mrps5	1.65098	0.229895	0.0987425	1
495	Ube2n	1.64985	0.150783	0.0989741	1
496	Repin1	1.64843	0.981621	0.0992641	1
497	Cdipt	1.6473	0.68722	0.0994967	1
498	Sdf4	1.64702	0.2311	0.0995549	1
499	Chd8	1.6422	0.270663	0.100548	1
500	Phkg2	1.64163	0.642356	0.100666	1
501	Pllp	1.64135	0.271795	0.100725	1
502	E4f1	1.64107	0.593271	0.100783	1
503	Pld3	1.64107	0.73665	0.100783	1
504	Pisd	1.63993	0.438725	0.101019	1
505	Fmc1	1.63965	0.247481	0.101078	1
506	Hmgb2	1.63937	0.249832	0.101137	1
507	Serf2	1.6371	0.0812974	0.101609	1
508	Syn1	1.63682	0.859967	0.101668	1
509	Marcksl1	1.63654	0.0678307	0.101728	1
510	Hsp90b1	1.63597	0.156817	0.101846	1
511	Fam133b	1.63597	0.249253	0.101846	1
512	Mrpl45	1.63569	0.387576	0.101905	1
513	Tcf4	1.63512	0.107465	0.102024	1
514	Gm2a	1.63314	0.254967	0.10244	1
515	Smad7	1.6303	0.713438	0.103037	1
516	Fam126b	1.62804	0.439643	0.103517	1
517	Aars	1.62747	0.403897	0.103637	1
518	Gtf3a	1.62662	0.309362	0.103817	1
519	G6pc3	1.62464	0.46049	0.104239	1
520	Mrpl40	1.62464	0.382204	0.104239	1
521	Slc27a1	1.62407	0.414046	0.10436	1
522	Gm43847	1.62294	0.857815	0.104602	1
523	Pold4	1.62181	0.730094	0.104845	1
524	Enpp2	1.62181	0.245822	0.104845	1
525	Prep	1.62124	0.540538	0.104966	1
526	Rfc3	1.62011	0.360855	0.105209	1
527	Hmgn1	1.61643	0.177506	0.106002	1
528	Fzr1	1.61274	0.530492	0.1068	1
529	Napg	1.61274	0.424043	0.1068	1
530	Pafah1b3	1.61246	0.278782	0.106862	1
531	Pan2	1.61104	0.689627	0.10717	1
532	Akt1	1.60878	0.273183	0.107665	1
533	Thap4	1.60878	1.04311	0.107665	1
534	Srsf2	1.60821	0.153188	0.107789	1
535	Eif2b4	1.60708	0.499344	0.108037	1
536	Camk2n2	1.60595	0.421604	0.108286	1
537	Siae	1.60481	1.42443	0.108535	1
538	Nacc2	1.60453	0.509457	0.108597	1
539	Ppib	1.60311	0.0822949	0.10891	1
540	Rtf1	1.60198	0.191012	0.10916	1
541	Ints12	1.60198	0.838586	0.10916	1
542	Lmo1	1.60141	0.399262	0.109285	1
543	Akr1a1	1.59971	0.159288	0.109662	1
544	Ap1m1	1.59971	0.316115	0.109662	1
545	Wdr1	1.59858	0.278587	0.109913	1
546	Dbn1	1.59802	0.247167	0.11004	1
547	Bcl2l13	1.59745	0.393604	0.110166	1
548	Meis1	1.59717	0.376988	0.110229	1
549	Chordc1	1.59632	0.407108	0.110418	1
550	Zmiz2	1.5949	0.303301	0.110735	1
551	Ube2s	1.5949	0.194111	0.110735	1
552	Grcc10	1.59377	0.111459	0.110988	1
553	Tsc2	1.5915	0.425523	0.111497	1
554	Ccz1	1.59093	0.255722	0.111624	1
555	Sybu	1.59093	0.35601	0.111624	1
556	Dnajb14	1.59065	0.456986	0.111688	1
557	Zdhhc18	1.58952	1.23099	0.111943	1
558	Fbxo28	1.58895	0.298243	0.112071	1
559	Zfp398	1.58867	0.408066	0.112135	1
560	Fsd1l	1.5881	0.382405	0.112263	1
561	Ermp1	1.58782	0.577387	0.112327	1
562	Rimklb	1.58697	0.303773	0.11252	1
563	Srpk2	1.58669	0.153031	0.112584	1
564	Aco1	1.58555	0.331864	0.112841	1
565	Lpcat1	1.58527	0.230785	0.112905	1
566	Shmt2	1.58527	0.646133	0.112905	1
567	Zcchc14	1.58385	0.29349	0.113227	1
568	Zfp687	1.58045	0.738623	0.114003	1
569	Ncoa4	1.58045	0.296546	0.114003	1
570	Hprt	1.57989	0.578553	0.114132	1
571	Abcd1	1.57932	2.34145	0.114262	1
572	Gpx1	1.57876	0.260424	0.114392	1
573	Lsm7	1.57677	0.224651	0.114848	1
574	Gtf2ird1	1.57649	0.347036	0.114913	1
575	Pot1b	1.57536	0.440107	0.115174	1
576	Ado	1.57196	0.58591	0.11596	1
577	Sec61a2	1.57167	0.29449	0.116026	1
578	Crmp1	1.57139	0.250581	0.116092	1
579	Faap100	1.57082	0.878158	0.116223	1
580	Sec62	1.57054	0.1579	0.116289	1
581	Tomm22	1.56941	0.17286	0.116553	1
582	Hspa8	1.56941	0.110746	0.116553	1
583	2810402E24Rik	1.56884	0.949856	0.116685	1
584	Abl1	1.56856	0.386713	0.116751	1
585	Kat5	1.56799	0.58186	0.116883	1
586	Sppl2b	1.56686	0.731452	0.117147	1
587	Hint1	1.56686	0.0804319	0.117147	1
588	Llgl1	1.56488	0.438729	0.117612	1
589	Spg21	1.56346	0.32664	0.117944	1
590	Rbck1	1.55836	0.504055	0.119147	1
591	Cspg5	1.55836	0.160102	0.119147	1
592	Gas1	1.55525	0.29712	0.119887	1
593	Tmem263	1.55326	0.390493	0.12036	1
594	Slc25a17	1.55298	0.288204	0.120428	1
595	Rrbp1	1.55213	0.262828	0.120631	1
596	AI837181	1.55043	0.507679	0.121038	1
597	Rprm	1.55043	0.243379	0.121038	1
598	Stk38l	1.54987	0.683997	0.121174	1
599	Prkcsh	1.54817	0.313227	0.121582	1
600	Zfp318	1.54703	0.396003	0.121855	1
601	Tspan6	1.54647	0.226494	0.121992	1
602	Csnk2a1	1.54618	0.166608	0.12206	1
603	Msl1	1.54477	0.371506	0.122403	1
604	Gpsm1	1.5442	0.552945	0.12254	1
605	Sh3gl3	1.5442	0.305358	0.12254	1
606	Bsg	1.5425	0.117001	0.122952	1
607	Timm29	1.54024	0.56198	0.123503	1
608	Pcdhgc4	1.54024	1.59059	0.123503	1
609	Mapk8ip2	1.53995	0.48852	0.123572	1
610	Yeats2	1.53854	0.292556	0.123918	1
611	Xndc1	1.53655	0.79199	0.124403	1
612	Cpeb2	1.5323	0.309654	0.125447	1
613	Snx22	1.52834	0.534171	0.126428	1
614	Trim67	1.52721	0.432418	0.12671	1
615	Fam135a	1.52636	0.261674	0.126921	1
616	Ndufaf4	1.52466	0.292849	0.127345	1
617	Mapre2	1.52466	0.192303	0.127345	1
618	Cep192	1.52211	0.891617	0.127982	1
619	Serp2	1.52211	0.586452	0.127982	1
620	Wdr26	1.52069	0.190328	0.128337	1
621	Rnf165	1.52013	0.331446	0.128479	1
622	Cmtm4	1.51984	0.342928	0.128551	1
623	Plekhb1	1.51899	0.310722	0.128764	1
624	Cd2bp2	1.51814	0.573334	0.128978	1
625	Sod1	1.51729	0.271293	0.129193	1
626	Pa2g4	1.51673	0.200335	0.129336	1
627	Ifngr1	1.51644	0.569676	0.129407	1
628	Rgcc	1.51559	0.36751	0.129622	1
629	Atat1	1.51304	0.292434	0.130268	1
630	E2f4	1.51078	0.53269	0.130845	1
631	Ints10	1.51021	0.469175	0.130989	1
632	Zfp157	1.50936	0.276408	0.131206	1
633	Mtch1	1.50738	0.196301	0.131713	1
634	Rad23b	1.50681	0.212461	0.131858	1
635	Med30	1.50681	0.272563	0.131858	1
636	Dipk1b	1.50681	0.313615	0.131858	1
637	Bzw2	1.50568	0.177863	0.132149	1
638	Tspan13	1.50087	0.236416	0.13339	1
639	Gps2	1.49945	0.29083	0.133757	1
640	Tuba1b	1.49917	0.206629	0.13383	1
641	Mthfsd	1.49832	0.709062	0.134051	1
642	Trappc12	1.49832	0.667981	0.134051	1
643	Ppih	1.49775	0.371773	0.134198	1
644	Vxn	1.49577	0.259921	0.134714	1
645	Rps27a	1.49407	0.0678284	0.135158	1
646	Iars2	1.4935	0.414235	0.135306	1
647	Hdac5	1.49152	0.478472	0.135825	1
648	Gm4675	1.48982	0.475884	0.136272	1
649	Ctc1	1.4867	0.683251	0.137093	1
650	Bud23	1.48359	0.364033	0.137918	1
651	Ppp1r11	1.48331	0.296132	0.137993	1
652	Gnb1	1.48274	0.149498	0.138144	1
653	Ppm1b	1.48189	0.227255	0.13837	1
654	Zfp846	1.48132	0.365657	0.138521	1
655	Dcaf12	1.48047	0.322597	0.138747	1
656	Psat1	1.48047	0.329881	0.138747	1
657	Ggt7	1.47906	0.430717	0.139125	1
658	Rps16	1.47849	0.093571	0.139277	1
659	Mfap1b	1.47792	0.345994	0.139428	1
660	Ccndbp1	1.47622	0.354591	0.139884	1
661	Rpl15	1.47452	0.0617417	0.14034	1
662	Sbno1	1.47368	0.206886	0.140569	1
663	Rps6	1.47311	0.128495	0.140722	1
664	Tuba1a	1.47283	0.108391	0.140798	1
665	Uqcrh	1.46999	0.123168	0.141564	1
666	Brwd1	1.46886	0.21543	0.141871	1
667	Tmem222	1.46518	0.250883	0.142872	1
668	Dbt	1.46433	0.414915	0.143104	1
669	Serinc2	1.4632	0.685869	0.143414	1
670	AU022252	1.4632	0.764153	0.143414	1
671	Ddx55	1.46036	0.364321	0.14419	1
672	Vrk3	1.45725	0.335371	0.145048	1
673	Lsm5	1.45498	0.248035	0.145674	1
674	Mrpl17	1.45385	0.260469	0.145988	1
675	Acad9	1.4513	0.386441	0.146696	1
676	Pgk1	1.4513	0.168353	0.146696	1
677	Snrnp70	1.45017	0.0958326	0.147012	1
678	Csk	1.45017	0.427895	0.147012	1
679	Mettl16	1.44932	0.35008	0.147249	1
680	Prss36	1.44847	1.11961	0.147486	1
681	Vapb	1.4479	0.260659	0.147645	1
682	Mib2	1.44733	1.06716	0.147803	1
683	Tbc1d7	1.44705	0.496138	0.147883	1
684	Mrpl24	1.44563	0.251189	0.14828	1
685	Pum3	1.44365	0.322993	0.148837	1
686	Gm32849	1.44309	0.682762	0.148996	1
687	Gm47591	1.44054	0.600507	0.149716	1
688	Pard6g	1.44025	0.328592	0.149796	1
689	Snhg3	1.44025	0.377579	0.149796	1
690	2810001G20Rik	1.43912	0.327509	0.150116	1
691	Elavl3	1.43855	0.172006	0.150277	1
692	Fktn	1.43827	0.322512	0.150357	1
693	Fdxr	1.4377	0.628333	0.150518	1
694	Lipa	1.436	0.816436	0.151001	1
695	Kdm2a	1.436	0.237576	0.151001	1
696	Fam219b	1.436	0.784454	0.151001	1
697	Cuedc1	1.43431	0.249241	0.151485	1
698	Tet3	1.43232	0.224897	0.152051	1
699	Golga7	1.43204	0.229853	0.152133	1
700	Calm2	1.42779	0.129028	0.153352	1
701	C1galt1c1	1.42468	0.891144	0.154251	1
702	Tceal1	1.42411	0.545361	0.154415	1
703	Mdh1	1.42241	0.188563	0.154907	1
704	Txlng	1.41958	0.357433	0.155731	1
705	Gm20342	1.41958	0.561858	0.155731	1
706	Scg5	1.41929	0.122294	0.155813	1
707	Bckdk	1.41901	0.586506	0.155896	1
708	Gas6	1.41788	0.588051	0.156226	1
709	Mus81	1.41703	0.681742	0.156475	1
710	Gsto1	1.41505	0.287331	0.157055	1
711	Cct5	1.4125	0.131668	0.157804	1
712	Ago4	1.4125	0.432079	0.157804	1
713	Mif4gd	1.41193	0.418652	0.157971	1
714	Rab14	1.41136	0.148262	0.158138	1
715	Dynlt1f	1.4108	0.349587	0.158305	1
716	Ndrg3	1.40966	0.332019	0.158639	1
717	Pick1	1.40881	0.465707	0.15889	1
718	Cnot8	1.40796	0.339531	0.159142	1
719	Nanos3	1.4074	1.2138	0.159309	1
720	Tpm1	1.40711	0.180596	0.159393	1
721	Tomm6	1.40598	0.143728	0.15973	1
722	Rab35	1.40598	0.397189	0.15973	1
723	Map6	1.40542	0.668896	0.159898	1
724	Dlgap4	1.40343	0.236249	0.160488	1
725	Lss	1.40287	0.631886	0.160657	1
726	Armt1	1.4023	1.01411	0.160826	1
727	Cdc42ep1	1.4023	0.429055	0.160826	1
728	Lmf2	1.40117	0.905146	0.161164	1
729	Keap1	1.39975	0.400527	0.161588	1
730	Aga	1.39947	0.62559	0.161673	1
731	Hook2	1.39862	0.370338	0.161928	1
732	Taf5l	1.39862	0.536055	0.161928	1
733	Ppp1r16b	1.39692	0.271597	0.162438	1
734	Prkd3	1.39692	0.272175	0.162438	1
735	Ogg1	1.39465	1.05342	0.163121	1
736	Prex1	1.39409	0.423305	0.163292	1
737	Kctd4	1.39295	0.391521	0.163634	1
738	Snrpd2	1.39267	0.0953502	0.16372	1
739	Emc4	1.39239	0.235123	0.163805	1
740	Matn4	1.39182	0.260525	0.163977	1
741	Abhd18	1.39154	0.374889	0.164063	1
742	Yme1l1	1.39069	0.174102	0.16432	1
743	Lancl1	1.39012	0.244798	0.164492	1
744	Usp30	1.38984	1.04274	0.164578	1
745	Gtf2f1	1.38927	0.383399	0.16475	1
746	Zfpl1	1.3887	0.406248	0.164923	1
747	Serbp1	1.38842	0.0831214	0.165009	1
748	Canx	1.38757	0.125692	0.165268	1
749	Bend7	1.38616	0.389869	0.165699	1
750	Dvl3	1.38587	0.270877	0.165786	1
751	Crlf3	1.38502	0.383032	0.166046	1
752	Atp5g2	1.38304	0.106293	0.166653	1
753	Atp5a1	1.38106	0.107332	0.167261	1
754	Spin1	1.38106	0.210048	0.167261	1
755	Fubp3	1.38077	0.262258	0.167349	1
756	Atp5b	1.38077	0.106351	0.167349	1
757	Gm26660	1.38049	1.27347	0.167436	1
758	Gltp	1.37907	0.278749	0.167872	1
759	Prmt5	1.37879	0.386554	0.167959	1
760	Gga1	1.37879	0.471322	0.167959	1
761	Abca2	1.37879	1.19219	0.167959	1
762	Atg7	1.37738	0.43591	0.168396	1
763	Eif2s1	1.37596	0.213376	0.168834	1
764	Paf1	1.37284	0.511669	0.169801	1
765	Slc6a1	1.37228	0.191684	0.169977	1
766	Lrrc57	1.37199	0.408163	0.170065	1
767	Cpsf7	1.37143	0.260222	0.170242	1
768	Dnajc12	1.37029	0.857802	0.170595	1
769	Tmx2	1.37001	0.312911	0.170683	1
770	Smim4	1.36803	0.336304	0.171303	1
771	Eif2a	1.36633	0.231247	0.171836	1
772	Pabpc1	1.36576	0.159522	0.172014	1
773	Mettl23	1.3652	0.229593	0.172191	1
774	Eif5b	1.36491	0.159917	0.172281	1
775	Pik3r4	1.36406	0.724207	0.172548	1
776	Pus1	1.3635	0.532148	0.172726	1
777	Pnck	1.36321	0.982819	0.172815	1
778	Zcchc17	1.36293	0.230426	0.172905	1
779	Grik3	1.36265	0.339578	0.172994	1
780	Cadm4	1.36066	0.132748	0.17362	1
781	Mrps14	1.35981	0.16023	0.173889	1
782	Cul9	1.35896	0.509807	0.174158	1
783	Ube2v1	1.35783	0.238362	0.174517	1
784	Eif3c	1.35783	0.125169	0.174517	1
785	Chmp6	1.35727	0.311629	0.174697	1
786	Med16	1.35727	0.692849	0.174697	1
787	Paqr4	1.35642	0.315459	0.174967	1
788	Cradd	1.35557	0.572163	0.175237	1
789	Snap47	1.35188	0.312823	0.176412	1
790	Kcnip3	1.35132	0.182451	0.176594	1
791	Arhgef7	1.35018	0.248467	0.176957	1
792	Serp1	1.3499	0.230835	0.177048	1
793	Susd4	1.34905	0.523079	0.17732	1
794	1700096K18Rik	1.3482	0.426824	0.177594	1
795	Fip1l1	1.34735	0.165633	0.177867	1
796	Smim20	1.34679	0.357149	0.178049	1
797	Ddx27	1.34537	0.372159	0.178506	1
798	Hmox2	1.34509	0.257494	0.178597	1
799	Sf3a2	1.34367	0.296561	0.179055	1
800	Wdr77	1.3431	0.41075	0.179238	1
801	Bphl	1.34225	0.338506	0.179514	1
802	St3gal2	1.3414	0.90725	0.179789	1
803	Nsun3	1.33801	0.638105	0.180895	1
804	Scrg1	1.33772	0.214695	0.180987	1
805	Eif3f	1.33716	0.0859955	0.181172	1
806	Mtmr14	1.33517	0.736759	0.18182	1
807	Pkp4	1.33461	0.271402	0.182005	1
808	Zpr1	1.33347	0.452256	0.182376	1
809	Shisa7	1.33319	0.966922	0.182469	1
810	Dnmbp	1.33291	0.559228	0.182562	1
811	Ykt6	1.33291	0.280718	0.182562	1
812	Ogfr	1.33262	0.257634	0.182655	1
813	Caskin1	1.33149	0.492763	0.183028	1
814	Sucla2	1.33149	0.254071	0.183028	1
815	Ak6	1.33121	0.405783	0.183121	1
816	Slc25a36	1.33064	0.265694	0.183307	1
817	Tnk2	1.32923	0.257824	0.183774	1
818	Hdac7	1.32894	0.704603	0.183867	1
819	Pias4	1.32866	0.60344	0.183961	1
820	Ythdf2	1.32838	0.230474	0.184054	1
821	Amotl2	1.32554	0.330342	0.184991	1
822	Camsap2	1.32526	0.261135	0.185085	1
823	Trim8	1.32526	0.270427	0.185085	1
824	Rflna	1.32498	0.980196	0.185179	1
825	Sec22b	1.32498	0.290911	0.185179	1
826	Adam10	1.32498	0.206329	0.185179	1
827	Dtx3	1.32469	0.261677	0.185273	1
828	Scnm1	1.32413	0.423163	0.185461	1
829	Apool	1.32413	0.465701	0.185461	1
830	Rbmx	1.32384	0.154371	0.185555	1
831	Rufy3	1.32243	0.199366	0.186026	1
832	Rbm14	1.32243	0.618148	0.186026	1
833	Msra	1.32073	0.291703	0.186592	1
834	Gigyf2	1.31846	0.204169	0.187349	1
835	Fbxw5	1.31818	0.517043	0.187444	1
836	Rer1	1.31761	0.138263	0.187633	1
837	Atcay	1.31733	0.278247	0.187728	1
838	Xab2	1.31591	0.519457	0.188203	1
839	Psenen	1.31506	0.181053	0.188489	1
840	Ciao3	1.31421	0.776157	0.188774	1
841	Cav2	1.31421	1.58724	0.188774	1
842	Tusc2	1.31393	0.432157	0.18887	1
843	Sil1	1.3128	0.319469	0.189251	1
844	Zbtb45	1.3128	0.902571	0.189251	1
845	Chkb	1.3128	0.593078	0.189251	1
846	Ugcg	1.30742	0.336724	0.191072	1
847	Pkm	1.30742	0.136561	0.191072	1
848	Dstn	1.30685	0.0937803	0.191264	1
849	4931428F04Rik	1.306	0.480878	0.191553	1
850	Ubl3	1.306	0.205691	0.191553	1
851	Serf1	1.30543	0.177171	0.191745	1
852	Zcchc12	1.30515	0.892047	0.191842	1
853	Zfp358	1.30515	0.394348	0.191842	1
854	Ncor1	1.30458	0.103473	0.192035	1
855	Rtkn	1.3043	0.535547	0.192131	1
856	Ldb1	1.30402	0.304496	0.192228	1
857	Dhrs13	1.30288	0.470643	0.192614	1
858	Banp	1.30118	0.380759	0.193195	1
859	Ccar1	1.30118	0.144273	0.193195	1
860	Cdc34	1.3009	0.428825	0.193292	1
861	Ndufs2	1.3009	0.138174	0.193292	1
862	Ss18l2	1.29977	0.236769	0.19368	1
863	Cpt1c	1.29864	0.54208	0.194069	1
864	Tcaf1	1.29637	0.183614	0.194848	1
865	Rnaseh2a	1.29495	0.485927	0.195336	1
866	Slx1b	1.2941	0.807256	0.19563	1
867	Zfp444	1.29325	0.370125	0.195923	1
868	Tmem94	1.29297	0.552619	0.196021	1
869	Tmx1	1.29184	0.277359	0.196413	1
870	Cox17	1.29099	0.262863	0.196708	1
871	Snhg14	1.28986	0.275307	0.197101	1
872	Npc1	1.28872	0.204045	0.197495	1
873	Zfr	1.28787	0.168459	0.19779	1
874	Slc35b1	1.28674	0.200822	0.198185	1
875	Hcfc1r1	1.28674	0.277144	0.198185	1
876	Rasl11a	1.28589	0.289112	0.198481	1
877	Hdgf	1.28504	0.130384	0.198778	1
878	Oard1	1.28447	0.331653	0.198976	1
879	Atp7a	1.28419	0.46166	0.199075	1
880	Heatr3	1.28192	0.473403	0.199869	1
881	Arxes2	1.27994	0.271018	0.200566	1
882	Polg	1.27853	0.310252	0.201064	1
883	Gars	1.27853	0.282001	0.201064	1
884	Atraid	1.27824	0.165991	0.201164	1
885	Bok	1.27569	0.215549	0.202064	1
886	Mospd1	1.27484	0.365993	0.202365	1
887	Jkamp	1.27484	0.222153	0.202365	1
888	Mvd	1.27399	0.454108	0.202666	1
889	Eef1akmt1	1.27399	0.232597	0.202666	1
890	Mrpl2	1.27399	0.286543	0.202666	1
891	Trp53i11	1.27343	0.563856	0.202866	1
892	Ptpre	1.27286	0.29783	0.203067	1
893	Dctn5	1.27173	0.339758	0.20347	1
894	Slc25a25	1.27003	0.454436	0.204074	1
895	Mdm2	1.26975	0.244103	0.204175	1
896	Ywhaq	1.26946	0.076358	0.204276	1
897	Wdr75	1.2689	0.313223	0.204478	1
898	Clcn4	1.2689	0.190618	0.204478	1
899	Fxyd6	1.26861	0.203255	0.204579	1
900	Gpx4	1.26805	0.138456	0.204782	1
901	Sf3b3	1.26748	0.211575	0.204984	1
902	Ubqln2	1.2672	0.235116	0.205085	1
903	Lsm12	1.26635	0.19596	0.205389	1
904	Neurl4	1.26606	0.942095	0.20549	1
905	Clu	1.26606	0.938991	0.20549	1
906	Irgq	1.26578	0.534152	0.205592	1
907	Pura	1.26493	0.178397	0.205896	1
908	Acp2	1.26436	0.382204	0.206099	1
909	Rtn2	1.2638	0.248668	0.206303	1
910	Napa	1.26181	0.282689	0.207015	1
911	Commd9	1.26097	0.258784	0.207321	1
912	BC003965	1.26097	0.281344	0.207321	1
913	Ctsa	1.2604	0.451469	0.207526	1
914	Endov	1.26012	0.418533	0.207628	1
915	Klhdc3	1.25813	0.351714	0.208344	1
916	Hccs	1.25813	0.50236	0.208344	1
917	Grin3a	1.257	0.35977	0.208754	1
918	Exosc7	1.257	0.270911	0.208754	1
919	Eif3b	1.25672	0.256056	0.208856	1
920	Topors	1.25558	0.259667	0.209267	1
921	Amn1	1.2553	0.350072	0.20937	1
922	Atg12	1.25502	0.287256	0.209473	1
923	Gfra4	1.25445	1.56253	0.209678	1
924	Mta1	1.25445	0.256889	0.209678	1
925	Arpc1a	1.25417	0.150118	0.209781	1
926	Clptm1	1.2536	0.278306	0.209987	1
927	Ro60	1.25275	0.179961	0.210296	1
928	Cdk16	1.25247	0.369337	0.210399	1
929	Ubn1	1.24992	0.242139	0.211329	1
930	Tmem50b	1.24964	0.549673	0.211433	1
931	Aco2	1.24907	0.112185	0.21164	1
932	Snrpc	1.2468	0.0764052	0.21247	1
933	Dnmt3a	1.24652	0.262059	0.212573	1
934	Nisch	1.24567	0.176946	0.212885	1
935	Ogt	1.24454	0.0952086	0.213302	1
936	Ankrd40	1.24425	0.332891	0.213406	1
937	Eci1	1.24312	0.253698	0.213823	1
938	Tpgs2	1.24284	0.347984	0.213928	1
939	Rdh13	1.24284	0.846474	0.213928	1
940	Git2	1.24001	0.27332	0.214973	1
941	Smyd2	1.23944	0.267786	0.215183	1
942	Tmem43	1.23831	1.29066	0.215603	1
943	Cald1	1.23831	0.10768	0.215603	1
944	Dazap2	1.23746	0.170013	0.215918	1
945	Capn15	1.23689	0.430654	0.216128	1
946	Diablo	1.23547	0.292123	0.216654	1
947	Mplkip	1.23462	0.274377	0.21697	1
948	Bad	1.23434	0.271076	0.217076	1
949	Lnx1	1.23406	0.187959	0.217181	1
950	Eif4ebp3	1.23321	1.89616	0.217498	1
951	Trim28	1.23292	0.227774	0.217604	1
952	Gaa	1.23292	0.367873	0.217604	1
953	Pebp1	1.23264	0.103234	0.21771	1
954	Idh3g	1.23208	0.19304	0.217921	1
955	Tbc1d14	1.23038	0.285347	0.218556	1
956	1810010H24Rik	1.23038	0.74824	0.218556	1
957	Uhmk1	1.23009	0.581467	0.218662	1
958	Zfp945	1.22981	0.274326	0.218769	1
959	Coa6	1.22924	0.349091	0.218981	1
960	Tspoap1	1.22868	0.806096	0.219193	1
961	Snn	1.22839	0.316649	0.219299	1
962	Ip6k1	1.22783	0.295757	0.219512	1
963	Zfp672	1.22698	0.391574	0.219831	1
964	D730003I15Rik	1.22641	0.960202	0.220044	1
965	Meis3	1.22499	0.494647	0.220577	1
966	Asnsd1	1.22471	0.253535	0.220684	1
967	Mob1b	1.22443	0.211552	0.220791	1
968	Rmnd1	1.22386	0.393694	0.221005	1
969	Dstyk	1.22329	0.308076	0.221218	1
970	Ggnbp1	1.22301	1.82555	0.221325	1
971	Trpc4ap	1.22273	0.177505	0.221432	1
972	Pcyox1	1.22245	0.219734	0.221539	1
973	Snf8	1.2216	0.193438	0.221861	1
974	Fkbp5	1.2199	0.483632	0.222504	1
975	Cd276	1.21961	0.487741	0.222612	1
976	Mat2b	1.21876	0.278787	0.222934	1
977	Ndufb2	1.21791	0.141147	0.223257	1
978	Pdlim7	1.21791	1.16762	0.223257	1
979	Alyref	1.2165	0.189411	0.223796	1
980	Gabarapl1	1.21593	0.208945	0.224011	1
981	Elob	1.21536	0.111224	0.224227	1
982	Myef2	1.21536	0.15253	0.224227	1
983	Ulk1	1.21508	0.483012	0.224335	1
984	Zfas1	1.2148	0.173054	0.224443	1
985	Npepl1	1.21423	0.382114	0.224659	1
986	Rabif	1.21395	0.523204	0.224768	1
987	Stk32a	1.21168	0.311946	0.225634	1
988	Inip	1.2114	0.478029	0.225743	1
989	2700081O15Rik	1.21083	0.396891	0.22596	1
990	Irak1	1.20998	0.245333	0.226286	1
991	Elavl2	1.20913	0.212619	0.226612	1
992	Rps27rt	1.20885	0.241242	0.226721	1
993	Cd24a	1.208	0.200532	0.227047	1
994	Uxt	1.20743	0.434076	0.227265	1
995	Dhx34	1.20743	1.30283	0.227265	1
996	Tmem259	1.20715	0.3608	0.227374	1
997	Git1	1.20488	0.54773	0.228248	1
998	Mtx2	1.20432	0.204672	0.228467	1
999	2410006H16Rik	1.20403	0.136844	0.228576	1
1000	Bag6	1.20375	0.293899	0.228686	1
1001	Clcn3	1.20347	0.219274	0.228795	1
1002	Ndufa6	1.20347	0.0859253	0.228795	1
1003	Tmub2	1.20262	0.351103	0.229124	1
1004	Asrgl1	1.20205	0.194545	0.229343	1
1005	Fbxl12	1.20205	0.636074	0.229343	1
1006	Aktip	1.20177	0.286253	0.229453	1
1007	Sorbs2	1.20035	0.154354	0.230002	1
1008	Klf3	1.19979	0.157139	0.230222	1
1009	Fam49b	1.19979	0.157123	0.230222	1
1010	Socs2	1.19865	0.73511	0.230663	1
1011	Tmem41b	1.19837	0.232557	0.230773	1
1012	Sgce	1.19809	0.211329	0.230883	1
1013	Pcyt1b	1.19752	0.719845	0.231104	1
1014	Noa1	1.19582	0.398807	0.231766	1
1015	Epb41l3	1.19327	0.254952	0.232763	1
1016	Mrpl48	1.19299	0.213308	0.232874	1
1017	Gria3	1.19271	0.385015	0.232985	1
1018	Zfp688	1.19157	0.659861	0.233429	1
1019	Hap1	1.19129	0.652653	0.23354	1
1020	Cic	1.19101	0.260187	0.233651	1
1021	Plxna1	1.19072	0.774011	0.233762	1
1022	Abcg1	1.19044	0.51114	0.233874	1
1023	Samd14	1.19016	0.429173	0.233985	1
1024	Arfgef3	1.18959	1.00623	0.234208	1
1025	Kifap3	1.18931	0.191676	0.234319	1
1026	Pgm3	1.18902	0.318676	0.23443	1
1027	Nars	1.18846	0.159343	0.234653	1
1028	Fbl	1.18761	0.156392	0.234988	1
1029	Ppfibp1	1.18732	0.232045	0.2351	1
1030	Nhlrc1	1.18704	0.813241	0.235212	1
1031	Chsy1	1.18562	0.443021	0.235771	1
1032	Cluh	1.18562	0.754463	0.235771	1
1033	Lrrtm1	1.18449	0.289877	0.236219	1
1034	Gm28221	1.18336	4.38464	0.236667	1
1035	Idh3b	1.18251	0.264785	0.237004	1
1036	Zdhhc4	1.18138	0.364008	0.237453	1
1037	Cotl1	1.18138	0.4072	0.237453	1
1038	Golph3	1.18109	0.259506	0.237566	1
1039	Scn3a	1.18081	0.580529	0.237678	1
1040	Ndn	1.17996	0.18048	0.238016	1
1041	Stk24	1.17968	0.326294	0.238129	1
1042	Dynlt1a	1.17883	0.605428	0.238467	1
1043	Pdcd11	1.17854	0.330976	0.23858	1
1044	Pigt	1.17854	0.252068	0.23858	1
1045	Med15	1.17854	0.332191	0.23858	1
1046	Abhd17c	1.17826	0.29809	0.238693	1
1047	Ddx10	1.17798	0.35086	0.238806	1
1048	Brinp2	1.17769	0.167926	0.238919	1
1049	Bcat1	1.17741	0.21757	0.239032	1
1050	Cand1	1.17684	0.235312	0.239258	1
1051	Ska2	1.17656	0.708689	0.239371	1
1052	Slc35a4	1.17514	0.381029	0.239937	1
1053	BC017158	1.17486	1.94757	0.24005	1
1054	Cse1l	1.17486	0.266349	0.24005	1
1055	Sgcb	1.1743	0.346599	0.240277	1
1056	Ino80e	1.1743	0.404081	0.240277	1
1057	Gabarap	1.17288	0.0972977	0.240844	1
1058	Pnisr	1.1726	0.13839	0.240958	1
1059	Pex3	1.17203	0.341226	0.241185	1
1060	Cnih1	1.17203	0.179102	0.241185	1
1061	Prmt2	1.17146	0.261829	0.241413	1
1062	Limd2	1.17118	0.496879	0.241527	1
1063	Tada3	1.17005	0.294904	0.241982	1
1064	Dlst	1.17005	0.210603	0.241982	1
1065	Phactr3	1.16976	0.159244	0.242096	1
1066	Gsk3b	1.1692	0.059113	0.242324	1
1067	Slitrk2	1.16863	0.309986	0.242553	1
1068	Gpr17	1.16806	0.444255	0.242781	1
1069	Igsf21	1.16806	0.428218	0.242781	1
1070	Errfi1	1.16778	0.507325	0.242895	1
1071	Gm17018	1.16665	0.398393	0.243353	1
1072	Ttc4	1.1658	0.242886	0.243696	1
1073	Fam234a	1.16551	0.31558	0.243811	1
1074	Ift20	1.16523	0.233862	0.243925	1
1075	Ctdsp1	1.16523	0.469793	0.243925	1
1076	Pomt1	1.16495	0.813559	0.24404	1
1077	Mettl3	1.16467	0.484958	0.244155	1
1078	Tsr3	1.16438	0.286729	0.244269	1
1079	Lpar4	1.16268	0.596976	0.244958	1
1080	Arvcf	1.16212	0.448855	0.245188	1
1081	Coq5	1.16155	0.33739	0.245419	1
1082	Tada1	1.16098	0.30198	0.245649	1
1083	Cmtm5	1.15957	0.283401	0.246225	1
1084	Lrrc4b	1.15957	0.186773	0.246225	1
1085	Rnf167	1.15957	0.258559	0.246225	1
1086	Jpt2	1.15957	0.774302	0.246225	1
1087	Rce1	1.15957	0.364964	0.246225	1
1088	Mospd3	1.15957	0.467477	0.246225	1
1089	Snx10	1.159	0.317091	0.246456	1
1090	Naxe	1.15815	0.159097	0.246803	1
1091	Flna	1.15815	0.262557	0.246803	1
1092	Maged1	1.15645	0.0917682	0.247497	1
1093	Unc80	1.15588	0.509736	0.247728	1
1094	Bex1	1.15588	0.247184	0.247728	1
1095	Zscan29	1.1556	0.961192	0.247844	1
1096	Atad3aos	1.15475	1.65314	0.248192	1
1097	Cacna1d	1.15475	0.359341	0.248192	1
1098	Smpd2	1.15447	0.365469	0.248308	1
1099	Nmnat2	1.1539	0.235248	0.24854	1
1100	Fbxo44	1.15334	0.271852	0.248773	1
1101	Pck2	1.15334	2.92865	0.248773	1
1102	Tusc3	1.15305	0.136218	0.248889	1
1103	Pou2f2	1.15277	0.458568	0.249005	1
1104	Msi1	1.15277	0.332084	0.249005	1
1105	Snx3	1.1522	0.0981334	0.249238	1
1106	Hsf2	1.15164	0.223356	0.249471	1
1107	Csnk1g1	1.15022	0.193052	0.250053	1
1108	Nat8l	1.14994	0.917216	0.25017	1
1109	Pfdn2	1.14994	0.114527	0.25017	1
1110	Rab11b	1.14909	0.135693	0.25052	1
1111	Cntn1	1.14852	0.243197	0.250754	1
1112	Ascc1	1.14852	0.684045	0.250754	1
1113	Rpl14	1.14682	0.0387726	0.251456	1
1114	Znrf1	1.14654	0.204964	0.251573	1
1115	Sema6b	1.14654	0.996695	0.251573	1
1116	Pcyox1l	1.14625	0.786151	0.25169	1
1117	Bcas1	1.14597	0.151637	0.251807	1
1118	Rcc2	1.14569	0.153388	0.251924	1
1119	Neto1	1.14541	0.222721	0.252041	1
1120	Zdhhc3	1.14484	0.243608	0.252276	1
1121	Zbtb7a	1.14484	0.366857	0.252276	1
1122	Rraga	1.14427	0.181168	0.252511	1
1123	Clip1	1.14399	0.435811	0.252628	1
1124	Gnb4	1.14371	0.337985	0.252746	1
1125	Cmas	1.14342	0.382906	0.252863	1
1126	Ndfip2	1.14286	0.199215	0.253098	1
1127	Actr1b	1.14201	0.314629	0.253451	1
1128	Poldip2	1.14201	0.22176	0.253451	1
1129	Haus1	1.14172	0.511588	0.253569	1
1130	Kmt5c	1.14087	0.597487	0.253923	1
1131	Slc7a6os	1.14087	0.287634	0.253923	1
1132	Abcd3	1.14031	0.142063	0.254159	1
1133	Hdac1	1.13917	0.239637	0.254631	1
1134	Rsrp1	1.13861	0.12234	0.254867	1
1135	Amt	1.13804	0.767617	0.255103	1
1136	Cbll1	1.13776	0.304491	0.255222	1
1137	Snapc3	1.13691	0.270718	0.255577	1
1138	Gramd1a	1.13662	0.289771	0.255695	1
1139	Mfsd1	1.13464	0.292994	0.256525	1
1140	Tab3	1.13464	0.499709	0.256525	1
1141	Tomm5	1.13408	0.142707	0.256763	1
1142	Pgd	1.13351	0.294047	0.257001	1
1143	Scaf1	1.13209	0.33807	0.257595	1
1144	Ephb6	1.13181	1.47356	0.257714	1
1145	Armc5	1.13153	1.00254	0.257834	1
1146	Trpc1	1.13011	0.190857	0.25843	1
1147	Snapc2	1.12841	0.362555	0.259146	1
1148	Ctdsp2	1.12841	0.216892	0.259146	1
1149	Cog2	1.12841	0.53407	0.259146	1
1150	Dynll1	1.12784	0.122051	0.259386	1
1151	Tmem127	1.12784	0.359906	0.259386	1
1152	Sapcd2	1.12728	0.274173	0.259625	1
1153	Smarcc2	1.12728	0.153871	0.259625	1
1154	Immp2l	1.12671	0.330675	0.259864	1
1155	Ppp2r5b	1.12671	0.714969	0.259864	1
1156	Isoc1	1.12671	0.283954	0.259864	1
1157	Tmbim6	1.12614	0.121157	0.260104	1
1158	Stx16	1.12586	0.199498	0.260224	1
1159	Dtx2	1.12303	0.687203	0.261425	1
1160	Dbnl	1.12303	0.231944	0.261425	1
1161	Tesk1	1.12275	0.382293	0.261545	1
1162	Brpf3	1.12275	0.955151	0.261545	1
1163	Brd3	1.12246	0.14034	0.261666	1
1164	Hax1	1.12218	0.329015	0.261786	1
1165	Gm4258	1.1219	0.173288	0.261906	1
1166	Sirt7	1.12076	0.384576	0.262389	1
1167	Unc45a	1.11963	0.550774	0.262871	1
1168	Erp29	1.11935	0.117156	0.262992	1
1169	C87436	1.11878	0.502017	0.263234	1
1170	2310015A10Rik	1.11765	0.368657	0.263717	1
1171	Comt	1.11765	0.182416	0.263717	1
1172	Nif3l1	1.1168	0.35217	0.264081	1
1173	Cadm1	1.11623	0.153075	0.264323	1
1174	Elof1	1.11595	0.190201	0.264444	1
1175	Spg7	1.11595	0.231672	0.264444	1
1176	Rtl6	1.11595	0.792958	0.264444	1
1177	Cenpw	1.11595	0.576435	0.264444	1
1178	Pigc	1.11567	1.03764	0.264565	1
1179	Hsd17b12	1.11453	0.167507	0.265051	1
1180	Vgll4	1.11425	0.133907	0.265172	1
1181	Srp68	1.11397	0.252524	0.265294	1
1182	mt-Nd1	1.1134	0.138392	0.265537	1
1183	Zfp873	1.11283	0.857398	0.26578	1
1184	Cebpg	1.11255	0.539704	0.265902	1
1185	Vldlr	1.11142	0.675214	0.266389	1
1186	Rpp14	1.11028	0.283532	0.266877	1
1187	Slc6a6	1.10915	0.354617	0.267365	1
1188	Acot2	1.10887	0.588607	0.267487	1
1189	Aptx	1.10802	0.340696	0.267854	1
1190	Accs	1.10688	0.491309	0.268344	1
1191	Fam171b	1.10462	0.130476	0.269325	1
1192	Cox6a1	1.10462	0.152007	0.269325	1
1193	Map1s	1.10264	0.304612	0.270185	1
1194	Med13l	1.10264	0.139295	0.270185	1
1195	Gm5617	1.10235	0.469134	0.270308	1
1196	Fbxw9	1.10179	0.465102	0.270554	1
1197	Mgme1	1.10179	0.830911	0.270554	1
1198	Asns	1.10122	0.729004	0.270801	1
1199	Slc25a51	1.10065	0.236823	0.271047	1
1200	Usp4	1.10065	0.334707	0.271047	1
1201	Ssbp4	1.10065	0.260113	0.271047	1
1202	Rab33b	1.0998	0.564575	0.271417	1
1203	Sgsm3	1.09952	0.611486	0.271541	1
1204	Thtpa	1.09867	0.579524	0.271912	1
1205	Gm28791	1.09839	0.574972	0.272035	1
1206	Arhgdig	1.09782	0.474309	0.272282	1
1207	Coq8b	1.09669	0.638004	0.272778	1
1208	Pcdh17	1.09641	0.155368	0.272901	1
1209	Abcf2	1.09612	0.266713	0.273025	1
1210	Tmem246	1.09584	0.286363	0.273149	1
1211	Afg3l1	1.09527	0.248548	0.273397	1
1212	Ppan	1.09499	0.284208	0.273521	1
1213	Zfp775	1.09471	1.34177	0.273646	1
1214	Rap1gap2	1.09442	0.709416	0.27377	1
1215	Sema4g	1.09386	0.434078	0.274018	1
1216	Plpp5	1.09357	0.729627	0.274142	1
1217	Ap5m1	1.09329	0.531071	0.274267	1
1218	Pias3	1.09272	0.74749	0.274515	1
1219	Pex6	1.09102	0.660279	0.275262	1
1220	Plpp4	1.09102	0.18472	0.275262	1
1221	Mfn2	1.09046	0.386823	0.275512	1
1222	Alkbh1	1.08961	0.256411	0.275886	1
1223	Zfyve27	1.08932	0.543913	0.276011	1
1224	Carm1	1.08876	0.330596	0.276261	1
1225	Slx4ip	1.08876	0.452287	0.276261	1
1226	Psmc2	1.08847	0.241563	0.276386	1
1227	Fam207a	1.08847	0.45054	0.276386	1
1228	Tatdn1	1.08819	0.233659	0.276511	1
1229	Acox3	1.08762	1.06477	0.276761	1
1230	Hipk1	1.08706	0.193699	0.277011	1
1231	Gpr107	1.08621	0.361824	0.277387	1
1232	Src	1.08593	0.311341	0.277512	1
1233	Gm11650	1.08593	0.55947	0.277512	1
1234	Zcchc8	1.08309	0.351907	0.278767	1
1235	Ndufa7	1.08253	0.0881556	0.279019	1
1236	Atp5j	1.08168	0.122363	0.279396	1
1237	Dcaf11	1.08111	0.319926	0.279648	1
1238	Sms	1.08111	0.133042	0.279648	1
1239	Lcmt1	1.07941	0.235259	0.280404	1
1240	Wipf1	1.07884	0.240925	0.280657	1
1241	Plcg1	1.078	0.184591	0.281036	1
1242	Slc29a4	1.07743	0.38796	0.281289	1
1243	Cfl2	1.07686	0.0848328	0.281542	1
1244	Cib2	1.0763	0.429111	0.281795	1
1245	Fam57b	1.07516	0.606021	0.282302	1
1246	Clec2l	1.0746	1.34668	0.282556	1
1247	Fam122a	1.0746	0.410225	0.282556	1
1248	Zfp207	1.07403	0.154367	0.282809	1
1249	Ap4s1	1.07346	0.19217	0.283063	1
1250	Ipo13	1.07346	0.443605	0.283063	1
1251	Aaas	1.0729	1.19587	0.283317	1
1252	Sod2	1.07205	0.144267	0.283699	1
1253	Mical1	1.07063	0.515027	0.284335	1
1254	Kcnj10	1.07035	0.20251	0.284463	1
1255	Rmdn2	1.06808	0.958907	0.285484	1
1256	Ssr4	1.0678	0.1341	0.285611	1
1257	Aimp1	1.06695	0.119082	0.285995	1
1258	Pcsk2	1.06638	0.213419	0.286251	1
1259	Ptrhd1	1.0661	0.258455	0.286379	1
1260	P2ry2	1.0661	1.12222	0.286379	1
1261	Emsy	1.0661	0.215306	0.286379	1
1262	2610008E11Rik	1.06497	0.206133	0.286891	1
1263	B4galt3	1.0644	0.479522	0.287148	1
1264	Ier3ip1	1.0644	0.106024	0.287148	1
1265	Tstd3	1.06412	0.440854	0.287276	1
1266	Pde12	1.06355	0.295464	0.287533	1
1267	Gm26638	1.0627	1.52672	0.287918	1
1268	Tmco3	1.0627	0.17473	0.287918	1
1269	Mknk1	1.06213	0.647934	0.288175	1
1270	Ckap4	1.06185	0.109731	0.288304	1
1271	Crebrf	1.06128	0.227411	0.288561	1
1272	Upf3b	1.061	0.166402	0.28869	1
1273	Kars	1.0593	0.255458	0.289463	1
1274	Nudt5	1.0593	0.245848	0.289463	1
1275	Rela	1.05873	0.500525	0.289721	1
1276	Ufsp2	1.05817	0.394893	0.289979	1
1277	Harbi1	1.05789	1.24723	0.290108	1
1278	Dnajc5	1.05732	0.158645	0.290366	1
1279	Asic1	1.05534	0.245404	0.291272	1
1280	2610035D17Rik	1.05505	0.210704	0.291401	1
1281	Zfp142	1.05449	0.483842	0.29166	1
1282	Pgam5	1.0542	0.293199	0.29179	1
1283	Scyl1	1.0542	0.640878	0.29179	1
1284	Slc22a23	1.05392	0.156251	0.29192	1
1285	B4galt2	1.05392	0.28365	0.29192	1
1286	Rnasek	1.05364	0.174383	0.292049	1
1287	Amer2	1.05364	0.196046	0.292049	1
1288	Nudt21	1.05364	0.120657	0.292049	1
1289	Tmem176b	1.05307	0.226716	0.292309	1
1290	Trak2	1.0525	0.378164	0.292569	1
1291	Miip	1.05222	0.560879	0.292698	1
1292	Ndc1	1.05194	0.516147	0.292828	1
1293	Ndufs5	1.05109	0.0960414	0.293218	1
1294	Rpp30	1.05109	0.281858	0.293218	1
1295	Cops7a	1.0508	0.271846	0.293348	1
1296	Bmi1	1.05024	0.282417	0.293609	1
1297	Usp19	1.0491	0.238892	0.29413	1
1298	Clic4	1.04882	0.190104	0.29426	1
1299	Ube2d2a	1.04797	0.142642	0.294652	1
1300	Spock2	1.04627	0.24928	0.295435	1
1301	Mc5r	1.04627	1.32493	0.295435	1
1302	Dvl1	1.04627	0.60064	0.295435	1
1303	Zfp566	1.04571	0.432768	0.295697	1
1304	Asphd2	1.04571	0.513429	0.295697	1
1305	Ilf2	1.04571	0.138164	0.295697	1
1306	Rab5c	1.04457	0.152666	0.29622	1
1307	Wtap	1.04401	0.211182	0.296482	1
1308	Vps52	1.04372	0.322682	0.296613	1
1309	Cwc15	1.04344	0.120887	0.296744	1
1310	Gls	1.04316	0.150704	0.296876	1
1311	Lasp1	1.04287	0.307316	0.297007	1
1312	Senp3	1.04287	0.398096	0.297007	1
1313	Olfm1	1.04259	0.156315	0.297138	1
1314	Yy1	1.04231	0.187209	0.297269	1
1315	Shc2	1.04202	1.05241	0.297401	1
1316	Mcmbp	1.04174	0.28624	0.297532	1
1317	Gabbr1	1.04117	0.174325	0.297795	1
1318	Lims2	1.04117	0.531106	0.297795	1
1319	Ppm1k	1.04117	0.289796	0.297795	1
1320	Txn2	1.04089	0.128989	0.297926	1
1321	Aplp2	1.04004	0.104589	0.298321	1
1322	Clns1a	1.03976	0.171304	0.298452	1
1323	Stxbp5l	1.03891	0.472076	0.298847	1
1324	Tut7	1.03891	0.229743	0.298847	1
1325	Fbxl18	1.03834	0.545382	0.299111	1
1326	Lrrc41	1.03778	0.320591	0.299375	1
1327	Crtc1	1.03693	0.275581	0.29977	1
1328	A530041M06Rik	1.03693	0.987098	0.29977	1
1329	Spg20	1.03636	0.420871	0.300035	1
1330	Ccdc166	1.03608	0.93779	0.300167	1
1331	Cep120	1.03608	0.285614	0.300167	1
1332	Atp6v0c	1.03579	0.0667478	0.300299	1
1333	Cpxm1	1.03551	0.645723	0.300431	1
1334	Cdh6	1.03551	0.342946	0.300431	1
1335	Gm17092	1.03438	0.754231	0.30096	1
1336	Hnrnpk	1.03438	0.0591701	0.30096	1
1337	Rab36	1.03324	1.0603	0.30149	1
1338	Swt1	1.03324	0.160057	0.30149	1
1339	Serinc5	1.03268	0.161954	0.301755	1
1340	Cd47	1.03268	0.140333	0.301755	1
1341	Cops7b	1.03268	0.307874	0.301755	1
1342	Tagln3	1.03239	0.230533	0.301888	1
1343	Sun2	1.03211	0.472578	0.30202	1
1344	Rnd2	1.03211	0.39602	0.30202	1
1345	Lin9	1.03183	0.572462	0.302153	1
1346	Prdx3	1.03098	0.255651	0.302551	1
1347	Dpp9	1.03098	0.685034	0.302551	1
1348	Vps72	1.03013	0.164098	0.30295	1
1349	Eef1d	1.02984	0.108022	0.303083	1
1350	Acot7	1.02928	0.400163	0.303349	1
1351	Nomo1	1.02871	0.447041	0.303615	1
1352	Polr1a	1.02871	0.393964	0.303615	1
1353	Pcgf2	1.02871	0.345159	0.303615	1
1354	Map3k10	1.02701	0.269253	0.304415	1
1355	Arpp19	1.02645	0.0960273	0.304681	1
1356	Mybl1	1.02645	1.26472	0.304681	1
1357	Usp40	1.02645	0.338771	0.304681	1
1358	Rnf114	1.02645	0.291654	0.304681	1
1359	Map4k4	1.02588	0.0720001	0.304948	1
1360	Tcp1	1.02531	0.158456	0.305215	1
1361	2024-09-03	1.0239	0.158245	0.305884	1
1362	Cct8	1.02361	0.0831434	0.306018	1
1363	Pstk	1.02305	0.307518	0.306286	1
1364	2610316D01Rik	1.02191	0.339137	0.306821	1
1365	Fbn2	1.02191	0.511886	0.306821	1
1366	Mrps7	1.02163	0.127506	0.306956	1
1367	Zfp507	1.02078	0.291044	0.307358	1
1368	Psmd5	1.02021	0.175058	0.307627	1
1369	Armc6	1.01993	0.599869	0.307761	1
1370	Mpdu1	1.01993	0.144247	0.307761	1
1371	Tceal9	1.01993	0.145189	0.307761	1
1372	Idnk	1.0188	0.245978	0.308299	1
1373	Atg16l2	1.0188	0.164355	0.308299	1
1374	Zfp598	1.01852	0.499799	0.308433	1
1375	Col9a2	1.01823	0.441515	0.308568	1
1376	Top1	1.01767	0.053281	0.308837	1
1377	Rps27l	1.01682	0.11771	0.309241	1
1378	Pomk	1.01568	0.637344	0.30978	1
1379	Gba	1.01512	0.780497	0.31005	1
1380	2310039H08Rik	1.01455	0.319916	0.31032	1
1381	Sgf29	1.01342	0.398112	0.310861	1
1382	Lrrc8a	1.01313	0.464779	0.310996	1
1383	Lrrn2	1.01285	0.302582	0.311131	1
1384	Snx15	1.01285	0.198031	0.311131	1
1385	Fundc1	1.01172	0.261504	0.311673	1
1386	Arl8b	1.01143	0.186055	0.311808	1
1387	U2af2	1.01087	0.187935	0.31208	1
1388	Galnt11	1.0103	0.168241	0.312351	1
1389	Gnaz	1.01002	0.622937	0.312486	1
1390	Slc27a3	1.00974	0.71836	0.312622	1
1391	Agrn	1.00974	0.235766	0.312622	1
1392	CAAA01118383.1	1.00945	0.271494	0.312758	1
1393	2510046G10Rik	1.00917	0.910865	0.312894	1
1394	Plk2	1.00889	0.337515	0.31303	1
1395	Creb3	1.00889	0.329487	0.31303	1
1396	Pttg1ip	1.00832	0.166889	0.313301	1
1397	Ntn4	1.00775	0.280424	0.313573	1
1398	Rspry1	1.00747	0.145537	0.313709	1
1399	Dffa	1.00747	1.22784	0.313709	1
1400	Rint1	1.00719	0.417077	0.313845	1
1401	Bap1	1.00605	0.345791	0.31439	1
1402	Iscu	1.00464	0.242436	0.315072	1
1403	Rph3a	1.00464	0.261986	0.315072	1
1404	Ndufb3	1.00379	0.124291	0.315481	1
1405	Rgs7bp	1.00265	0.437754	0.316028	1
1406	Ap2a1	1.00209	0.293741	0.316301	1
1407	Ppp6r1	1.0018	0.306855	0.316438	1
1408	Bud31	1.00152	0.180234	0.316575	1
1409	Sh2b1	1.00152	0.326755	0.316575	1
1410	Ankrd13b	1.00039	0.387201	0.317123	1
1411	Gapvd1	1.00039	0.126006	0.317123	1
1412	Pigp	1.00011	0.180628	0.31726	1
1413	Sned1	0.999255	0.610382	0.317671	1
1414	Plekhg2	0.998689	1.10468	0.317945	1
1415	Rbm5	0.998406	0.134369	0.318083	1
1416	Ddah1	0.998122	0.0584138	0.31822	1
1417	Mast1	0.99699	1.09483	0.31877	1
1418	Sirt6	0.99699	0.800026	0.31877	1
1419	Ap3s1	0.996423	0.131697	0.319045	1
1420	4732440D04Rik	0.996423	2.12769	0.319045	1
1421	Fdx2	0.996423	0.266709	0.319045	1
1422	Vps18	0.99529	0.64243	0.319595	1
1423	Ccdc93	0.99529	0.552973	0.319595	1
1424	Mat2a	0.99529	0.139319	0.319595	1
1425	Gm43696	0.994157	0.408742	0.320146	1
1426	Rasa3	0.992741	0.189407	0.320836	1
1427	Llph	0.992174	0.164809	0.321112	1
1428	Stk39	0.991891	0.157562	0.321251	1
1429	Txndc12	0.991608	0.223385	0.321389	1
1430	Rps7	0.991325	0.0238757	0.321527	1
1431	Map7d1	0.991325	0.255797	0.321527	1
1432	Ppp1r16a	0.991325	0.741938	0.321527	1
1433	Rpl24	0.990758	0.0778769	0.321804	1
1434	Fam53c	0.990475	0.48871	0.321942	1
[truncated: 19,734 more rows]

## Sheet: Ex_neuron
	names	scores	logfoldchanges	pvals	pvals_adj
[truncated: 21,169 more rows]

[truncated: 6 more sheets: In_progenitor, Inhibitory_neuron, NPC, Microglia, Endothelial_cell, Pericyte]
