# Supplementary material for: Defective ventral neurogenesis due to midfetal Chd8 mutation drives autistic-like behavior in mice
Source: Nat Commun. 2026 May 27;17:4457. doi: 10.1038/s41467-026-73416-2 (PMC13216556; doi:10.1038/s41467-026-73416-2)
Supplement: Supplementary file 4 — Supplementary Data 2 [file 41467_2026_73416_MOESM4_ESM.xlsx]

## Sheet: Sheet1
LayerI [19-P]	LayerII-IV [1-P]	LayerV-VI [18-P]	Int4 [6-P]	Int2 [14-P]	Cahoy_Astrocyte	Cahoy_OPC	Cahoy_Oligodendrocyte	Microglia [22-P]
1500016L03Rik	9130024F11Rik	Hs3st4	Tiam2	Snhg11	Gfap	Pdgfra	Mog	C1qb
Reln	Neurod2	Rprml	Dlx6os1	Sst	Aqp4	Rlbp1	Mobp	C1qa
Ndnf	Cntn2	Nxph3	Dlx1	Tmem130	Pla2g7	A530047J11Rik	9630013A20Rik	C1qc
Lhx1	Satb2	Dync1i1	Ccnd2	AW551984	Slc39a12	Lnx1	AI314604	Ctss
Nhlh2	Dab1	Fezf2	Dlx2	Hap1	Mlc1	Cspg4	Ugt8a	Trem2
Lhx5	Eif1b	Tle4	Dlx5	Nap1l5	AU067665	9430041P20Rik	A330104H05Rik	Laptm5
RP24-351J24.2	Zbtb18	Sybu	Rnd3	Zcchc12	Dio2	6430550H21Rik	Enpp6	Tyrobp
Trp73	Neurod6	Adcy1	Cdca7	Resp18	Slc14a1	Cdo1	Cldn11	Csf1r
Gdf5	Hs6st2	Sox5	Sp9	Scg2	Aldh1l1	Nxph1	9530066K23Rik	Fcer1g
Ebf3	Gpm6a	Camkv	Gad2	Rit2	Cyp4f14	Olfm2	Mag	Mpeg1
Mab21l1	Ttc28	Nin	Sp8	Gap43	Aldoc	Chrna4	Plekhh1	Cx3cr1
Cxcl12	Gria2	Sh3gl2	Pfn2	Lhx8	Ttpa	Tacc2	Gm98	Ly86
Cacna2d2	Cd24a	Nr4a2	Btg1	Slc32a1	Acsbg1	E130309F12Rik	Tmem10	Fcrls
Car10	Jakmip1	Prkce	Nrxn3	Npy	Chrdl1	Rnf180	Fa2h	Fcgr3
Snhg11	Pou3f2	Calm2	Gm13889	Vsnl1	Gm266	Thsd7b	Sgk2	Ltc4s
Ache	Mpped1	Sncb	Nudt4	Caly	Slc4a4	Ptprz1	Il23a	Hexb
Tmem163	Tsc22d1	Sla	Arx	Syt1	Slc1a2	Cspg5	6330530A05Rik	Pld4
Cd274	Myt1l	Rprm	Abracl	Pcsk1n	Slc25a18	Matn4	Edg8	Unc93b1
Tuft1	Tmsb4x	Ramp3	Ccdc88a	Slc12a5	Slc1a3	Slitrk1	Mbp	Siglech
Plekha7	Csrp2	Neto2	Tox3	Spock3	F3	Spon1	Trf	P2ry12
Rgs4	Ppfia2	Snap25	Zfp704	Nrsn2	Ppp1r3g	Map3k1	Gpr62	Aif1
Rcan2	2610017I09Rik	B3gat1	Spon1	Tubb2a	Cyp4f15	AI465420	Tspan2	Ccl3
Angpt1	Clstn2	Hivep2	Etv1	Syt13	1500005I02Rik	Tmem100	Mal	Crybb1
Npnt	Pou3f3	Scn2a1	Sox4	Gabra3	Fzd2	Pcdh20	Erbb3	Hpgds
Ankrd35	Ptn	Tshz3	Gm14204	Zwint	2900019G14Rik	F2r	Adamts4	Lyz2
Nrn1	Rbfox1	Ptk2b	Myt1	Nnat	Mertk	Chst11	Elovl7	Rac2
Cacna2d1	Clmp	Npr3	St18	Fxyd7	Vil2	Pbk	Ppp1r14a	Lgmn
Fkbp9	Plxna4	Akap7	Gad1	Nrsn1	Tmem166	Vstm2	Plp1	Ptgs1
Emx2os	Ndrg1	B3galt2	Mpped2	Lhx6	Gjb6	Oprl1	Plxnb3	Cd53
Emx2	Enc1	Mdga2	Mfng	Celf4	Hapln1	Emid1	A230069A22Rik	AF251705
Rassf4	Fam49a	Bend6	Meis2	Gng4	Rfx4	Lrrtm3	Gal3st1	Emr1
Nxph4	Bcl11a	Baiap2	Hmgn2	Atp1b1	Papss2	Etv5	Bcas1	Apbb1ip
Diablo	Bhlhe22	Nts	Vcan	Mapt	Slc15a2	Col11a1	Srpk3	Zfp36
Nr2f2	D430041D05Rik	Sv2b	Cd1d1	Snrpn	Ppp1r3c	Slc35f1	Gja12	Gpr34
Pcp4	Adamts2	Stmn2	Nlk	Car10	Tlr3	Ccnd1	1700047M11Rik	C3ar1
Ecel1	Frmd4a	Nfe2l3	Arl4d	Nell1	Acot11	Dpysl3	Cpm	Cyba
Thsd7b	Dok5	Sez6	Parm1	Gad1	Atp1a2	Adora2b	Evi2a	Evi2a
Fam159b	Ube2ql1	Pde1a	Dclk2	Sncb	Bmpr1b	Fstl5	Pla2g4a	Cd84
Pdgfa	Fam19a2	Gap43	H3f3a	Calb1	C030045D06Rik	Gfra2	Gsn	Spi1
Dync1i1	Syt4	Necab1	Tubb5	A030009H04Rik	Prodh	Rrm2	Prkcq	Fcgr1
Pnoc	Arpp21	Chgb	Pou3f4	Dner	Gli3	D3Bwg0562e	Sema3d	4632428N05Rik
Cd200	Tuba1a	Adora1	Sox2ot	Grin3a	Tmem47	Cacng4	Galnt6	B2m
Kcnip2	Cnr1	Camk2b	Actb	Ndn	Slc9a3r1	3830612M24	Pdlim2	Ncf1
Nxph3	Celf2	Igfbp3	Dlx1os	Atp6v1g2	Cth	Slc7a3	Rffl	Cd68
Thy1	Tspan13	Chl1	Tex29	Gprasp1	Ntsr2	Hes5	Gpr17	Irf8
Slc24a2	Itpr1	Snca	Rps9	Tspyl4	Slc7a10	1190002H23Rik	4930452G13Rik	Il6ra
Grem2	Pou3f1	Camk2n1	Mfap2	Meg3	Vcam1	Neto1	Hapln2	Fyb
Cit	Nfix	Grm3	Akna	Cadm1	Fgfr3	5033414K04Rik	Gjb1	Cyth4
Rbms1	Robo2	Lmo7	Cdca7l	Blcap	Ccdc80	Kcnd3	Sft2d1	Grn
Dkk3	2610203C20Rik	Nrgn	Tubb3	Ahi1	Entpd2	Mki67	Lgi3	Hmha1
RP24-421H18.1	Igfbpl1	Prickle1	S100a10	Syngr3	Cybrd1	Kcnd2	Nkx6-2	Ctsd
Fam196a	Lphn2	Cdh13	Dcx	Rtn1	Kcne1l	Car8	Sox10	Atf3
Clstn2	Ptprk	Ina	Rnasel	Stmn3	BC029169	Ddah1	Edg2	Cd52
Ramp1	Tubb2b	Crym	Prokr2	Dusp26	AI464131	Nr2e1	Adssl1	Cd300a
Clstn1	Nell2	Caly	Prdx2	Tmem91	EG328479	Cntn6	Gje1	Stab1
Msi2	Bzw2	Arhgdig	Carhsp1	Gda	Tnc	Calcrl	Slc45a3	Ctsz
Kcnh7	Basp1	Galnt9	Sdk2	Negr1	Tlcd1	Lphn3	Anln	Rgs1
Calb2	Id2	Gda	Brinp2	Bex2	Edg1	Sox11	Tnni1	Bin2
1500009L16Rik	Fbxw7	Ldb2	Nrep	Ecel1	Cbs	Rprm	8430436F23Rik	Ptpn6
Slc17a6	4930506M07Rik	Pgm2l1	mt-Rnr2	Gria1	Pbxip1	Zbed4	Pllp	Lair1
Ptprn	Uchl1	Tubb2a	H3f3b	Grik1	Grin2c	Top2a	Cyp27a1	Cd37
Syk	Gramd1b	Atp1a3	Jhdm1d	Atp1a3	A730056I06Rik	Lrp1	Kndc1	Rnase4
Gas6	Tubb3	Mapt	Ppp1r14b	Zic1	Adhfe1	Prkg2	Dock10	Lcp1
Dach1	Nrip1	Gm8773	Slc18a2	Clstn3	Agt	Ptgfrn	BB120497	Cryba4
Kit	Zfp462	Ppp1r1b	Stmn2	Ly6h	Gldc	Inhbb	4833411O04Rik	Arpc1b
Ppp2r2c	Fnbp1l	Grin2b	Gm26735	Stmn2	Slc7a2	A730017C20Rik	5730559C18Rik	Ptpn18
5330417C22Rik	Nbea	Igsf21	Nfib	Pnmal2	BC055107	Klf12	E130308A19Rik	Fermt3
Ptpre	Sla	Gpr22	Gadd45g	Arxes1	Gja1	Wdr40b	Chn2	Tmem119
Gap43	Marcksl1	Camk4	Chd7	Zic4	Pdk4	AI851790	Il1rap	Fgd2
Cd47	Limch1	Ryr3	H1f0	Map9	Egfr	E130114P18Rik	St18	Mrc1
St3gal5	Grina	Grb14	Ctnnbl1	Slc10a4	Sox9	Gria3	2810468N07Rik	Pycard
Ramp3	Sept3	Pcdha2	H2afv	Pak3	Cldn10	Pdzrn4	C030030A07Rik	Ccl4
Tmem200a	Tubb5	Lmo3	Smoc1	Vgf	Plcd4	Zfp36l1	Myo1d	Lpcat2
Gpc1	Osbpl6	Tmem108	Igfbpl1	Gng3	Id4	Cxadr	Cpox	Fam105a
Olfm1	Atp2b1	Pfkp	Nol4	Nxph1	Fmo1	Sulf1	Ppap2c	Ctsb
Cdh4	Macrod2	Thra	Vax1	Nap1l3	Emp2	Enc1	Cnp1	Ehd4
Bin1	Plxna2	Stmn3	Pbx1	Dnm3	Lonrf3	Prrx1	Unc5b	Olfml3
Slc7a10	Abracl	Cdkl2	Cdk4	Nsf	Htra1	Vcam1	Ddc	Gusb
Lsamp	Frmd4b	D630023F18Rik	Tmsb10	Stxbp6	Mgst1	Sdc3	Trim59	Psmb8
Homer2	Dpysl5	Map1b	Med22	Vstm2a	Thrsp	Ntn1	Phldb1	Ifi27l2a
Gfra1	Mef2c	Atp1b1	Phf21b	Calm2	Hsd11b1	Cp	Bfsp2	Sirpa
Trpm2	Gpr85	Caln1	2610307P16Rik	Tmem179	Lgi4	Cntn4	Bmp4	Plek
Chgb	Cux1	6330403A02Rik	Sox2	Camk2d	Itgb5	Lhfpl3	Matn1	Rgs10
Smad1	Nrep	Fam49a	Rps14	Syn2	Aifm3	Zeb1	Tmeff2	Arhgdib
Hs3st5	Pcdh8	Bai3	Hist3h2ba	Rcan2	Axl	2010317E24Rik	Rnf122	Fes
Edil3	Cacna2d1	Prkcb	Nnat	Dpp10	Adora2b	Megf11	Ick	Man2b1
Fat3	Crmp1	Gria3	Tshz1	Bex1	Cbr3	2810417H13Rik	Arpc1b	Serinc3
Syndig1l	Mapt	Fam81a	S100a16	Rab3b	Hod	Fnbp1l	Nfasc	Vamp8
Fibin	Tnik	Arpp21	Mob3b	Tusc3	Ephx2	Dpp10	Cntn1	Inpp5d
Slc22a15	Matk	Phactr1	Gm4258	Pcdh19	Slc27a1	Melk	Cldn14	Ctsc
Wnt7b	Mllt3	Ywhag	Pbx3	Ctxn2	2610034M16Rik	LOC554327	2210011C24Rik	Dnase2a
Pkib	Tcf4	Kitl	Cox20	Ywhah	Scara3	Cpne8	Car14	Tcirg1
Fibcd1	Nuak1	Hs3st2	Meis1	Efnb3	Cyp2d22	Lrrfip1	Slc12a2	Cebpa
Pdzd2	Ctxn1	Gnao1	4930506M07Rik	Vstm2l	Oaf	Gprasp1	Lims2	Trf
Slc2a13	Cttnbp2	Ssbp2	Rps5	Rac3	1700027L20Rik	Gabrg1	LOC544710	Mertk
Dtnbp1	Mllt11	Grik3	Map1b	Magel2	2900052N01Rik	Ccnb1-rs1	Tmem182	Ucp2
Aplp2	Cdh12	Rac3	Tmsb4x	AI593442	Nr2e1	Adcyap1r1	Dct	Itgam
Meg3	Serf1	Ndrg3	Kif26a	Fxyd6	Pdlim4	Lrrtm4	Hhip	Slco2b1
Cystm1	Hsp90ab1	Susd4	Pipox	Rph3a	Mamdc2	BB078305	Kcna1	Lsp1
Pcsk1n	Mn1	Prnp	mt-Nd1	Pde1a	Cd38	Olfm3	D230025D16Rik	Ccl2
					Lrig1	Runx1t1	E330034G19Rik
					Prdm16	Resp18	EG626058
					Naprt1	Trib2	Tmem63a
					Tnfaip8	Spsb4	Bace2
					Gdpd2	Fut9	Tmem141
					Phkg1	Spred2	Pctk3
					Gstm1	Fxyd6	Josd2
					Rgs20	Cdk6	Tmem163
					Abcd2	Myt1	Slc44a1
					Myoc	A330068G13Rik	Gpr37
					A830059I20Rik	Cdc2a	Grik5
					Lcat	Syt16	Bmf
					Hes5	Igfbp3	2600010E01Rik
					Sdc4	Ednrb	6330503K22Rik
					Cyp4v3	Sema5b	Map6d1
					Stk17b	Hectd2	Tmem2
					Nope	Chl1	Ilf2
					Fgfbp3	Susd5	Ppp1r16b
					4631416L12Rik	Ccna2	Aspa
					Emx2	Ppapdc1a	9030409G11Rik
					Il33	Igfbp4	Otud7b
					Rbpms2	4631426J05Rik	Eml1
					Slc13a3	Rfx4	3110001I20Rik
					Tcfcp2l1	Atp1b1	Rap1a
					Nrarp	Ctbp2	Gltp
					Pla2g3	Ramp1	Elovl1
					Sult1a1	Dll3	5430435G22Rik
					Id3	Dpp6	Arsg
					Baalc	Afap1l2	Rhog
					Egfl6	St8sia1	Ell2
					Acss1	Prc1
					Myom3	Trim9
					Apoe	Prss23
					Rspo1	Gpm6a
					Selenbp1	Eya1
					Dapp1	Cxcr7
					E130114P18Rik	Cav2
					Tnfrsf19	Cd302
					Trim9	Grtp1
					Cyp7b1	Cthrc1
					Serpinf1	Ppp2r2b
					Slc13a5	Tmem35
					Pax6	Mmp15
					P4ha3	4833424O15Rik
					Selenbp2	Dcamkl1
					Aldh1a1	Kcnk2
					Acsl6	Cav1
					Soat1	Ankrd6
					Agxt2l1	Podxl2
					Folh1	Myh10
					4732466D17Rik	AW551984
					Mfge8	F3
					Serhl	Ube2c
					4933416E14Rik	Ntrk3
					Grm3	Kcnip3
					Lxn	Gna12
					Mmp14	Nope
					Klf15	Gad1
					Dmp1	Kcnk1
					Cebpd	Ppp3r2
					Elovl2	Zfp36l2
					Ndph	Lmcd1
					Asph	Mgat5b
					Fxyd1	3110035E14Rik
					Glis3	Ets1
					Slc30a10	C79407
					Amot	Ccnb2
					Aox1	Scara3
					4930534B04Rik	LOC14210
					Slc1a4	Ncan
					Ppp1r3d	Rab27b
					Ddah1	Nrxn1
					1700019G17Rik	Scn2a1
					Pdpn	Ppp1r14b
					Fjx1	Cacng8
					Crot	Sox5
					Fkbp10	Nrarp
					Fbxo2	Grin3a
					Clu	Cenpf
					Thbs4	2900093B09Rik
					Igsf1	Hs6st2
					Smo	Cobl
					Prkcm	Map4k5
					Tmem51	1810010H24Rik
						Gabra1
						Tnrc9
						Slc4a10
						AI851453
						Dbc1
						Cks2
						Dock11
						Spbc25
						Ctnnd2
						Cacna2d3
						Rps6ka6
						Rasgrf1
						Pou3f2
						Smarca1
						Gtl2
						Bmper
						Chgb
						Ly6h
						5430405N12Rik
						Sostdc1
						Cbr3
						Scn1a
						Mcm6
						Gria2
						5730414M22Rik
						Hnt
						Tmem176b
						1700086L19Rik
						Cacna1d
						C130034I18Rik
						EG574403
						Elavl4
						Plce1
						Galnt10
						Gsh1
						Mmp2
						Alcam
						Il17d
						Ppp1r14c
						Nol4
						Pdpn
						Prkcm
						Gpc6
						Cd24a
						Kcnj16
						Kcnt2
						Shcbp1
						1110021L09Rik
						Pitpnc1
						Astn1
						Ugdh
						Tspan13
						Tgfb2
						Lasp1
						Nptx2
						Ampd3
						Ascl1
						Pknox2
						BC068157
						2300002D11Rik
						Birc5
						Gabrb3
						B3gnt5
						Cdc14a
						Frmd3
						Anxa6
						Chst7
						Bub1
						Accn2
						Chsy1
						Aspm
						Cxcl14
						Scn3a
						Abca1
						Atp1b2
						Tmem179
						Lrp11
						Lhx2
						Nsg2
						Shc4
						Sox6
						Fat4
						Tpx2
						Dab2
						A730017D01Rik
						2200002K05Rik
						Lin7a
						Nmnat2
						A030001D16Rik
						Tes
						Rgs7bp
						Slc1a4
						Rcn1
						Trip13
						Fchsd2
						Gm879
						Frrs1
						Tox
						Pitpnm1
						Vcan
						Flrt3
						AF529169
						Ly6e
						2310057J16Rik
						Sfxn1
						Gng2
						AI848122
						Gm715
						Epn2
						Bai3
						Gap43
						Grm5
						Pafah1b3
						A230058F20Rik
						Dusp6
						Gria1
						Pkia
						Epha5
						Dleu7
						BC025575
						B230317C12Rik
						St6gal2
						Midn
						Slc2a3
						Pvrl2
						Ptprg
						Atp2b2
						Wnt7a
						1110067D22Rik
						Rit2
						Kif11
						Uhrf1
						Hey2
						Diras2
						5730410E15Rik
						Tmem176a
						Ttc9
						Ptprn2
						Nell2
						Gabrg2
						Timp3
						Sept6
						Robo1
						Bub1b
						Nuf2
						Rnf182
						Lmo1
						Nrxn3
						Rragd
						Htra1
						Foxg1
						Ppargc1a
						Vim
						2810459M11Rik
						Prkar2b
						Racgap1
						Aurkb
						St3gal2
						Ect2
						Hlf
						Ajap1
						Lgi1
						Hnrpd
						Smoc1
						Tshz2
						Qpct
						Ankrd29
						Cep55
						Adarb2
						A830059I20Rik
						Slitrk4
						D430019H16Rik
						Hapln1
						Lpl
						Acsl5
						Lpp
						March1
						Polg
						Ssx2ip
						C1ql2
						C1qtnf4
						Plxna2
						Chst5
						Nt5dc2
						Bmp7
						1700012H17Rik
						Adcy3
						Slmo1
						Sept8
						6330509M05Rik
						A930009A15Rik
						Bhlhb9
						Msrb3
						4631416L12Rik
						A030001O10Rik
						3526401B18Rik
						Sorcs3
						Kcnq2
						Traf4
