# Supplementary material for: Defective ventral neurogenesis due to midfetal Chd8 mutation drives autistic-like behavior in mice
Source: Nat Commun. 2026 May 27;17:4457. doi: 10.1038/s41467-026-73416-2 (PMC13216556; doi:10.1038/s41467-026-73416-2)
Supplement: Supplementary file 5 — Supplementary Data 3 [file 41467_2026_73416_MOESM5_ESM.xlsx]

## Sheet: L2-4 neuron
	names	scores	logfoldchanges	pvals	pvals_adj
0	Egr1	17.769	0.935385	1.22954e-70	1.22954e-67
1	Fos	9.43013	1.45044	4.0959e-21	1.02398e-18
2	Ckb	8.94687	0.18298	3.65698e-19	7.31397e-17
3	Meg3	8.61731	0.419727	6.85435e-18	1.14239e-15
4	Snhg11	7.41086	0.406201	1.25486e-13	1.25486e-11
5	Malat1	6.07158	0.306533	1.26659e-09	5.75721e-08
6	Homer1	5.94453	0.289131	2.77244e-09	1.20541e-07
7	Kalrn	5.24774	0.15658	1.53974e-07	4.39926e-06
8	Ntrk2	4.76123	0.24344	1.92419e-06	4.37316e-05
9	Dnm1	4.58685	0.0461541	4.4998e-06	9.78218e-05
10	Mbp	4.41916	0.27157	9.90846e-06	0.000194284
11	Sptan1	4.13948	0.111157	3.48093e-05	0.000552528
12	Apoe	4.09194	0.140969	4.27784e-05	0.000668413
13	Prickle1	3.88407	0.375217	0.000102722	0.00148949
14	Lrrk2	3.67008	0.460191	0.000242473	0.00303091
15	Ncor2	3.54185	0.388408	0.000397325	0.00473006
16	Rbfox3	3.46899	0.0977213	0.000522413	0.00600475
17	Dnajc1	3.40768	0.460521	0.000655168	0.00714012
18	Dync1i2	3.40412	0.313255	0.000663773	0.00714012
19	Cyfip1	3.13987	0.36663	0.00169021	0.0164098
20	Irs2	3.12902	0.433051	0.00175391	0.0166276
21	Aldoc	3.12054	0.163847	0.00180517	0.0168708
22	Ptk2	3.09498	0.277216	0.00196824	0.0180572
23	Cmip	3.06713	0.1492	0.00216122	0.0192966
24	Smad3	3.05529	0.362196	0.0022484	0.0198974
25	Sncb	2.88181	0.0579919	0.00395396	0.0329496
26	Ptpn1	2.86608	0.381116	0.00415595	0.0340652
27	Xcl1	2.74882	0.411075	0.00598095	0.0482334
28	Irf2	2.73365	0.309238	0.00626369	0.0501095
29	Nedd4l	2.71021	0.232406	0.00672405	0.0520103
30	Braf	2.70493	0.220956	0.00683179	0.052151
31	Adora1	2.69675	0.193723	0.00700203	0.0530457
32	Nap1l5	2.67191	0.0944217	0.00754198	0.0558665
33	Nlk	2.60319	0.26534	0.00923601	0.0666757
34	Cckbr	2.54452	0.247332	0.0109428	0.0744406
35	Stxbp1	2.30732	0.00104399	0.021037	0.134531
36	Adra1d	2.30341	0.222798	0.0212558	0.134531
37	Mid1	2.28955	0.486379	0.0220473	0.138662
38	Cplx1	2.28135	0.160169	0.0225277	0.140798
39	Ambra1	2.27794	0.29734	0.0227302	0.141181
40	Cox8a	2.21137	0.029164	0.0270103	0.161738
41	Rock2	2.16451	0.186466	0.0304253	0.177926
42	Sparcl1	2.14762	0.0291347	0.031744	0.182437
43	Astn2	2.10593	0.198449	0.0352106	0.19893
44	Atxn2	2.04964	0.247532	0.0403998	0.219564
45	Traf3	1.98721	0.421373	0.0468995	0.250799
46	Aldh1l1	1.9692	0.337374	0.0489306	0.257529
47	Ssh2	1.91206	0.336761	0.055869	0.284601
48	Grin1	1.8839	0.0391579	0.0595781	0.292049
49	Tcf12	1.88151	0.282218	0.0599029	0.292209
50	Hdac4	1.85345	0.192733	0.0638185	0.306399
51	Ptgds	1.85166	0.154716	0.0640751	0.306399
52	Drd4	1.84767	0.384992	0.0646502	0.306399
53	Dnm2	1.80921	0.260771	0.0704188	0.330581
54	Spg11	1.80296	0.394741	0.0713943	0.332067
55	Sstr2	1.73851	0.332376	0.0821203	0.366608
56	Ago3	1.70421	0.438134	0.0883427	0.39037
57	Tnrc6c	1.70067	0.205616	0.0890043	0.39037
58	Crhr1	1.69749	0.232137	0.0896041	0.391255
59	H3f3b	1.69234	0.0486514	0.0905821	0.39213
60	Itpr2	1.64409	0.47175	0.100157	0.426199
61	Nrf1	1.61618	0.42858	0.106055	0.441894
62	Slco3a1	1.61076	0.377304	0.107233	0.444001
63	Pcsk6	1.60774	0.310795	0.107892	0.444001
64	Rpia	1.59046	0.273514	0.111732	0.450577
65	Prickle2	1.5894	0.121215	0.111971	0.450577
66	Arpp21	1.58841	0.000295188	0.112194	0.450577
67	Ctnna1	1.56414	0.254087	0.117785	0.465124
68	Ptprs	1.56262	0.0584747	0.118142	0.465124
69	Vegfa	1.55647	0.305498	0.119597	0.467176
70	Bdnf	1.54349	0.276132	0.122712	0.470387
71	Slc24a3	1.54325	0.337714	0.122771	0.470387
72	Raf1	1.53931	0.207454	0.12373	0.471948
73	Mark3	1.52821	0.159204	0.126461	0.4757
74	Plp1	1.48593	0.168375	0.137299	0.502927
75	Adcy5	1.48195	0.296743	0.138353	0.504937
76	Camk4	1.46798	0.0788947	0.142111	0.513036
77	Crip1	1.46364	0.235063	0.143293	0.514262
78	Hspa8	1.46296	0.0129809	0.143479	0.514262
79	Skil	1.45804	0.193394	0.144828	0.517243
80	Scg5	1.45228	0.0310082	0.146423	0.519648
81	Ctbp2	1.43587	0.306286	0.151041	0.531195
82	Pvalb	1.40752	0.232581	0.159275	0.551124
83	Foxj1	1.39267	0.332623	0.163719	0.564547
84	Lsr	1.35485	0.527138	0.175466	0.594801
85	Pias1	1.34167	0.144588	0.179702	0.605057
86	B2m	1.3347	0.176489	0.181975	0.610654
87	Ednra	1.32864	0.333092	0.183968	0.615279
88	Id1	1.30354	0.388302	0.192389	0.633746
89	Trio	1.29925	0.130722	0.193857	0.633746
90	Setx	1.29721	0.218834	0.19456	0.633746
91	Chrm5	1.28788	0.389051	0.197786	0.638021
92	Prkn	1.27955	0.231241	0.200705	0.641605
93	Ngf	1.27592	0.223448	0.201983	0.642306
94	Frs2	1.2483	0.155723	0.211921	0.663199
95	Sema6d	1.24478	0.222373	0.213212	0.663199
96	S100a16	1.23156	0.16205	0.218113	0.668155
97	Rapgef2	1.23056	0.163371	0.218487	0.668155
98	Ms4a2	1.22347	0.457387	0.221153	0.672199
99	Pltp	1.20538	0.238886	0.228057	0.688993
100	Grm7	1.19319	0.118651	0.232795	0.695849
101	Apba1	1.18249	0.166085	0.237012	0.698652
102	Rb1	1.18115	0.212566	0.237542	0.698652
103	Cdk8	1.17183	0.209916	0.241265	0.699048
104	Herc4	1.16787	0.262749	0.242858	0.699048
105	Bcl2	1.16668	0.254432	0.243341	0.699048
106	Pou2f1	1.1634	0.152138	0.244667	0.699048
107	Grin2a	1.159	0.0709123	0.246454	0.700471
108	Ift88	1.15123	0.251314	0.249639	0.700735
109	Nrcam	1.15001	0.0451771	0.250138	0.700735
110	Chrm2	1.14912	0.239577	0.250507	0.700735
111	Gja1	1.14318	0.14172	0.252965	0.700735
112	Gpr158	1.12914	0.0736631	0.25884	0.713057
113	Mapt	1.12467	0.0207844	0.260731	0.716293
114	Trip12	1.11625	0.129518	0.264314	0.718112
115	Edn1	1.11469	0.304106	0.264983	0.718112
116	Ntsr2	1.10091	0.142164	0.270936	0.73226
117	Dcn	1.09548	0.36051	0.273306	0.736673
118	H6pd	1.08834	0.231628	0.276445	0.740683
119	P2rx7	1.08542	0.183062	0.277738	0.740683
120	Glp1r	1.08393	0.276844	0.278396	0.740683
121	Lpin1	1.08375	0.170686	0.278477	0.740683
122	Map2k5	1.06333	0.179925	0.287634	0.752992
123	Trim33	1.05949	0.150111	0.289376	0.752992
124	Wdr59	1.05696	0.151093	0.29053	0.752992
125	Gad2	1.04354	0.132342	0.296697	0.7589
126	Il1b	1.04307	0.229562	0.296915	0.7589
127	Slc11a2	1.03764	0.15568	0.299436	0.7589
128	H2-Ab1	1.03531	0.188273	0.300524	0.7589
129	Rpe	1.03341	0.192626	0.30141	0.759219
130	Htr1a	1.02549	0.126524	0.305134	0.766668
131	Zfyve16	1.02308	0.222139	0.306272	0.7676
132	Smurf1	1.00799	0.157179	0.313459	0.774242
133	C3	1.00726	0.261288	0.313808	0.774242
134	Rictor	1.00529	0.168521	0.314756	0.774242
135	Unc5c	0.990859	0.124884	0.321754	0.783542
136	Uggt2	0.990283	0.0565869	0.322036	0.783542
137	Pllp	0.985932	0.189175	0.324166	0.786168
138	Tardbp	0.984871	0.077794	0.324688	0.786168
139	Il1rap	0.980944	0.207993	0.32662	0.787037
140	Lag3	0.974001	0.295491	0.330056	0.793404
141	Insr	0.966572	0.265119	0.333758	0.794662
142	Vipr2	0.954777	0.197317	0.33969	0.804953
143	Ndrg2	0.951594	0.0434855	0.341303	0.806863
144	Ctnnb1	0.932491	0.100092	0.351083	0.823401
145	St3gal6	0.931142	0.181633	0.35178	0.823401
146	Abl1	0.929914	0.140716	0.352416	0.823401
147	Abca2	0.916088	0.154684	0.359621	0.835771
148	Mc4r	0.897668	0.21098	0.369363	0.853032
149	Olig2	0.892468	0.244097	0.372142	0.855512
150	Maoa	0.880991	0.347779	0.378323	0.861783
151	Dcc	0.878945	0.158335	0.379431	0.862344
152	Dnm3	0.872911	0.0992388	0.382712	0.86369
153	Mdga2	0.871213	0.199667	0.383638	0.86369
154	Cacna1a	0.86762	0.0837598	0.385603	0.86458
155	Nos1	0.854233	0.250096	0.392976	0.871344
156	Sall1	0.850503	0.213962	0.395045	0.873994
157	Slc6a3	0.841437	0.227877	0.400103	0.880145
158	Lrp6	0.838284	0.152313	0.401871	0.880145
159	Vtn	0.838087	0.287564	0.401982	0.880145
160	Reln	0.830082	0.152371	0.406492	0.881762
161	Des	0.817408	0.295717	0.413695	0.892931
162	Ltbp1	0.810495	0.161583	0.417656	0.892931
163	Pdgfra	0.80813	0.139971	0.419016	0.892931
164	Nf1	0.792924	0.0742987	0.427822	0.892931
165	Emp1	0.789846	0.215132	0.429618	0.892931
166	Pik3cb	0.787345	0.138464	0.43108	0.892931
167	Rbpj	0.783115	0.134248	0.43356	0.892931
168	C2	0.783009	0.214526	0.433622	0.892931
169	Itpr1	0.782084	0.0735955	0.434165	0.892931
170	Mobp	0.778279	0.11859	0.436405	0.892931
171	Bcan	0.774125	0.146169	0.438857	0.892931
172	Tnrc6a	0.77267	0.111869	0.439718	0.892931
173	Hnrnpa2b1	0.770304	-0.0129119	0.441119	0.892931
174	Pla2g4c	0.769546	0.225609	0.441569	0.892931
175	Cacna2d3	0.768819	0.0808464	0.442001	0.892931
176	Ntrk1	0.766908	0.140072	0.443136	0.893419
177	Ndufa13	0.764544	0.0580885	0.444543	0.893829
178	Atp1a2	0.762982	0.04884	0.445474	0.893829
179	Galr2	0.759707	0.138669	0.44743	0.893829
180	Atr	0.759086	0.101075	0.447801	0.893829
181	Adam22	0.753673	0.0885057	0.451045	0.893829
182	Scg2	0.749231	0.117172	0.453718	0.893829
183	Sh3gl2	0.737588	0.0217006	0.460765	0.898267
184	Grk3	0.737512	0.16191	0.460811	0.898267
185	Ano6	0.734132	0.180522	0.462869	0.899093
186	Tank	0.733283	0.04906	0.463386	0.899093
187	Il1rapl2	0.728931	0.237802	0.466044	0.901438
188	Fabp7	0.724884	0.154724	0.468523	0.904213
189	Tuba1a/b/c	0.723641	-0.0242446	0.469286	0.904213
190	Ptpro	0.71559	0.162083	0.474244	0.907586
191	Agt	0.715151	0.274307	0.474516	0.907586
192	Vcan	0.713877	0.169515	0.475303	0.907586
193	Fus	0.709587	-0.00138917	0.47796	0.909904
194	Bin1	0.708541	0.0334897	0.47861	0.909904
195	Tph2	0.697519	0.134538	0.485478	0.920552
196	Pde3b	0.693319	0.204828	0.488109	0.920552
197	Cpa3	0.692349	0.178051	0.488718	0.920552
198	Trat1	0.688968	0.208568	0.490843	0.920552
199	Parn	0.687286	0.204586	0.491903	0.920552
200	Crebbp	0.686437	0.115537	0.492438	0.920552
201	Slc38a9	0.683996	0.128179	0.493978	0.921596
202	Tacr1	0.67496	0.219513	0.499701	0.928458
203	Mc5r	0.671443	0.17231	0.501938	0.928458
204	Cldn5	0.665409	0.260677	0.505789	0.928568
205	Lilra5	0.659527	0.267819	0.509558	0.928568
206	Rgs12	0.654948	0.262306	0.512501	0.928568
207	Mog	0.654509	0.221084	0.512784	0.928568
208	Cd3g	0.652432	0.193083	0.514123	0.928568
209	Prkg1	0.649627	0.157134	0.515933	0.928568
210	Sox9	0.6494	0.0885196	0.51608	0.928568
211	Dlk1	0.646413	0.132099	0.518012	0.928568
212	Slc44a1	0.645882	0.112324	0.518356	0.928568
213	C1s1/2	0.641652	0.131397	0.521099	0.928568
214	Ybx1	0.640728	0.0590061	0.5217	0.928568
215	Cd9	0.639151	0.0960273	0.522725	0.928568
216	Fa2h	0.62681	0.316165	0.530784	0.934675
217	Atp2b2	0.625734	-0.0327186	0.531489	0.934675
218	Prkcq	0.625416	0.0723973	0.531698	0.934675
219	Ep300	0.623172	0.0887461	0.533172	0.934675
220	Dock1	0.622368	0.240007	0.5337	0.934675
221	Brwd1	0.619791	0.0912847	0.535395	0.936006
222	Bmpr1b	0.617896	0.187472	0.536644	0.936551
223	Sema5a	0.616198	0.132532	0.537764	0.936871
224	Avp	0.613833	0.248292	0.539326	0.937606
225	Psme4	0.60974	0.0804779	0.542034	0.937606
226	Cacnb2	0.609376	0.126471	0.542275	0.937606
227	Grik1	0.604373	0.132376	0.545596	0.937606
228	Grn	0.602144	0.124216	0.547078	0.937797
229	Pcdh15	0.60125	0.170951	0.547674	0.937797
230	Shc3	0.59373	0.0826875	0.552693	0.938508
231	Thsd4	0.592805	0.124336	0.553311	0.938508
232	Itga8	0.590744	0.177779	0.554692	0.938508
233	Clec7a	0.590395	0.196556	0.554926	0.938508
234	Gab2	0.589864	0.231968	0.555282	0.938508
235	Itgax	0.589394	0.154377	0.555597	0.938508
236	Ptprj	0.582132	0.105313	0.560477	0.943565
237	Slc10a6	0.577236	0.0915839	0.56378	0.944223
238	Entpd2	0.573521	0.17585	0.566292	0.944223
239	Mdh1	0.572415	-0.0245	0.567041	0.944223
240	Tgfb1	0.571278	0.202589	0.567812	0.944223
241	Atp6v1a	0.57055	0.0256848	0.568305	0.944223
242	Cast	0.56864	0.117202	0.569601	0.944223
243	Galr1	0.567745	0.101068	0.570208	0.944223
244	Hc	0.567594	0.129177	0.570311	0.944223
245	Ip6k2	0.566168	0.0953972	0.571279	0.944263
246	Mmp14	0.55689	0.166292	0.577602	0.947624
247	Herc1	0.556329	0.0889854	0.577986	0.947624
248	Dicer1	0.554222	0.118891	0.579427	0.947624
249	Snrpn	0.549431	-0.0303603	0.58271	0.948629
250	Epn2	0.53982	0.117629	0.589321	0.952527
251	Sst	0.53518	0.0725598	0.592525	0.955295
252	Rims2	0.522067	0.0665089	0.601624	0.956418
253	Oprd1	0.521324	0.0337659	0.602141	0.956418
254	Avpr2	0.520323	0.282261	0.602838	0.956418
255	Foxo3	0.50489	0.111695	0.613636	0.959306
256	Gphn	0.504435	0.0833283	0.613956	0.959306
257	Plcb4	0.501918	0.0467641	0.615725	0.960053
258	Dapk1	0.492519	0.0872968	0.622353	0.965078
259	Map2k6	0.489047	0.141899	0.624808	0.965078
260	Phc2	0.488183	0.0818197	0.62542	0.965078
261	Tcf7l2	0.487258	0.153301	0.626075	0.965078
262	Tcf4	0.486242	0.0454146	0.626795	0.965078
263	Foxo1	0.48553	0.0857221	0.627301	0.965078
264	Cntn2	0.478935	0.0710246	0.631985	0.965567
265	Dnah6	0.476888	0.125119	0.633442	0.965567
266	Apod	0.476615	0.172402	0.633636	0.965567
267	Atg2b	0.469687	0.0509263	0.638579	0.968346
268	Spag9	0.466291	0.0493063	0.641007	0.968346
269	Selenow	0.462183	-0.0321731	0.64395	0.968346
270	Tenm2	0.457089	0.0715149	0.647607	0.969355
271	Cd74	0.456088	-0.00530981	0.648327	0.969355
272	Rgn	0.450464	0.0098198	0.652376	0.969355
273	Ncor1	0.446385	0.0507761	0.655319	0.970472
274	Maob	0.444763	0.266067	0.656491	0.970472
275	Nrg1	0.444339	0.0604569	0.656798	0.970472
276	Ifnar1	0.443535	0.094264	0.657379	0.970472
277	Daam1	0.44023	0.127637	0.65977	0.970472
278	Pcp2	0.4402	0.137636	0.659792	0.970472
279	Rock1	0.433499	0.0905568	0.664652	0.970472
280	Mapk14	0.433332	0.052911	0.664773	0.970472
281	Slc5a7	0.427223	0.259302	0.669217	0.970898
282	Birc6	0.41946	0.0831193	0.67488	0.970898
283	Map4k4	0.416201	0.0449798	0.677263	0.970898
284	C1qa	0.41232	0.0600971	0.680105	0.970898
285	Cd6	0.412092	0.00885427	0.680272	0.970898
286	Itch	0.409515	0.0464411	0.682162	0.970898
287	Tnrc6b	0.400692	0.0552614	0.688647	0.970898
288	Cacna1d	0.397023	0.0592864	0.691351	0.970898
289	Plpp3	0.394415	0.0694032	0.693274	0.970898
290	Bche	0.393794	0.155471	0.693733	0.970898
291	Stat3	0.393172	0.0563378	0.694192	0.970898
292	Gcg	0.388867	0.0630057	0.697375	0.971513
293	Npy	0.387684	0.148048	0.69825	0.971513
294	Add1	0.387078	0.0441721	0.698699	0.971513
295	Zeb1	0.385971	0.0588515	0.699518	0.971513
296	Cd46	0.382848	0.0445821	0.701833	0.971513
297	Penk	0.378482	0.0866789	0.705073	0.971513
298	Shtn1	0.378254	0.124352	0.705242	0.971513
299	Kif5c	0.376435	-0.0334988	0.706594	0.971513
300	Lgi2	0.374085	0.068249	0.708341	0.971513
301	Pfkp	0.365898	0.0404038	0.714441	0.971513
302	Tnf	0.363321	0.355494	0.716365	0.971513
303	Invs	0.357484	0.052167	0.720729	0.971513
304	Col1a1	0.356802	0.0710835	0.72124	0.971513
305	Lama2	0.353997	0.191458	0.723341	0.971513
306	Man1c1	0.350677	0.0921737	0.72583	0.971513
307	Robo2	0.350131	0.116987	0.72624	0.971513
308	Samhd1	0.345189	0.0466434	0.729952	0.971513
309	Edn3	0.345098	0.141175	0.730021	0.971513
310	Tjp1	0.343173	0.0535013	0.731468	0.971513
311	Inpp5a	0.34052	0.093371	0.733465	0.971513
312	Idnk	0.340474	0.030795	0.733499	0.971513
313	Scn8a	0.33917	0.0294369	0.734481	0.971513
314	Ngfr	0.339049	-0.0115942	0.734573	0.971513
315	Aplnr	0.336275	0.0891238	0.736664	0.971513
316	Creb5	0.333015	0.135236	0.739123	0.971513
317	Lpar2	0.332758	0.145769	0.739317	0.971513
318	Ccl2	0.3325	0.135759	0.739512	0.971513
319	Tgfb2	0.324889	0.067974	0.745265	0.971513
320	Gpr17	0.322145	-0.020456	0.747343	0.971513
321	Myl9	0.319477	0.319842	0.749365	0.971513
322	Prkar2a	0.317127	0.0853796	0.751147	0.971513
323	Rhobtb1	0.313155	0.0755122	0.754163	0.971513
324	Crhr2	0.305514	0.113707	0.759975	0.971513
325	Map3k5	0.30274	0.0216564	0.762088	0.971513
326	Flt1	0.297085	0.0894759	0.766402	0.971513
327	Rgs5	0.295766	0.226543	0.767409	0.971513
328	Lgr5	0.293067	0.160981	0.769471	0.971513
329	Tle4	0.292158	0.105934	0.770166	0.971513
330	Csf3r	0.291748	0.197386	0.770479	0.971513
331	Atxn1	0.287913	0.0495968	0.773413	0.971513
332	Cdc6	0.285639	0.132705	0.775155	0.971513
333	Ptpn13	0.284926	-0.0523185	0.775701	0.971513
334	Rab31	0.283744	0.0633644	0.776607	0.971513
335	Kcnq3	0.283107	0.0476736	0.777095	0.971513
336	Tac1	0.281409	-0.00960045	0.778397	0.971513
337	Htr2c	0.279378	0.0493128	0.779955	0.971513
338	Fbn1	0.278301	-0.0300644	0.780781	0.971513
339	Cdk6	0.277983	0.0588596	0.781026	0.971513
340	Gls	0.273935	0.0354227	0.784135	0.971513
341	Gpr37l1	0.273814	0.073091	0.784228	0.971513
342	Tbl1x	0.271161	-0.0115974	0.786268	0.971513
343	Usp9x	0.270205	0.0649614	0.787002	0.971513
344	Slc39a10	0.255833	0.0704217	0.79808	0.973216
345	Ms4a1	0.252422	0.0803608	0.800715	0.973216
346	Nrsn1	0.252089	0.0244135	0.800973	0.973216
347	Lpl	0.250285	0.0916326	0.802367	0.973216
348	Abi1	0.247722	0.0637632	0.804349	0.973216
349	Cpb2	0.247571	0.00110312	0.804467	0.973216
350	Ctss	0.246555	0.0694931	0.805253	0.973216
351	Deptor	0.244599	0.00514576	0.806767	0.973216
352	Adrb2	0.24325	0.0592749	0.807812	0.973216
353	Pdgfrb	0.234897	0.0422525	0.814289	0.973216
354	Adgrg1	0.233244	0.0543765	0.815572	0.973216
355	Sulf2	0.232698	0.0993223	0.815996	0.973216
356	Ifng	0.227604	0.0400556	0.819954	0.973216
357	Grm8	0.227256	0.0790753	0.820225	0.973216
358	Sh3gl3	0.226028	0.0908539	0.82118	0.973216
359	Gjb1	0.225027	0.0169507	0.821958	0.973216
360	Calca	0.223875	0.18389	0.822855	0.973216
361	C1qb	0.222905	0.057924	0.82361	0.973216
362	Hecw1	0.218781	0.0382574	0.826821	0.973216
363	Sox6	0.210882	0.00943812	0.832979	0.973216
364	Trpm7	0.209018	0.0892018	0.834434	0.973216
365	Fgfr2	0.203196	0.056071	0.838982	0.973297
366	P2ry14	0.200952	0.00310029	0.840736	0.97354
367	Gbp2	0.195252	0.0586455	0.845196	0.974041
368	Dbi	0.192963	0.0335413	0.846988	0.974041
369	Dmd	0.191674	0.0265382	0.847998	0.974041
370	Nnat	0.190522	0.0867932	0.8489	0.974041
371	Gng7	0.189931	0.0599257	0.849364	0.974041
372	Pik3ca	0.183821	0.072009	0.854154	0.976176
373	Anapc16	0.182381	0.0152254	0.855284	0.976352
374	Il10	0.180243	0.0282814	0.856962	0.977151
375	Galr3	0.174528	-0.00348106	0.861451	0.979021
376	Ttc3	0.173709	-0.0260812	0.862094	0.979021
377	Pdgfd	0.170631	0.0128743	0.864514	0.979021
378	Camk2b	0.167478	-0.0273716	0.866994	0.979021
379	Ubr5	0.165189	0.000407445	0.868795	0.979021
380	Lyz1/2	0.164234	0.0652642	0.869547	0.979021
381	Phlpp1	0.161065	0.0962023	0.872042	0.979021
382	Prex1	0.158943	0.0765802	0.873714	0.979021
383	Ret	0.158473	0.00903841	0.874084	0.979021
384	Cd84	0.158473	0.0483829	0.874084	0.979021
385	Serpine2	0.157396	0.0448136	0.874933	0.979021
386	Rims1	0.156532	0.0280077	0.875614	0.979021
387	Fpr2	0.154516	0.0141571	0.877203	0.979021
388	Csnk1a1	0.154516	0.0421772	0.877203	0.979021
389	Ryr3	0.14783	0.107117	0.882477	0.979784
390	P2ry12	0.146511	0.0285835	0.883518	0.979784
391	Nr3c1	0.145692	0.0513339	0.884164	0.979784
392	Myrf	0.144601	0.0163294	0.885026	0.979784
393	Sbf2	0.142675	-0.0133375	0.886547	0.979784
394	Dgkg	0.138294	0.0124369	0.890008	0.979857
395	Pard3	0.134898	0.0598642	0.892692	0.979857
396	Auts2	0.133655	0.0164779	0.893675	0.979857
397	Myl6	0.133276	-0.0292207	0.893975	0.979857
398	Ppp1r1b	0.131745	0.0282333	0.895186	0.979857
399	Ndrg1	0.131199	0.0524976	0.895618	0.979857
400	Gpnmb	0.128091	0.0593163	0.898077	0.979857
401	Rasgrf2	0.125423	0.0309057	0.900189	0.979857
402	Gas2	0.125165	-0.0153847	0.900393	0.979857
403	Polr2f	0.123528	0.0319919	0.901689	0.980097
404	Ghr	0.122133	-0.0453648	0.902794	0.980232
405	Atm	0.11622	-0.00394096	0.907478	0.981436
406	Clu	0.111323	-0.00889218	0.91136	0.981436
407	Gal	0.109868	0.0916116	0.912514	0.981436
408	Tbx21	0.109368	0.0625105	0.912911	0.981436
409	Bcl2l1	0.109049	0.0891011	0.913163	0.981436
410	Vipr1	0.108352	0.026951	0.913716	0.981436
411	Pde8a	0.103425	-0.0795129	0.917626	0.98272
412	Sptbn4	0.0952685	0.0123406	0.924102	0.98272
413	Zfyve9	0.0934341	0.00395728	0.925559	0.98272
414	Pten	0.0933735	0.0306276	0.925607	0.98272
415	Nfkb1	0.0919938	-0.00411886	0.926703	0.98272
416	Crh	0.090781	0.0358482	0.927667	0.98272
417	Mc3r	0.0904626	0.00197502	0.92792	0.98272
418	Mfge8	0.089265	0.053005	0.928871	0.98272
419	Pros1	0.0862177	0.0772525	0.931293	0.98272
420	Cab39l	0.0843226	0.0816837	0.9328	0.98272
421	Higd1b	0.0813663	0.0144049	0.935151	0.98272
422	Hipk2	0.0813209	0.00555049	0.935187	0.98272
423	Cul5	0.0752415	0.100937	0.940023	0.98272
424	Pgd	0.0717243	-0.0108454	0.942821	0.98272
425	Tagln	0.0688286	0.162235	0.945126	0.98272
426	Vip	0.0670548	-0.0138367	0.946538	0.98272
427	Tgfbr1	0.0669336	0.0961102	0.946635	0.98272
428	Hexb	0.0656752	0.0878937	0.947636	0.98272
429	Mt3	0.0652659	-0.0275423	0.947962	0.98272
430	Mmp2	0.0648111	0.00947021	0.948324	0.98272
431	Icmt	0.0563819	-0.0123958	0.955038	0.986763
432	Mc2r	0.0549568	-0.0384498	0.956173	0.986763
433	Nup160	0.0522127	0.018903	0.958359	0.986982
434	Pmch	0.048362	0.136859	0.961428	0.988107
435	Ddt	0.0454663	-0.0166007	0.963736	0.988846
436	Agtr2	0.043738	0.0112236	0.965113	0.988846
437	Rptor	0.0416459	0.059585	0.966781	0.989258
438	Nrg2	0.0407514	0.00056381	0.967494	0.989258
439	Kdm4a	0.035233	0.00674598	0.971894	0.989337
440	Sirt1	0.0352178	-0.0119803	0.971906	0.989337
441	Phc3	0.0319583	0.0256469	0.974505	0.989337
442	Car8	0.0297752	0.0219466	0.976246	0.989337
443	Apela	0.0294872	-0.0448052	0.976476	0.989337
444	Calb2	0.0228469	0.0267459	0.981772	0.993697
445	Gba	0.0199209	0.00270184	0.984106	0.995052
446	H2-Aa	0.00500296	-0.0471714	0.996008	0.997296
447	Pirb	-1.51605e-05	0.07152	0.999988	0.999988
448	Tubb5	-0.00463911	-0.0115797	0.996299	0.997296
449	Cr1l	-0.00574583	0.0154624	0.995416	0.997296
450	Sec24b	-0.00597323	0.00641233	0.995234	0.997296
451	Uvrag	-0.00761057	-0.0099712	0.993928	0.997296
452	Cst3	-0.00868696	-0.0313158	0.993069	0.997296
453	Mertk	-0.00983916	0.0863769	0.99215	0.997296
454	Uqcrq	-0.0108398	0.0519899	0.991351	0.997296
455	Stmn3	-0.0164036	-0.0183988	0.986912	0.995875
456	Aspa	-0.0184503	0.0015221	0.98528	0.995232
457	Bace1	-0.0328225	-0.0179879	0.973816	0.989337
458	Chat	-0.0332166	0.00979386	0.973502	0.989337
459	Slc12a2	-0.0355968	-0.0412337	0.971604	0.989337
460	Dync1li2	-0.0381135	0.00675437	0.969597	0.989337
461	Drd1	-0.0441625	-0.0186327	0.964775	0.988846
462	Ror1	-0.0498932	0.0642456	0.960208	0.987868
463	Zbtb20	-0.0536075	0.0257659	0.957248	0.986853
464	Ywhag	-0.0558967	-0.0433453	0.955424	0.986763
465	Csf1	-0.0600962	-0.0288564	0.952079	0.985589
466	Cop1	-0.066782	0.0832783	0.946755	0.98272
467	Hip1	-0.0677674	-0.0214145	0.945971	0.98272
468	Magi1	-0.0689044	0.00151254	0.945066	0.98272
469	Oprk1	-0.0701021	0.0170981	0.944112	0.98272
470	Lilrb4a/b	-0.0718759	0.0342032	0.942701	0.98272
471	Itm2a	-0.0719517	-0.0593611	0.94264	0.98272
472	Stk3	-0.0808054	-0.0722582	0.935597	0.98272
473	Efna5	-0.0818363	0.0402621	0.934777	0.98272
474	Syn3	-0.0890982	0.0510677	0.929004	0.98272
475	Tenm4	-0.091251	0.0374036	0.927293	0.98272
476	Mag	-0.0973758	-0.102156	0.922428	0.98272
477	Atg13	-0.0995438	0.0227643	0.920707	0.98272
478	Usp34	-0.101666	0.00986175	0.919022	0.98272
479	Slc8a1	-0.105502	0.0221741	0.915978	0.98272
480	Gcgr	-0.109853	-0.104531	0.912526	0.981436
481	Pde1c	-0.11284	-0.025823	0.910158	0.981436
482	Il6	-0.116857	0.0043364	0.906973	0.981436
483	Ace2	-0.119768	0.0245135	0.904667	0.981201
484	Prkag2	-0.125044	0.0269322	0.900489	0.979857
485	Atg7	-0.129258	0.0376635	0.897153	0.979857
486	Plxna4	-0.136687	-0.00374157	0.891278	0.979857
487	Mllt11	-0.136945	-0.0208625	0.891075	0.979857
488	Rps9	-0.141235	-0.0100028	0.887684	0.979784
489	Nrgn	-0.141553	-0.0226397	0.887433	0.979784
490	Dapk2	-0.145283	-0.0261698	0.884487	0.979784
491	Rapgef1	-0.146511	0.00871594	0.883518	0.979784
492	Terf2ip	-0.15112	-0.00443477	0.879881	0.979784
493	Sparc	-0.155319	0.0309391	0.87657	0.979021
494	Sil1	-0.164476	-0.00991414	0.869356	0.979021
495	Cd109	-0.164855	-0.0902034	0.869058	0.979021
496	Camk2g	-0.172542	0.00261665	0.863012	0.979021
497	Taok3	-0.178393	-0.0493675	0.858414	0.977692
498	Gab1	-0.184321	-0.0513028	0.853761	0.976176
499	Xpo1	-0.187459	-0.00637781	0.8513	0.975144
500	Jun	-0.191447	-0.00624113	0.848176	0.974041
501	Lgr4	-0.19551	-0.0496354	0.844994	0.974041
502	Slc18a2	-0.195934	-0.095245	0.844662	0.974041
503	Trem2	-0.200437	-0.0150647	0.841139	0.97354
504	Selplg	-0.20453	-0.0903197	0.837939	0.973216
505	Wdr41	-0.205228	-0.0563654	0.837394	0.973216
506	Ms4a4a	-0.2055	-0.0906819	0.837181	0.973216
507	Slc7a5	-0.206122	0.00384922	0.836696	0.973216
508	Cntn5	-0.206319	-0.0613049	0.836542	0.973216
509	Man2a1	-0.206804	0.0362104	0.836163	0.973216
510	Cd3d	-0.209897	-0.0371536	0.833748	0.973216
511	Calcr	-0.211868	-0.130598	0.83221	0.973216
512	Pkn2	-0.213551	-0.0137209	0.830897	0.973216
513	Tfdp2	-0.214354	-0.0106786	0.830271	0.973216
514	Aph1b/c	-0.216189	0.0180592	0.828841	0.973216
515	Rasa1	-0.217174	-0.0119947	0.828073	0.973216
516	Neu4	-0.218463	-0.0211843	0.827069	0.973216
517	Gpr37	-0.226634	-0.0232273	0.820708	0.973216
518	Prps2	-0.227635	-0.115162	0.81993	0.973216
519	Sem1	-0.228635	0.023847	0.819152	0.973216
520	Slc13a3	-0.229378	-0.0225769	0.818575	0.973216
521	Col1a2	-0.234351	-0.0601392	0.814713	0.973216
522	Jam3	-0.241689	-0.127245	0.809022	0.973216
523	Acaca	-0.241946	0.0111074	0.808822	0.973216
524	Grid1	-0.248041	-0.0289155	0.804103	0.973216
525	Htr3a	-0.248162	-0.0227783	0.804009	0.973216
526	Wscd1	-0.251861	-0.0921524	0.801148	0.973216
527	Igfbp7	-0.252043	0.0296521	0.801008	0.973216
528	Ptgs2	-0.255439	-0.176729	0.798384	0.973216
529	Cblb	-0.255909	0.0151881	0.798021	0.973216
530	Ppp1r13b	-0.26023	-0.0786289	0.794687	0.973216
531	Chrna4	-0.263702	-0.0978906	0.79201	0.973216
532	Adgrl2	-0.26778	-0.00360566	0.788869	0.971513
533	Cd55	-0.268902	-0.0385345	0.788005	0.971513
534	Lep	-0.270569	-0.102539	0.786722	0.971513
535	Cst7	-0.271843	-0.151144	0.785743	0.971513
536	Lrp2	-0.27204	-0.157728	0.785591	0.971513
537	Tyrobp	-0.277968	-0.082923	0.781037	0.971513
538	Lpar6	-0.278089	-0.089876	0.780944	0.971513
539	Pdyn	-0.281743	-0.048475	0.778141	0.971513
540	Iapp	-0.283668	-0.078909	0.776665	0.971513
541	Ube2g1	-0.284532	0.00910171	0.776003	0.971513
542	Fgf2	-0.289065	-0.116931	0.772532	0.971513
543	Col4a5	-0.292264	-0.0401118	0.770085	0.971513
544	Wwp1	-0.293962	-0.0435228	0.768787	0.971513
545	Plcl1	-0.29425	-0.222055	0.768567	0.971513
546	Eif4g3	-0.295281	0.0438774	0.767779	0.971513
547	Nbea	-0.29898	0.0230694	0.764955	0.971513
548	Axl	-0.299617	-0.0467798	0.76447	0.971513
549	Pgls	-0.300921	-0.0363732	0.763475	0.971513
550	Cbln2	-0.3028	0.0404905	0.762042	0.971513
551	Ptprc	-0.309107	-0.162138	0.75724	0.971513
552	Esam	-0.310532	-0.0787393	0.756156	0.971513
553	Dynll1	-0.311381	0.00204164	0.755511	0.971513
554	Cryab	-0.314899	-0.0413706	0.752839	0.971513
555	Acta2	-0.317036	0.030653	0.751216	0.971513
556	Trp53	-0.320766	-0.081898	0.748388	0.971513
557	Unc5d	-0.320826	0.0368129	0.748342	0.971513
558	Arih1	-0.322236	-0.0191083	0.747274	0.971513
559	Creb1	-0.322752	-0.0380482	0.746883	0.971513
560	Phkb	-0.32404	-0.0971336	0.745908	0.971513
561	Bmpr1a	-0.328088	-0.0133725	0.742845	0.971513
562	Ube3c	-0.328225	-0.0106078	0.742742	0.971513
563	Htr6	-0.328846	-0.0573209	0.742272	0.971513
564	Pak3	-0.329635	0.017895	0.741676	0.971513
565	Chrna7	-0.343112	-0.0349887	0.731514	0.971513
566	Pcsk5	-0.344552	-0.0635945	0.730431	0.971513
567	Pgm1	-0.346569	-0.0503923	0.728915	0.971513
568	Npy2r	-0.36132	-0.181276	0.71786	0.971513
569	Psmd1	-0.36514	0.0366003	0.715007	0.971513
570	Lpar3	-0.365716	-0.207404	0.714577	0.971513
571	Col3a1	-0.367718	-0.226933	0.713084	0.971513
572	Slc6a11	-0.369006	-0.0250032	0.712123	0.971513
573	Maml2	-0.36937	-0.112895	0.711852	0.971513
574	Msr1	-0.377708	-0.25163	0.705647	0.971513
575	Arhgef7	-0.38262	-0.0133362	0.702001	0.971513
576	Fbxw7	-0.38356	0.00915789	0.701304	0.971513
577	Shprh	-0.395386	0.0123345	0.692558	0.970898
578	Gabrg3	-0.396356	-0.120028	0.691843	0.970898
579	Tnr	-0.396492	-0.00637086	0.691742	0.970898
580	Cckar	-0.396705	-0.0128685	0.691585	0.970898
581	Gsn	-0.398266	-0.0239205	0.690434	0.970898
582	Gstm1	-0.403982	0.0125197	0.686226	0.970898
583	Gdnf	-0.406347	-0.0326172	0.684488	0.970898
584	Dscam	-0.408136	-0.0374484	0.683174	0.970898
585	C1qc	-0.409864	-0.164669	0.681906	0.970898
586	Cd14	-0.412123	-0.0730094	0.680249	0.970898
587	Rora	-0.413214	0.0227076	0.67945	0.970898
588	Pomc	-0.414321	-0.127478	0.678639	0.970898
589	Mmp9	-0.414473	-0.0441881	0.678528	0.970898
590	Fgf1	-0.416322	-0.0684043	0.677174	0.970898
591	Adora2a	-0.417656	-0.0945098	0.676198	0.970898
592	Tnc	-0.418248	-0.084689	0.675766	0.970898
593	Gad1	-0.425039	-0.0633186	0.670808	0.970898
594	Pip5k1b	-0.427162	-0.0249638	0.669261	0.970898
595	Oprm1	-0.431179	-0.184253	0.666338	0.970898
596	Masp1	-0.433363	-0.0192221	0.664751	0.970472
597	Rgl1	-0.433438	-0.00628086	0.664696	0.970472
598	Id2	-0.436152	0.00975643	0.662726	0.970472
599	Egfr	-0.438275	-0.0531913	0.661187	0.970472
600	Hspa1b	-0.450585	-0.074651	0.652289	0.969355
601	Chrm1	-0.452662	-0.0275563	0.650792	0.969355
602	Cyba	-0.454178	-0.12243	0.649701	0.969355
603	Atg4c	-0.454193	0.0231981	0.64969	0.969355
604	Ppp2r3a	-0.45768	-0.0529908	0.647182	0.969355
605	Ugt8a	-0.462213	-0.0653376	0.643929	0.968346
606	Camk2a	-0.463987	-0.0364329	0.642657	0.968346
607	Wwp2	-0.465533	-0.0625083	0.64155	0.968346
608	P2rx4	-0.467443	-0.106378	0.640183	0.968346
609	Mtmr3	-0.47422	-0.0109885	0.635343	0.965567
610	Adcy9	-0.475509	0.000867368	0.634424	0.965567
611	Pik3c3	-0.480694	-0.10401	0.630734	0.965567
612	Grip1	-0.480845	-0.111244	0.630626	0.965567
613	Epha4	-0.481709	-0.0119318	0.630012	0.965567
614	Ptpn11	-0.487273	-0.034537	0.626065	0.965078
615	Dlgap2	-0.48791	0.0062376	0.625614	0.965078
616	Vim	-0.501024	-0.0704719	0.616354	0.960053
617	Tkt	-0.504784	0.0061736	0.613711	0.959306
618	Ada	-0.505208	-0.184542	0.613413	0.959306
619	Trpv1	-0.509969	-0.13983	0.610074	0.959235
620	Artn	-0.513895	-0.0180138	0.607325	0.956418
621	Crp	-0.514699	-0.319184	0.606764	0.956418
622	Akt3	-0.514926	-0.0231367	0.606605	0.956418
623	Maml3	-0.516048	-0.0727178	0.605821	0.956418
624	Clip1	-0.517261	-0.0176242	0.604974	0.956418
625	Csf1r	-0.518383	-0.118277	0.604191	0.956418
626	Itga2	-0.518822	-0.0877389	0.603885	0.956418
627	Slit2	-0.51911	-0.0233399	0.603684	0.956418
628	Kat2b	-0.522521	-0.193494	0.601307	0.956418
629	Fbxo33	-0.523916	-0.0774184	0.600337	0.956418
630	Jak2	-0.524053	-0.105952	0.600242	0.956418
631	Emcn	-0.53415	-0.139033	0.593238	0.955295
632	Cacna1e	-0.539395	-0.0180767	0.589614	0.952527
633	Pfkm	-0.540289	-0.0302946	0.588997	0.952527
634	Dner	-0.543852	-0.0112765	0.586543	0.95218
635	Ttr	-0.548416	-0.138662	0.583407	0.948629
636	Rbp4	-0.549765	-0.111783	0.582481	0.948629
637	Ppargc1a	-0.553464	-0.0583086	0.579946	0.947624
638	Ptprg	-0.553813	-0.0169026	0.579707	0.947624
639	Wac	-0.557754	-0.0102449	0.577012	0.947624
640	Ryr2	-0.561241	-0.0266898	0.574633	0.947624
641	Ube3a	-0.573703	-0.0400845	0.566169	0.944223
642	Igf1r	-0.579707	0.0136673	0.562112	0.944223
643	Slc2a1	-0.583588	-0.0128978	0.559498	0.943504
644	Cfh	-0.595944	-0.195331	0.551213	0.938508
645	Hmgb1	-0.596838	-0.0336995	0.550615	0.938508
646	Rab6a	-0.604236	-0.0620057	0.545686	0.937606
647	Robo1	-0.605085	-0.0373342	0.545122	0.937606
648	Sox5	-0.607344	-0.0755144	0.543622	0.937606
649	Chl1	-0.611802	-0.0852883	0.540669	0.937606
650	Cd3e	-0.623596	-0.277892	0.532893	0.934675
651	Serinc5	-0.624597	-0.0412632	0.532236	0.934675
652	Smad2	-0.63292	-0.060295	0.526786	0.934017
653	Btrc	-0.63906	-0.0767907	0.522784	0.928568
654	Ptprz1	-0.640334	-0.0441287	0.521956	0.928568
655	Gm2a	-0.645139	-0.0653521	0.518837	0.928568
656	Slc6a1	-0.648232	-0.0432454	0.516835	0.928568
657	Pcp4	-0.654933	-0.10614	0.512511	0.928568
658	Grik2	-0.6551	-0.0846527	0.512403	0.928568
659	Fpr3	-0.656191	-0.158122	0.511701	0.928568
660	Ranbp2	-0.66171	-0.0376058	0.508157	0.928568
661	Lepr	-0.66268	-0.188031	0.507535	0.928568
662	Ahcyl1	-0.664211	-0.0170221	0.506555	0.928568
663	Neo1	-0.670882	-0.039034	0.502296	0.928458
664	Grid2	-0.673156	-0.142423	0.500848	0.928458
665	Daam2	-0.68254	-0.0638536	0.494897	0.921596
666	Cd44	-0.686346	-0.167514	0.492495	0.920552
667	Hsph1	-0.68677	-0.0126387	0.492228	0.920552
668	Pecam1	-0.689833	-0.451769	0.490299	0.920552
669	Pak2	-0.713437	-0.0668464	0.475575	0.907586
670	Fyn	-0.720229	-0.0573908	0.471384	0.906507
671	Dscaml1	-0.732388	-0.187997	0.463932	0.899093
672	Tab2	-0.743364	-0.0711779	0.457261	0.894836
673	Scd2	-0.744047	-0.071938	0.456848	0.894836
674	Mapkap1	-0.745396	-0.0675892	0.456032	0.894836
675	Agtr1b	-0.748655	-0.112211	0.454065	0.893829
676	Spp1	-0.749792	-0.206146	0.45338	0.893829
677	Sstr3	-0.750626	-0.134228	0.452878	0.893829
678	Tiam1	-0.751703	-0.0560036	0.45223	0.893829
679	Rb1cc1	-0.754598	-0.0643032	0.45049	0.893829
680	Cacng3	-0.75851	-0.01017	0.448146	0.893829
681	Clasp2	-0.769198	-0.0211654	0.441776	0.892931
682	Ube2k	-0.775838	-0.0281069	0.437845	0.892931
683	Atg10	-0.776869	-0.0602476	0.437236	0.892931
684	Drd2	-0.780523	-0.276174	0.435083	0.892931
685	Plppr1	-0.783433	-0.0811514	0.433373	0.892931
686	Tnks	-0.783828	-0.0216469	0.433141	0.892931
687	Grm1	-0.784737	-0.176194	0.432608	0.892931
688	S100b	-0.786814	-0.0859632	0.431391	0.892931
689	Gsk3b	-0.790362	-0.0209636	0.429317	0.892931
690	Vmp1	-0.792136	-0.0240226	0.428282	0.892931
691	Gucy1a2	-0.792242	-0.0338991	0.42822	0.892931
692	Ifngr2	-0.793561	-0.0538716	0.427451	0.892931
693	Atp2a2	-0.79397	-0.0590335	0.427213	0.892931
694	Ftl1	-0.795911	-0.0391913	0.426084	0.892931
695	C5ar1	-0.80296	-0.171134	0.421998	0.892931
696	Tmem119	-0.804264	-0.113443	0.421245	0.892931
697	Nav3	-0.804795	-0.079238	0.420938	0.892931
698	Ppp2r2a	-0.81145	-0.0182908	0.417107	0.892931
699	Kcnd2	-0.817696	-0.0210496	0.413531	0.892931
700	Olig1	-0.830219	-0.113415	0.406415	0.881762
701	Lynx1	-0.833402	-0.0433679	0.404618	0.88152
702	Dlg1	-0.836086	-0.0328649	0.403107	0.880145
703	Mef2c	-0.837162	-0.0511289	0.402501	0.880145
704	Sipa1l1	-0.843939	-0.0547052	0.398704	0.88014
705	Tspo	-0.857674	-0.287432	0.391072	0.86905
706	Bace2	-0.859099	-0.256709	0.390286	0.86905
707	Psen1	-0.862799	-0.0381885	0.388248	0.866625
708	Avpr1b	-0.864527	-0.198521	0.387299	0.86644
709	Tmsb10	-0.869924	-0.0522971	0.384342	0.86369
710	Adcy2	-0.87147	-0.050549	0.383497	0.86369
711	Sgk1	-0.875291	-0.0476899	0.381416	0.86369
712	Gnal	-0.883523	-0.0422996	0.376954	0.860625
713	Ntm	-0.889269	-0.0246561	0.373859	0.855512
714	Cdc27	-0.889875	-0.0771735	0.373533	0.855512
715	Nfe2l2	-0.89124	-0.171963	0.372801	0.855512
716	Camk1d	-0.900988	-0.0424874	0.367595	0.850914
717	Cxcl2	-0.914951	-0.22279	0.360218	0.835771
718	Fnip2	-0.927049	-0.114074	0.353901	0.824945
719	Rspo2	-0.936463	-0.25312	0.349035	0.821258
720	Gria2	-0.937252	-0.0909865	0.348629	0.821258
721	Sos2	-0.962706	-0.139164	0.335695	0.797375
722	Gria1	-0.968179	-0.050165	0.332955	0.794642
723	Nkg7	-0.968725	-0.156128	0.332682	0.794642
724	Slc4a4	-0.971257	-0.0388898	0.33142	0.794642
725	Sorbs1	-0.981429	-0.164545	0.326381	0.787037
726	Fbln5	-1.00134	-0.189788	0.316665	0.774242
727	Cxcl14	-1.00159	-0.0501645	0.31654	0.774242
728	Rnf144a	-1.00352	-0.111841	0.315611	0.774242
729	Srgn	-1.01142	-0.0799481	0.311817	0.773739
730	Megf11	-1.01583	-0.255385	0.309711	0.770425
731	Mef2a	-1.01656	-0.0961995	0.309365	0.770425
732	Slc25a12	-1.01904	-0.0372567	0.308183	0.770425
733	Opa1	-1.03557	-0.0359653	0.300404	0.7589
734	Rap1a	-1.03727	-0.155903	0.299612	0.7589
735	Ptpn4	-1.0404	-0.125718	0.298152	0.7589
736	Ctsd	-1.04096	-0.00888619	0.297892	0.7589
737	Cacna1c	-1.04927	-0.112958	0.294053	0.757868
738	Gnai2	-1.05323	-0.0535963	0.292236	0.755131
739	Tacr3	-1.05669	-0.169461	0.290655	0.752992
740	Casp3	-1.05747	-0.149601	0.290295	0.752992
741	Ramp1	-1.06082	-0.036426	0.288769	0.752992
742	Trim2	-1.06495	-0.0533645	0.286899	0.752992
743	Kcna2	-1.06762	-0.0424368	0.285693	0.752992
744	Cacnb4	-1.07126	-0.0504877	0.284055	0.751467
745	Kdr	-1.0762	-0.384975	0.281839	0.747583
746	Tlr4	-1.0837	-0.217736	0.278497	0.740683
747	Acer3	-1.11662	-0.228993	0.264159	0.718112
748	Ube4b	-1.11986	-0.0494639	0.262773	0.71796
749	Agtr1a	-1.12027	-0.225889	0.262599	0.71796
750	Sorl1	-1.13861	-0.0559062	0.254864	0.704045
751	Glp2r	-1.14466	-0.366113	0.252349	0.700735
752	Adcy8	-1.14506	-0.104982	0.252186	0.700735
753	Avpr1a	-1.14706	-0.377363	0.251358	0.700735
754	Slc2a13	-1.14876	-0.074498	0.250657	0.700735
755	Akt1	-1.14907	-0.0695763	0.250525	0.700735
756	Stat2	-1.15873	-0.177432	0.246566	0.700471
757	Sod1	-1.16367	-0.0681913	0.244556	0.699048
758	Ksr2	-1.16742	-0.119044	0.243041	0.699048
759	Rit2	-1.17045	-0.0480677	0.24182	0.699048
760	Cntn4	-1.17185	-0.0882286	0.241259	0.699048
761	Man1a	-1.17271	-0.276181	0.240912	0.699048
762	Ctnnd2	-1.17653	-0.0664104	0.239383	0.699048
763	Ednrb	-1.18176	-0.275418	0.237301	0.698652
764	Htr2a	-1.18373	-0.157757	0.23652	0.698652
765	Lpar1	-1.18879	-0.438524	0.23452	0.697978
766	Usp15	-1.19239	-0.11987	0.233109	0.695849
767	Ldhb	-1.19534	-0.0701167	0.231953	0.695849
768	Atf6	-1.19947	-0.0662299	0.230346	0.693814
769	Nfasc	-1.20861	-0.0310389	0.226813	0.687312
770	Prkacb	-1.22694	-0.0730236	0.219846	0.670261
771	Atg5	-1.23848	-0.141836	0.21554	0.663199
772	Ptn	-1.23992	-0.0740507	0.215007	0.663199
773	Grm5	-1.24073	-0.0572498	0.214704	0.663199
774	Slc4a8	-1.2438	-0.201003	0.213574	0.663199
775	Cox4i1	-1.247	-0.0869486	0.212399	0.663199
776	Pde7b	-1.25762	-0.115029	0.208528	0.655749
777	Kidins220	-1.2666	-0.0509086	0.205299	0.647631
778	Htt	-1.27039	-0.0642406	0.203946	0.6454
779	Ulk2	-1.27495	-0.200738	0.202326	0.642306
780	Tusc3	-1.27921	-0.0557876	0.200822	0.641605
781	Fxyd6	-1.28091	-0.180777	0.200225	0.641605
782	Cx3cr1	-1.28879	-0.24544	0.19747	0.638021
783	Syn2	-1.29486	-0.0598024	0.195369	0.634316
784	Dnm1l	-1.29778	-0.0508458	0.194362	0.633746
785	Fn1	-1.30141	-0.219431	0.193119	0.633746
786	Ube2e1	-1.30706	-0.0685259	0.191192	0.633085
787	Mcu	-1.32102	-0.157019	0.186493	0.619579
788	Vav3	-1.3213	-0.27459	0.186402	0.619579
789	Itgav	-1.34367	-0.0652331	0.179054	0.604911
790	Map1b	-1.37137	-0.0734824	0.170259	0.579112
791	Psma1	-1.37193	-0.0459961	0.170084	0.579112
792	Sptbn1	-1.38088	-0.0913243	0.167316	0.573002
793	Map2k4	-1.38712	-0.0642364	0.165404	0.568398
794	Ldha	-1.42167	-0.0481311	0.155121	0.538613
795	Abl2	-1.42692	-0.174936	0.153603	0.535202
796	Lancl1	-1.42951	-0.0864672	0.152857	0.534465
797	Apc	-1.43464	-0.0618383	0.151391	0.531195
798	Pfkl	-1.44772	-0.063412	0.147695	0.521891
799	Gnaq	-1.45186	-0.0518089	0.146541	0.519648
800	Sos1	-1.47143	-0.260057	0.141174	0.511502
801	Cartpt	-1.47381	-0.35676	0.140532	0.511026
802	Dync1h1	-1.48787	-0.0796012	0.136786	0.502891
803	Ago2	-1.48962	-0.172874	0.136323	0.502891
804	Elmo1	-1.49247	-0.0737229	0.135575	0.502129
805	Ndufa10	-1.50492	-0.080467	0.132344	0.491986
806	Lrrc7	-1.52163	-0.0819384	0.128102	0.477994
807	Thrb	-1.52305	-0.125215	0.127745	0.477994
808	Mecp2	-1.5279	-0.176996	0.126536	0.4757
809	Taldo1	-1.5355	-0.114593	0.124661	0.472201
810	Nlgn4l	-1.5377	-0.0585501	0.124122	0.471948
811	Dgkb	-1.54822	-0.127441	0.121569	0.46938
812	Calm3	-1.54936	-0.0469226	0.121296	0.46938
813	Ppp2r2c	-1.55239	-0.102563	0.120569	0.469141
814	Gria4	-1.5595	-0.117689	0.118878	0.46619
815	Ntrk3	-1.56917	-0.0913702	0.116608	0.46273
816	Adcy1	-1.57648	-0.0779055	0.114916	0.457831
817	Gabra2	-1.58479	-0.105558	0.113015	0.452059
818	Rgs6	-1.59359	-0.096356	0.111027	0.450577
819	Lifr	-1.60105	-0.178515	0.109365	0.446388
820	Slc39a11	-1.60275	-0.320069	0.108989	0.446388
821	Itgb8	-1.60877	-0.144845	0.107667	0.444001
822	Cox6c	-1.61994	-0.0848017	0.105244	0.440353
823	Myo6	-1.6209	-0.173928	0.105039	0.440353
824	Epha6	-1.6219	-0.148847	0.104825	0.440353
825	Slc25a4	-1.63233	-0.0969127	0.10261	0.434788
826	Stmn2	-1.66003	-0.0984956	0.0969088	0.41414
827	Bcas1	-1.67842	-0.353503	0.0932656	0.400281
828	Camk2d	-1.68234	-0.191006	0.0925021	0.398716
829	Dock3	-1.69546	-0.099115	0.0899885	0.391255
830	Gfap	-1.7011	-0.581476	0.0889246	0.39037
831	Ndufa4	-1.73403	-0.104893	0.0829134	0.368504
832	Adam10	-1.7387	-0.165365	0.0820883	0.366608
833	Aqp4	-1.73995	-0.236125	0.0818671	0.366608
834	Gria3	-1.76241	-0.0974429	0.0780006	0.352944
835	App	-1.76589	-0.0586442	0.0774137	0.35188
836	Plcb1	-1.78368	-0.103004	0.0744762	0.340074
837	Lamp2	-1.78691	-0.132649	0.0739526	0.339232
838	Cacna1b	-1.79101	-0.0934635	0.0732909	0.337746
839	Sstr1	-1.79302	-0.311334	0.0729704	0.337746
840	Dab1	-1.80712	-0.153497	0.0707443	0.330581
841	Wasf1	-1.83121	-0.10983	0.0670699	0.316368
842	Chrm3	-1.84787	-0.217192	0.0646216	0.306399
843	Cdc14b	-1.8719	-0.325755	0.061221	0.295754
844	Hspa1a	-1.87397	-0.240067	0.0609342	0.295754
845	Slc32a1	-1.88395	-0.274011	0.0595719	0.292049
846	Cnr1	-1.88874	-0.22447	0.0589268	0.291717
847	Cyfip2	-1.88912	-0.126441	0.058876	0.291717
848	Rasal2	-1.89467	-0.104434	0.0581365	0.290683
849	Csmd3	-1.89773	-0.287117	0.0577317	0.290109
850	Lrrtm3	-1.90831	-0.206257	0.056351	0.284601
851	Grb10	-1.91039	-0.244239	0.0560832	0.284601
852	Atrn	-1.91459	-0.105366	0.0555451	0.284601
853	Csnk2a1	-1.93454	-0.0822351	0.0530469	0.273438
854	Prkce	-1.93815	-0.105346	0.0526053	0.272566
855	Vegfb	-1.9428	-0.291716	0.0520401	0.271042
856	Jak1	-1.95114	-0.137648	0.0510404	0.267227
857	Adgrl3	-1.97071	-0.138968	0.0487568	0.257529
858	Fau	-1.97306	-0.110401	0.0484885	0.257529
859	Mt1	-1.99329	-0.111789	0.0462301	0.248549
860	Pde4d	-2.03642	-0.17987	0.0417084	0.225451
861	Dgki	-2.05264	-0.138391	0.0401076	0.219167
862	Bmpr2	-2.06847	-0.119141	0.0385961	0.212067
863	Pik3r1	-2.07408	-0.119236	0.0380722	0.210344
864	Sstr4	-2.07637	-0.319824	0.0378602	0.210334
865	Slc1a3	-2.07718	-0.109471	0.0377846	0.210334
866	Aplp2	-2.08251	-0.121722	0.0372963	0.20953
867	Dync1i1	-2.11075	-0.174328	0.0347939	0.197692
868	Synpr	-2.11907	-0.38893	0.0340843	0.194768
869	Gabbr2	-2.14803	-0.122286	0.0317114	0.182437
870	Atp6v0a1	-2.15979	-0.119773	0.0307886	0.179004
871	Ppfia2	-2.17223	-0.144133	0.0298387	0.175522
872	Timp2	-2.18428	-0.148612	0.0289418	0.171253
873	Gnas	-2.19337	-0.134887	0.0282804	0.168336
874	Ywhaq	-2.21419	-0.124204	0.0268157	0.161541
875	Eif4a2	-2.22321	-0.122641	0.0262016	0.158798
876	Ctnna2	-2.246	-0.161948	0.0247043	0.150636
877	Camk2n1	-2.25685	-0.112286	0.0240174	0.147346
878	Cul1	-2.26211	-0.194233	0.0236905	0.146238
879	Ctsb	-2.30485	-0.11295	0.021175	0.134531
880	Dlg4	-2.3719	-0.133873	0.0176967	0.114172
881	Rgs7	-2.37985	-0.124089	0.0173198	0.112466
882	Epb41l2	-2.39742	-0.280425	0.016511	0.107915
883	Prkar2b	-2.42136	-0.209577	0.0154627	0.101728
884	Adar	-2.42225	-0.154305	0.0154246	0.101728
885	Mapk8	-2.47157	-0.187814	0.0134522	0.089681
886	Syp	-2.50698	-0.0870858	0.0121766	0.0817223
887	Hdac9	-2.51452	-0.237115	0.0119195	0.0805371
888	Gnao1	-2.56728	-0.12981	0.0102501	0.0702059
889	Psmd14	-2.5714	-0.136342	0.0101288	0.0698538
890	Hsp90aa1	-2.57471	-0.132682	0.0100325	0.0696704
891	Fzd3	-2.57519	-0.198835	0.0100185	0.0696704
892	Gnb1	-2.5788	-0.147542	0.00991444	0.0696704
893	Comt	-2.58411	-0.20653	0.0097632	0.0692425
894	Gpi1	-2.59602	-0.14421	0.00943101	0.0673644
895	Kirrel3	-2.60201	-0.415268	0.00926792	0.0666757
896	Hspa4l	-2.62048	-0.166768	0.00878073	0.0640929
897	Rab1a	-2.64187	-0.129511	0.00824505	0.0606253
898	Scn2a	-2.67969	-0.123176	0.00736899	0.0549924
899	Nell2	-2.68154	-0.135249	0.00732837	0.0549924
900	Cox7c	-2.70838	-0.126183	0.00676134	0.0520103
901	Uqcr10	-2.7108	-0.138163	0.00671208	0.0520103
902	Npy1r	-2.712	-0.363392	0.00668787	0.0520103
903	Epb41l3	-2.72248	-0.15487	0.00647949	0.0514245
904	Tnik	-2.75221	-0.165691	0.00591955	0.0481264
905	Prkcb	-2.86909	-0.147008	0.00411652	0.0340208
906	Serinc3	-2.90698	-0.150329	0.00364938	0.0306671
907	Thy1	-2.91013	-0.127653	0.00361276	0.0306166
908	6330403K07Rik	-2.92845	-0.154588	0.00340661	0.0291164
909	Sv2a	-2.93389	-0.152335	0.00334745	0.0288573
910	Fbxw11	-2.93885	-0.160333	0.00329437	0.0286467
911	Tbl1xr1	-3.02488	-0.201968	0.00248731	0.0218185
912	Gabrb1	-3.07289	-0.206948	0.00211993	0.0190985
913	Pde1a	-3.07781	-0.316196	0.0020853	0.0189573
914	Cpe	-3.09595	-0.148892	0.00196181	0.0180572
915	Grin2b	-3.12758	-0.168962	0.00176253	0.0166276
916	Itm2b	-3.13228	-0.130738	0.00173455	0.0166276
917	Pink1	-3.1869	-0.165884	0.00143806	0.0140986
918	Maged1	-3.21616	-0.155827	0.00129918	0.0128631
919	Grm3	-3.23813	-0.18326	0.00120316	0.0120316
920	Cntn1	-3.2436	-0.182667	0.00118029	0.0119221
921	Dynll2	-3.28773	-0.155664	0.00100997	0.0103058
922	Pde10a	-3.31916	-0.473251	0.000902881	0.00930805
923	Gap43	-3.34377	-0.220892	0.000826491	0.00860928
924	Calb1	-3.35743	-0.16944	0.000786716	0.00828122
925	Rtn3	-3.37103	-0.110936	0.000748889	0.0079669
926	Gnai1	-3.40401	-0.185613	0.000664031	0.00714012
927	Atp8a1	-3.42986	-0.16892	0.000603885	0.00670983
928	Sort1	-3.43588	-0.192552	0.000590627	0.00663626
929	Atp6v1h	-3.45555	-0.172377	0.00054918	0.00624069
930	Cspg5	-3.50227	-0.176277	0.000461312	0.00536409
931	Glul	-3.50229	-0.162245	0.000461285	0.00536409
932	Chchd10	-3.56804	-0.181931	0.000359667	0.00433333
933	Prkca	-3.6253	-0.197043	0.000288629	0.00351987
934	Cacna2d1	-3.64458	-0.202252	0.000267827	0.00330651
935	Abi2	-3.72724	-0.274497	0.000193591	0.00245052
936	Spock1	-3.73709	-0.181514	0.000186162	0.00238669
937	Phactr1	-3.76884	-0.195782	0.00016401	0.00213
938	Tspan3	-3.77205	-0.193237	0.000161911	0.00213
939	Grb2	-3.7836	-0.215496	0.000154574	0.00206099
940	Man1a2	-3.82974	-0.297316	0.00012828	0.00173352
941	Tspan7	-3.84528	-0.169216	0.000120417	0.00164954
942	Ndufs1	-3.85151	-0.293592	0.000117393	0.00163046
943	Mapk1	-3.86221	-0.20592	0.000112366	0.00158262
944	Bsg	-3.88045	-0.201504	0.000104264	0.00148949
945	Atp2b4	-3.8808	-0.3905	0.000104115	0.00148949
946	Cnksr2	-3.9695	-0.192288	7.20232e-05	0.00107497
947	Clstn1	-3.99573	-0.135461	6.44955e-05	0.000977205
948	Mib1	-4.00566	-0.277143	6.18448e-05	0.000951459
949	Lrrc4c	-4.14124	-0.275316	3.45434e-05	0.000552528
950	Psap	-4.1775	-0.160205	2.94727e-05	0.000483158
951	Pak1	-4.20681	-0.216613	2.59003e-05	0.000431671
952	Ppp3ca	-4.29871	-0.144973	1.71794e-05	0.000291176
953	Ndrg4	-4.30283	-0.104618	1.68626e-05	0.000290735
954	Tspan5	-4.31263	-0.233961	1.61325e-05	0.000283026
955	Ncam1	-4.3481	-0.274971	1.37319e-05	0.000245213
956	Rab7	-4.35828	-0.215843	1.3109e-05	0.000238346
957	Kcnq5	-4.36675	-0.280928	1.26108e-05	0.000233533
958	Atpif1	-4.38499	-0.214065	1.15991e-05	0.000218852
959	Map2k1	-4.41483	-0.207196	1.01092e-05	0.000194407
960	Pbx1	-4.42941	-0.332309	9.44913e-06	0.000188983
961	Atp1b1	-4.4334	-0.122794	9.27598e-06	0.000188983
962	Zwint	-4.45565	-0.20502	8.36384e-06	0.000174247
963	Rtn1	-4.46166	-0.120249	8.13286e-06	0.00017304
964	Rtn4	-4.67612	-0.192303	2.92359e-06	6.49686e-05
965	Nckap1	-4.79857	-0.245691	1.59804e-06	3.71638e-05
966	Pcsk1n	-4.96553	-0.204525	6.85136e-07	1.63128e-05
967	Snn	-5.04061	-0.324904	4.64062e-07	1.13186e-05
968	Alcam	-5.0984	-0.358636	3.42542e-07	8.56356e-06
969	Sv2b	-5.15482	-0.244444	2.53869e-07	6.50946e-06
970	Cab39	-5.1734	-0.298567	2.29877e-07	6.04941e-06
971	Itm2c	-5.18539	-0.216209	2.15566e-07	5.82611e-06
972	Gabrb2	-5.23404	-0.257849	1.65847e-07	4.60685e-06
973	Gpm6b	-5.30558	-0.241688	1.12315e-07	3.30339e-06
974	Park7	-5.32418	-0.270354	1.01408e-07	3.07298e-06
975	Cck	-5.38587	-0.230551	7.20951e-08	2.25297e-06
976	Gabrb3	-5.52571	-0.26758	3.28155e-08	1.05857e-06
977	Hsp90ab1	-5.53581	-0.190422	3.09798e-08	1.03266e-06
978	Fth1	-5.62874	-0.207763	1.8153e-08	6.25965e-07
979	Kcnj3	-5.64048	-0.327194	1.69581e-08	6.05648e-07
980	Cd81	-5.78095	-0.327945	7.42789e-09	2.75107e-07
981	Syt1	-5.81428	-0.183814	6.08972e-09	2.3422e-07
982	Syt11	-5.84737	-0.274279	4.99405e-09	1.99762e-07
983	Ctxn1	-5.89064	-0.255812	3.84706e-09	1.60294e-07
984	Slc1a2	-6.1395	-0.225034	8.27827e-10	3.94203e-08
985	Slc17a7	-6.38163	-0.248168	1.75217e-10	8.76087e-09
986	Snca	-6.56849	-0.317192	5.08266e-11	2.67508e-09
987	Calm2	-6.75291	-0.152893	1.44912e-11	8.05069e-10
988	Bex1/2	-6.7994	-0.31188	1.05053e-11	6.17959e-10
989	Olfm1	-6.81293	-0.213325	9.56328e-12	5.97705e-10
990	Mapk10	-6.89661	-0.289413	5.32571e-12	3.55047e-10
991	Atp2b1	-7.1079	-0.375326	1.17818e-12	8.41558e-11
992	Nsg1	-7.11949	-0.337134	1.08329e-12	8.33303e-11
993	Tmsb4x	-7.3265	-0.24559	2.36235e-13	1.96862e-11
994	Prnp	-7.33706	-0.292205	2.18344e-13	1.96862e-11
995	Aldoa	-8.04373	-0.226827	8.71436e-16	9.68262e-14
996	Calm1	-8.35128	-0.128444	6.75289e-17	8.44112e-15
997	Snap25	-8.45032	-0.11663	2.90505e-17	4.15007e-15
998	Ywhaz	-9.83796	-0.277609	7.72616e-23	2.57539e-20
999	Gpm6a	-12.5681	-0.38124	3.16086e-36	1.58043e-33

## Sheet: L5 neuron
	names	scores	logfoldchanges	pvals	pvals_adj
0	Egr1	17.9656	0.849681	3.6247e-72	3.6247e-69
1	Ckb	17.4682	0.41738	2.50417e-68	1.25208e-65
2	Fos	9.25694	0.946113	2.10366e-20	2.3374e-18
3	Sncb	8.23075	0.214698	1.86053e-16	1.32895e-14
4	Arpp21	7.86069	0.325182	3.82013e-15	2.38758e-13
5	Mbp	7.30366	0.323239	2.80038e-13	1.48219e-11
6	Cplx1	7.24248	0.370471	4.40543e-13	2.09782e-11
7	Snhg11	7.15645	0.376301	8.27937e-13	3.76335e-11
8	Mdh1	6.57038	0.157668	5.01875e-11	2.09114e-09
9	Apoe	6.42889	0.263121	1.28542e-10	4.94391e-09
10	Cacna1a	6.40721	0.404385	1.48208e-10	5.4892e-09
11	Ncor2	6.1216	0.419417	9.26385e-10	3.08795e-08
12	Ldhb	6.04587	0.228645	1.48609e-09	4.64405e-08
13	Glul	6.01277	0.220655	1.82382e-09	5.52672e-08
14	Homer1	5.75828	0.320866	8.49742e-09	2.2966e-07
15	Ramp1	5.682	0.391212	1.33126e-08	3.32815e-07
16	Aldoc	5.56397	0.291785	2.63709e-08	6.27879e-07
17	Meg3	5.45464	0.243993	4.90719e-08	1.11527e-06
18	Rora	5.41263	0.443841	6.2105e-08	1.38011e-06
19	Ptn	5.35086	0.224763	8.75371e-08	1.90298e-06
20	Sptbn4	5.27976	0.25278	1.29352e-07	2.63984e-06
21	Camk2g	5.0732	0.25329	3.9119e-07	7.52289e-06
22	Mapt	5.05082	0.173448	4.39909e-07	8.30017e-06
23	Rbfox3	4.94878	0.175819	7.46793e-07	1.3578e-05
24	Pcp4	4.89257	0.254199	9.95284e-07	1.71601e-05
25	Pvalb	4.84682	0.551158	1.25458e-06	2.09097e-05
26	Ppp1r1b	4.78615	0.534094	1.70008e-06	2.71059e-05
27	Lgi2	4.73254	0.476864	2.21731e-06	3.44211e-05
28	Cryab	4.73071	0.354531	2.23737e-06	3.44211e-05
29	Ppargc1a	4.64832	0.403751	3.34654e-06	4.85006e-05
30	Robo2	4.57926	0.448697	4.66624e-06	6.57216e-05
31	Epb41l3	4.57007	0.286865	4.87557e-06	6.77163e-05
32	Gpr158	4.55017	0.286404	5.36025e-06	7.34281e-05
33	Ndrg2	4.54151	0.20948	5.58524e-06	7.53926e-05
34	Ptk2	4.46145	0.313422	8.14065e-06	0.000105723
35	Cst3	4.44197	0.162424	8.91409e-06	0.000112837
36	Braf	4.4086	0.286954	1.0404e-05	0.000128444
37	Ndrg4	4.35746	0.0998983	1.31583e-05	0.000160467
38	Atp1a2	4.21676	0.255807	2.47839e-05	0.000284873
39	Prickle1	4.09695	0.305538	4.18637e-05	0.000460041
40	Ntrk2	4.03704	0.18584	5.41301e-05	0.00058837
41	Atp2b2	3.90639	0.139573	9.36866e-05	0.000996665
42	Chchd10	3.89081	0.152855	9.99109e-05	0.00105169
43	Nlk	3.84005	0.321755	0.000123008	0.00125519
44	Lynx1	3.82665	0.198054	0.000129897	0.00131209
45	Crip1	3.7991	0.534519	0.000145221	0.00143783
46	Mid1	3.74978	0.632283	0.000176988	0.00171833
47	Malat1	3.6699	0.190739	0.000242646	0.00231092
48	Scn8a	3.6472	0.186689	0.000265114	0.00250108
49	Gpr37l1	3.63438	0.336309	0.000278649	0.00260419
50	Dapk1	3.50985	0.313493	0.000448352	0.00411332
51	C1qb	3.46491	0.386012	0.000530411	0.00482192
52	Cox6c	3.45504	0.103768	0.000550211	0.00495686
53	Cox8a	3.44648	0.0982695	0.000567937	0.00503068
54	Tiam1	3.3997	0.44065	0.000674608	0.00576588
55	Itgav	3.37783	0.291475	0.000730607	0.00619158
56	Slc1a3	3.34113	0.242476	0.000834395	0.00701172
57	Slc4a4	3.32938	0.353624	0.0008704	0.00725333
58	Epn2	3.32136	0.257961	0.000895791	0.00740323
59	Rgs7	3.28205	0.225586	0.00103055	0.00844713
60	Xcl1	3.27351	0.330513	0.00106222	0.00863334
61	Sptan1	3.26677	0.0926905	0.0010878	0.00863334
62	Grin2a	3.25473	0.188042	0.00113502	0.00893716
63	Prex1	3.24168	0.348107	0.00118827	0.00923465
64	Trio	3.23597	0.212476	0.0012123	0.00932536
65	Adora1	3.2117	0.206956	0.00131954	0.0100728
66	Foxo1	3.19143	0.42223	0.00141571	0.0107251
67	Rgs6	3.16903	0.239608	0.00152948	0.0112345
68	Cntn5	3.16883	0.586331	0.00153054	0.0112345
69	Sorbs1	3.14715	0.26037	0.0016487	0.0119471
70	Slc6a1	3.14276	0.331005	0.0016736	0.0120403
71	Herc1	3.11935	0.257284	0.00181252	0.0128548
72	Cop1	3.06412	0.267878	0.00218314	0.0151607
73	Hnrnpa2b1	2.98532	0.0861668	0.00283285	0.0194031
74	Pak1	2.96376	0.149138	0.00303901	0.0206736
75	Cxcl14	2.91569	0.284784	0.003549	0.0238188
76	Serinc3	2.91051	0.131396	0.00360837	0.0240558
77	H3f3b	2.90785	0.110279	0.0036392	0.0241006
78	Dnajc1	2.90263	0.316395	0.00370038	0.0241855
79	Pde4d	2.85405	0.231646	0.00431662	0.02803
80	Serinc5	2.8361	0.306177	0.00456683	0.0294634
81	Mt3	2.83364	0.0960341	0.0046021	0.0295006
82	Tnrc6c	2.80308	0.268678	0.00506177	0.031835
83	Grin1	2.77378	0.0923094	0.00554083	0.0345942
84	Ndufa13	2.77106	0.135542	0.00558737	0.0345942
85	Nedd4l	2.77008	0.177086	0.00560426	0.0345942
86	Gfap	2.76369	0.64747	0.0057152	0.0348488
87	Ptpn1	2.75885	0.28194	0.00580053	0.0351547
88	Atp1b1	2.75654	0.0565444	0.0058416	0.0351904
89	Gad1	2.7458	0.254705	0.00603628	0.0359634
90	Tnks	2.73759	0.244558	0.00618919	0.0366224
91	Ambra1	2.73134	0.221339	0.00630784	0.0371049
92	Rab31	2.69991	0.288045	0.00693576	0.0403242
93	Spag9	2.68968	0.169148	0.00715208	0.040869
94	Snrpn	2.64757	0.0765805	0.00810728	0.0460641
95	Camk2b	2.64253	0.0765164	0.00822898	0.0464914
96	Uqcr10	2.59785	0.124561	0.00938104	0.0526876
97	Phc3	2.59602	0.311821	0.00943108	0.0526876
98	Ctnna1	2.57914	0.332287	0.0099046	0.0544209
99	Ntm	2.57666	0.131373	0.00997602	0.0545138
100	Gstm1	2.53023	0.177046	0.0113989	0.0616156
101	Prkca	2.52745	0.152541	0.0114893	0.0617704
102	Ip6k2	2.52546	0.180419	0.0115546	0.0617894
103	Dnm2	2.51823	0.216648	0.0117947	0.0624059
104	Neo1	2.50793	0.339575	0.0121441	0.06367
105	Pde1c	2.49922	0.320378	0.0124467	0.0648264
106	Adar	2.49021	0.175378	0.0127668	0.0658082
107	Rps9	2.48379	0.119371	0.0129991	0.0663154
108	Cyfip1	2.46457	0.202436	0.0137177	0.0692683
109	Gm2a	2.46283	0.193163	0.0137844	0.0692683
110	Nap1l5	2.45667	0.099388	0.0140231	0.0701157
111	Deptor	2.4539	0.26154	0.0141317	0.0703072
112	Plxna4	2.44315	0.186647	0.0145598	0.0720785
113	Fabp7	2.43978	0.387741	0.0146962	0.072395
114	Bcl2	2.4254	0.276343	0.0152915	0.0749586
115	Ptpn11	2.4138	0.16417	0.015787	0.0762655
116	Gnal	2.39384	0.193536	0.016673	0.0797754
117	Csnk1a1	2.38001	0.121881	0.017312	0.0823652
118	Zeb1	2.37859	0.281055	0.0173791	0.0823652
119	Irf2	2.37321	0.190716	0.0176344	0.0831811
120	Kif5c	2.37075	0.0511023	0.0177521	0.0832057
121	Cacna1d	2.36963	0.175166	0.017806	0.0832057
122	Lpin1	2.3604	0.211075	0.0182552	0.0849078
123	Igf1r	2.35629	0.253041	0.0184584	0.0854555
124	Parn	2.33205	0.331051	0.0196978	0.0903569
125	Plp1	2.32742	0.136302	0.0199431	0.0910644
126	Kcnd2	2.31576	0.171352	0.0205715	0.0935068
127	Dab1	2.30486	0.214463	0.0211747	0.0954164
128	Sec24b	2.30472	0.242236	0.0211824	0.0954164
129	Eif4g3	2.29303	0.147178	0.0218461	0.0979646
130	Gphn	2.28745	0.157232	0.0221696	0.0989714
131	Abi1	2.2669	0.151128	0.023396	0.103522
132	Irs2	2.24801	0.211741	0.0245754	0.107787
133	Plpp3	2.23952	0.198329	0.0251223	0.109227
134	Mark3	2.2278	0.177476	0.0258942	0.111613
135	Ubr5	2.22594	0.193304	0.026018	0.111665
136	Ddt	2.21702	0.24738	0.0266218	0.113284
137	Aldh1l1	2.21133	0.325535	0.0270127	0.114461
138	Adcy9	2.20271	0.162713	0.027615	0.116519
139	Grm8	2.19369	0.160233	0.0282578	0.11873
140	Cbln2	2.17902	0.265586	0.0293303	0.122721
141	Pcsk1n	2.16314	0.0351527	0.0305306	0.126683
142	Slc44a1	2.15781	0.219691	0.030943	0.127863
143	Foxo3	2.14534	0.197388	0.0319257	0.131381
144	Hipk2	2.1324	0.207221	0.0329743	0.134589
145	Ahcyl1	2.12567	0.128459	0.0335311	0.135754
146	Mobp	2.11169	0.111858	0.0347132	0.139411
147	Olig1	2.11002	0.186295	0.0348563	0.139425
148	S100b	2.10707	0.168875	0.0351111	0.139768
149	Vmp1	2.1058	0.127251	0.0352216	0.139768
150	Rims2	2.09961	0.192989	0.0357629	0.141355
151	Bmpr1b	2.09619	0.328466	0.0360658	0.141636
152	Drd4	2.08663	0.362926	0.0369215	0.144225
153	Herc4	2.04636	0.218548	0.0407208	0.158447
154	Ybx1	2.03952	0.105138	0.0413984	0.159699
155	Slc1a2	2.0386	0.0655614	0.0414902	0.159699
156	Gria3	2.03828	0.114781	0.0415217	0.159699
157	Ptprs	2.03637	0.0824393	0.0417135	0.159822
158	Hdac4	2.02742	0.119565	0.0426197	0.162671
159	Des	2.02275	0.5812	0.0430985	0.163873
160	Maml3	2.01901	0.246631	0.0434861	0.164554
161	Anapc16	2.01785	0.146581	0.0436067	0.164554
162	Slc38a9	2.01329	0.27071	0.0440842	0.16573
163	Psme4	2.00367	0.148545	0.0451052	0.168303
164	Smad3	1.99611	0.208214	0.045922	0.170143
165	Atr	1.99399	0.238116	0.0461529	0.170143
166	Hecw1	1.99204	0.124204	0.0463668	0.170143
167	Tcf12	1.99092	0.189581	0.04649	0.170143
168	Slc18a2	1.99092	0.362548	0.04649	0.170143
169	Jak2	1.98974	0.14003	0.0466191	0.170143
170	Il1b	1.98783	0.192029	0.0468306	0.170293
171	Atf6	1.9841	0.140116	0.0472449	0.171177
172	Prkn	1.97985	0.230738	0.0477203	0.172275
173	Gba	1.97446	0.264724	0.0483299	0.17337
174	Rasal2	1.97296	0.164731	0.0485005	0.17337
175	Cartpt	1.97258	0.612053	0.0485436	0.17337
176	Trp53	1.96775	0.212921	0.0490967	0.174046
177	Pou2f1	1.96708	0.192637	0.0491737	0.174046
178	Ano6	1.95831	0.312163	0.0501936	0.176738
179	Crhr1	1.95463	0.229117	0.0506267	0.177638
180	Epha6	1.91373	0.227428	0.0556546	0.193918
181	Dgki	1.91055	0.117931	0.0560619	0.194659
182	Aph1b/c	1.89243	0.204795	0.0584337	0.201034
183	Rbpj	1.89193	0.234852	0.0585009	0.201034
184	Rgl1	1.87959	0.20245	0.0601645	0.205074
185	Tjp1	1.87888	0.206759	0.0602608	0.205074
186	Dlg1	1.87865	0.117839	0.0602918	0.205074
187	Pde7b	1.87127	0.214737	0.061308	0.207824
188	Rgn	1.84702	0.175205	0.0647446	0.215815
189	Man1c1	1.83783	0.217748	0.0660875	0.218833
190	Stxbp1	1.81329	0.0254319	0.0697872	0.22881
191	Pten	1.8118	0.116938	0.0700167	0.228813
192	Pgd	1.80956	0.12548	0.0703642	0.229199
193	B2m	1.7983	0.149399	0.0721289	0.234151
194	Stmn3	1.79689	0.0218183	0.0723528	0.234151
195	Lrrtm3	1.7952	0.122143	0.0726214	0.234262
196	Artn	1.79219	0.320168	0.0731024	0.234303
197	Nfasc	1.7897	0.129385	0.0735029	0.234454
198	Fgf2	1.78898	0.228007	0.0736186	0.234454
199	Mapk14	1.78479	0.12334	0.074295	0.235235
200	Rasgrf2	1.78313	0.180194	0.0745654	0.235235
201	Ube2g1	1.7831	0.0905487	0.0745695	0.235235
202	Hip1	1.76363	0.221253	0.0777943	0.242866
203	Vegfb	1.7629	0.145505	0.0779175	0.242866
204	Slc7a5	1.76265	0.144268	0.07796	0.242866
205	Mt1	1.75982	0.107083	0.0784377	0.243595
206	Nrg2	1.7574	0.197637	0.078849	0.244011
207	Map4k4	1.75323	0.137095	0.0795622	0.244807
208	Frs2	1.7433	0.146862	0.0812812	0.247536
209	Brwd1	1.74143	0.191137	0.0816074	0.247536
210	Gad2	1.7313	0.147264	0.0833981	0.251958
211	Trim33	1.72628	0.125633	0.0842962	0.253904
212	Pde3b	1.72267	0.281152	0.0849487	0.254043
213	Slc11a2	1.72225	0.169805	0.085024	0.254043
214	Adra1d	1.72007	0.152078	0.0854195	0.254043
215	Dync1i1	1.71979	0.124416	0.0854699	0.254043
216	Ptprj	1.71708	0.124986	0.0859638	0.254043
217	Reln	1.70597	0.286814	0.0880142	0.257236
218	Grk3	1.70394	0.151325	0.0883927	0.257236
219	Raf1	1.70316	0.138552	0.0885388	0.257236
220	Slc32a1	1.70205	0.183312	0.0887465	0.257236
221	Nrf1	1.69691	0.32727	0.0897146	0.259291
222	Mc5r	1.69046	0.280441	0.0909391	0.260481
223	Lrrk2	1.69036	0.23915	0.0909584	0.260481
224	Vegfa	1.68927	0.204857	0.0911683	0.260481
225	Cdk8	1.68733	0.176633	0.0915407	0.2608
226	Shprh	1.68392	0.119617	0.0921966	0.261518
227	Pllp	1.67896	0.119512	0.0931604	0.263165
228	Itm2b	1.67437	0.0631693	0.0940581	0.26425
229	Rapgef1	1.67429	0.0597924	0.0940729	0.26425
230	Adgrl3	1.66729	0.116037	0.0954576	0.267216
231	Stk3	1.66625	0.18984	0.0956632	0.267216
232	Tgfbr1	1.63585	0.22711	0.101871	0.282974
233	Nr3c1	1.62679	0.119073	0.103782	0.28669
234	Syn3	1.6169	0.187617	0.105901	0.291738
235	Oprd1	1.61396	0.199275	0.106536	0.292682
236	Dync1i2	1.59834	0.111872	0.109967	0.300409
237	Mc2r	1.59707	0.239157	0.11025	0.300409
238	Ptpro	1.59345	0.23632	0.111059	0.300432
239	Pik3c3	1.59292	0.184279	0.111178	0.300432
240	Setx	1.59068	0.184033	0.111682	0.300432
241	Tardbp	1.59001	0.08255	0.111832	0.300432
242	Dock3	1.58859	0.0809744	0.112154	0.300432
243	Kcna2	1.58842	0.0960741	0.112191	0.300432
244	Tacr1	1.58767	0.252548	0.112362	0.300432
245	Chrm2	1.58528	0.166207	0.112902	0.301071
246	Mfge8	1.56959	0.178862	0.11651	0.309403
247	Ptprg	1.56901	0.202685	0.116645	0.309403
248	Crebbp	1.54147	0.128551	0.123202	0.322517
249	Ep300	1.53646	0.161316	0.124426	0.324873
250	Unc5d	1.5323	0.119381	0.125449	0.32669
251	Ssh2	1.51208	0.170902	0.130513	0.338754
252	Dnm3	1.51058	0.110075	0.130895	0.338754
253	Rpia	1.50979	0.126312	0.131098	0.338754
254	Atxn1	1.50395	0.112423	0.132594	0.341737
255	Nfkb1	1.50163	0.360611	0.133192	0.342396
256	Wwp1	1.4976	0.124312	0.134237	0.344199
257	Atxn2	1.49122	0.109798	0.135903	0.346436
258	Gcg	1.48965	0.276211	0.136317	0.346436
259	Inpp5a	1.48702	0.0813667	0.137008	0.346436
260	Dicer1	1.48627	0.121831	0.137208	0.346436
261	Pdgfra	1.48503	0.270723	0.137535	0.346436
262	Rasa1	1.48138	0.144477	0.138506	0.348005
263	Gsn	1.47497	0.134892	0.140219	0.350548
264	Clasp2	1.4558	0.08392	0.145447	0.36271
265	Selenow	1.43985	0.0258723	0.14991	0.371986
266	Col3a1	1.43477	0.453786	0.151353	0.374149
267	Lep	1.43258	0.225339	0.151979	0.374149
268	Ctss	1.4325	0.0989606	0.152001	0.374149
269	Il1rap	1.43153	0.131032	0.152279	0.374149
270	Abl1	1.42695	0.201748	0.153593	0.376454
271	Itga8	1.42029	0.137736	0.155524	0.380255
272	Scg2	1.41866	0.0681457	0.155998	0.38038
273	Wdr59	1.4157	0.0898483	0.156864	0.38038
274	Cldn5	1.41498	0.251744	0.157074	0.38038
275	Grik1	1.41458	0.219975	0.157193	0.38038
276	Ptprz1	1.41361	0.160472	0.157477	0.38038
277	Atg4c	1.41222	0.10794	0.157885	0.380446
278	Cblb	1.408	0.0523516	0.159132	0.381028
279	Pomc	1.40753	0.195215	0.15927	0.381028
280	Htr6	1.40279	0.169531	0.160679	0.383393
281	Atg7	1.40163	0.173512	0.161025	0.383393
282	Sgk1	1.39854	0.126995	0.16195	0.384678
283	Megf11	1.3898	0.146601	0.16459	0.390024
284	Bcan	1.38416	0.0700387	0.166308	0.392391
285	Slc6a11	1.38395	0.131022	0.166374	0.392391
286	Robo1	1.37832	0.136396	0.168106	0.39498
287	Ngfr	1.37781	0.238237	0.168262	0.39498
288	Chrm5	1.375	0.28277	0.169131	0.395399
289	Htr2c	1.37222	0.257371	0.169996	0.395399
290	Shtn1	1.37012	0.108897	0.170649	0.395399
291	Ksr2	1.36985	0.0848787	0.170735	0.395399
292	Il1rapl2	1.36967	0.162577	0.17079	0.395399
293	Prkag2	1.36916	0.0941763	0.170948	0.395399
294	Arhgef7	1.36833	0.0887937	0.171208	0.395399
295	Ptpn4	1.36559	0.0713756	0.172069	0.395444
296	Gng7	1.36449	0.18759	0.172414	0.395444
297	Col1a1	1.36226	0.20273	0.173116	0.396148
298	Sstr3	1.35981	0.124817	0.173889	0.397007
299	Skil	1.34797	0.0769593	0.17767	0.404714
300	Sall1	1.34295	0.119414	0.179289	0.406967
301	Ulk2	1.34024	0.122941	0.180168	0.407021
302	Lpar6	1.33831	0.154564	0.180795	0.407021
303	Pdyn	1.33769	0.277095	0.180997	0.407021
304	Gpr17	1.33627	0.190678	0.181461	0.407021
305	Cdk6	1.33605	0.265962	0.181531	0.407021
306	Sema6d	1.3339	0.10228	0.182237	0.407689
307	Zbtb20	1.32913	0.184701	0.183803	0.410276
308	Adam22	1.32379	0.0729919	0.185573	0.413302
309	Cd46	1.31397	0.197435	0.188855	0.419679
310	Myo6	1.29774	0.146092	0.194377	0.430038
311	Axl	1.29173	0.1599	0.196452	0.43205
312	Esam	1.28931	0.12084	0.197292	0.432657
313	Agt	1.28308	0.207681	0.199464	0.436344
314	Cd6	1.26937	0.0404535	0.20431	0.443189
315	Kcnq3	1.26567	0.0939587	0.20563	0.445086
316	Penk	1.25646	0.0859043	0.208949	0.450321
317	H6pd	1.2552	0.0894795	0.209406	0.450336
318	Pfkm	1.25279	0.0585843	0.210281	0.451247
319	Igfbp7	1.24866	0.24945	0.21179	0.45344
320	Zfyve16	1.24751	0.106623	0.21221	0.45344
321	Rock2	1.24584	0.0741942	0.212825	0.453784
322	Shc3	1.24339	0.0787519	0.213724	0.454732
323	Pgls	1.24009	0.0967659	0.214943	0.454779
324	Ryr3	1.23975	0.143273	0.215069	0.454779
325	Cacna1e	1.23963	0.0536144	0.215111	0.454779
326	Mecp2	1.23497	0.108349	0.216841	0.45555
327	Mog	1.23261	0.177588	0.21772	0.45555
328	Traf3	1.23255	0.0901486	0.217743	0.45555
329	Slc2a1	1.23253	0.132104	0.217753	0.45555
330	Arih1	1.23098	0.110234	0.218332	0.455645
331	Agtr2	1.22997	0.106508	0.218709	0.455645
332	Ace2	1.22311	0.263545	0.221288	0.459104
333	Clec7a	1.22165	0.302475	0.221841	0.459297
334	Higd1b	1.21854	0.212503	0.223021	0.460786
335	Itpr1	1.20113	0.0666798	0.229701	0.472636
336	Atg2b	1.19645	0.13752	0.23152	0.475141
337	Vipr1	1.19338	0.128487	0.232721	0.475141
338	Camk1d	1.19255	0.0747181	0.233047	0.475141
339	Maml2	1.19086	0.207592	0.23371	0.475141
340	Tmsb10	1.18987	0.0494025	0.234096	0.475141
341	Gja1	1.1895	0.109116	0.234245	0.475141
342	Sparcl1	1.18816	0.0406728	0.23477	0.475244
343	Atg13	1.18418	0.0820869	0.236343	0.477461
344	Grm7	1.17315	0.0919906	0.240736	0.485355
345	Bcl2l1	1.16638	0.0918516	0.243461	0.487808
346	Zfyve9	1.16381	0.101522	0.244501	0.487808
347	Cacng3	1.1629	0.0612331	0.244869	0.487808
348	Rims1	1.16288	0.0554968	0.24488	0.487808
349	St3gal6	1.16111	0.228259	0.245596	0.488263
350	Tbx21	1.15403	0.190008	0.248488	0.492085
351	Slc12a2	1.15206	0.111803	0.249295	0.492085
352	Sptbn1	1.1516	0.0409689	0.249487	0.492085
353	Usp34	1.14933	0.0378804	0.250421	0.49273
354	Jam3	1.14773	0.143435	0.251081	0.49273
355	Ndufa4	1.14625	0.0296307	0.251691	0.49273
356	Cckar	1.13921	0.371019	0.254617	0.494157
357	Mapk8	1.13275	0.0760934	0.257318	0.496753
358	Lrp6	1.13077	0.195341	0.25815	0.497399
359	Magi1	1.12519	0.158538	0.260508	0.500977
360	Sst	1.12389	0.117161	0.261059	0.501072
361	Foxj1	1.11671	0.226156	0.264119	0.505008
362	Gcgr	1.11087	0.0437801	0.266623	0.508823
363	Atp2a2	1.10947	0.0522631	0.267226	0.509002
364	Lpar2	1.10281	0.110982	0.270111	0.51346
365	Uggt2	1.1017	0.0420024	0.270593	0.51346
366	Ppp2r3a	1.09913	0.0954733	0.271713	0.513864
367	C1qa	1.09885	0.0862418	0.271834	0.513864
368	P2ry12	1.09053	0.0198728	0.27548	0.519773
369	Tnc	1.08524	0.253104	0.277817	0.522769
370	Invs	1.08457	0.149307	0.278113	0.522769
371	Grid1	1.08036	0.100621	0.279983	0.524129
372	Adora2a	1.0794	0.181472	0.280409	0.524129
373	Itpr2	1.07435	0.155207	0.282667	0.527211
374	Abl2	1.07251	0.0722493	0.283493	0.527211
375	Tfdp2	1.07189	0.0642898	0.28377	0.527211
376	P2rx7	1.07101	0.122111	0.284167	0.527211
377	Dcn	1.06796	0.260628	0.28554	0.528778
378	Gab2	1.0658	0.206394	0.286514	0.5296
379	Smurf1	1.0584	0.0444365	0.289872	0.533719
380	Tcf4	1.04695	0.0670718	0.295125	0.540416
381	Creb5	1.0373	0.140897	0.299594	0.546705
382	Cd74	1.03559	0.11034	0.300394	0.547165
383	Wdr41	1.02238	0.0844327	0.306601	0.556444
384	Gjb1	1.02102	0.283078	0.307245	0.556604
385	Crp	1.01709	0.275225	0.309112	0.558973
386	Polr2f	1.01206	0.0444638	0.31151	0.56036
387	Hspa1b	1.01159	0.0461761	0.311733	0.56036
388	Dbi	1.01124	0.0784898	0.311902	0.56036
389	Ptgds	1.01029	0.0669213	0.312355	0.56036
390	Hmgb1	1.00716	0.0350792	0.31386	0.561468
391	Pkn2	0.999303	0.0416313	0.317648	0.566003
392	Ryr2	0.998383	0.0542192	0.318094	0.566003
393	Fus	0.997059	0.0406652	0.318736	0.566089
394	Cast	0.994185	0.103058	0.320133	0.566606
395	Dmd	0.990102	0.0812351	0.322124	0.56712
396	Pdgfrb	0.986762	0.28834	0.323759	0.568997
397	Csnk2a1	0.984859	0.0485475	0.324694	0.569098
398	Ncor1	0.984279	0.055516	0.324978	0.569098
399	Tnrc6b	0.98317	0.048532	0.325524	0.569098
400	Mmp2	0.977397	0.281165	0.328373	0.573076
401	Pip5k1b	0.975204	0.22803	0.329459	0.573971
402	Fbxw11	0.953424	0.0613951	0.340375	0.588884
403	Gas2	0.950992	0.0470743	0.341609	0.589587
404	Ttr	0.950299	0.180382	0.341961	0.589587
405	Gabra2	0.942598	0.0780633	0.345887	0.594307
406	Unc5c	0.938564	0.0571248	0.347954	0.596834
407	Rock1	0.930208	0.113427	0.352263	0.60216
408	Astn2	0.926389	0.0675469	0.354244	0.604512
409	Slc25a4	0.924196	0.0215287	0.355384	0.604852
410	Smad2	0.92349	0.0639391	0.355752	0.604852
411	Masp1	0.92252	0.124041	0.356258	0.604852
412	Stat2	0.920755	0.0636854	0.357178	0.605387
413	Phlpp1	0.916722	0.047529	0.359288	0.607933
414	Cyba	0.914945	0.238036	0.360221	0.608481
415	Slc10a6	0.90921	0.221302	0.363239	0.611213
416	Camk4	0.908542	0.061656	0.363592	0.611213
417	Lgr4	0.90839	0.0932044	0.363672	0.611213
418	Lpl	0.905605	0.10617	0.365145	0.611939
419	Avp	0.904698	0.101417	0.365626	0.611939
420	Pias1	0.904105	0.0497981	0.36594	0.611939
421	Gls	0.897009	0.0469882	0.369714	0.616908
422	Ago3	0.896203	0.1655	0.370145	0.616908
423	Mag	0.890632	0.0462412	0.373127	0.618313
424	Cacnb4	0.890241	0.0542066	0.373337	0.618313
425	Phc2	0.885956	0.0631499	0.375642	0.618313
426	Cntn2	0.884393	0.0573344	0.376484	0.618313
427	Tank	0.884267	0.0986423	0.376552	0.618313
428	Cxcl2	0.863861	0.0797374	0.387664	0.632405
429	Dlgap2	0.861315	0.0423342	0.389065	0.633656
430	Tgfb1	0.857093	0.172171	0.391394	0.636413
431	Lama2	0.85553	0.189963	0.392258	0.636782
432	Pltp	0.853891	0.152957	0.393165	0.637221
433	Rab6a	0.850488	0.0173919	0.395054	0.63899
434	Dscam	0.848673	0.0896127	0.396063	0.63899
435	Xpo1	0.847425	0.0989338	0.396758	0.63899
436	Crhr2	0.847249	0.0264472	0.396856	0.63899
437	Uvrag	0.844602	0.083225	0.398333	0.63899
438	Btrc	0.843291	0.0447925	0.399066	0.63899
439	Ntrk1	0.842749	0.0966323	0.399369	0.63899
440	Cd84	0.826011	0.131778	0.408798	0.653032
441	Avpr2	0.819634	0.175297	0.412425	0.657775
442	Id1	0.81739	0.120433	0.413706	0.658767
443	Cd3e	0.81308	0.0742793	0.416172	0.661475
444	Trat1	0.812109	0.111346	0.416729	0.661475
445	Kat2b	0.809248	0.127229	0.418373	0.661976
446	Pard3	0.807572	0.166219	0.419337	0.661976
447	Ednrb	0.807244	0.121131	0.419526	0.661976
448	Akt3	0.804471	0.0511193	0.421125	0.661976
449	Cdc6	0.802328	0.155429	0.422363	0.661976
450	Ngf	0.801963	0.0722235	0.422574	0.661976
451	Ptgs2	0.800778	0.118148	0.42326	0.661976
452	Cd3g	0.799845	0.0275507	0.4238	0.661976
453	Mmp14	0.799707	0.13884	0.423881	0.661976
454	Rictor	0.798938	0.0587987	0.424326	0.661976
455	Rpe	0.795497	0.0591299	0.426324	0.663024
456	Ada	0.793493	0.18925	0.427491	0.663805
457	Lsr	0.789548	0.114613	0.429792	0.665962
458	Nfe2l2	0.780498	0.0500946	0.435098	0.670214
459	Psmd14	0.779578	0.0517122	0.435639	0.670214
460	Fa2h	0.778293	0.0696528	0.436396	0.670348
461	Fpr3	0.776793	0.0735889	0.437281	0.670676
462	Fgfr2	0.774991	0.237996	0.438345	0.671279
463	Gucy1a2	0.769168	0.0284916	0.441794	0.675526
464	Epha4	0.764744	0.0615284	0.444424	0.677325
465	Slc25a12	0.763773	0.0587562	0.445003	0.677325
466	Ctnna2	0.760332	0.0111688	0.447056	0.678386
467	Cul5	0.753753	0.110576	0.450998	0.681369
468	Htt	0.752757	0.0509206	0.451596	0.681369
469	Pik3ca	0.737683	0.0366926	0.460707	0.691753
470	Mdga2	0.730889	0.104102	0.464847	0.695878
471	H2-Aa	0.728457	0.128191	0.466334	0.696608
472	Cab39l	0.727814	0.0158081	0.466727	0.696608
473	Ppp1r13b	0.72455	0.00970633	0.468728	0.69772
474	Htr3a	0.724323	0.321345	0.468868	0.69772
475	Il6	0.720655	0.0263497	0.471122	0.698994
476	Mertk	0.716735	0.130339	0.473538	0.701537
477	Ptpn13	0.71124	0.109571	0.476936	0.704114
478	Comt	0.709009	0.0546762	0.478319	0.704114
479	Lag3	0.707938	-0.0521562	0.478984	0.704114
480	Tnrc6a	0.707194	0.0316638	0.479446	0.704114
481	Pdgfd	0.705971	0.0579272	0.480206	0.704114
482	Fn1	0.704207	0.0184727	0.481304	0.704691
483	Bmpr1a	0.701925	0.0413902	0.482726	0.705138
484	Map2k5	0.695989	0.0569886	0.486436	0.706002
485	Ltbp1	0.693141	0.089566	0.488221	0.707567
486	Sox9	0.688805	0.0761621	0.490946	0.70946
487	Lrp2	0.682427	0.0269809	0.494969	0.713212
488	Sema5a	0.67702	0.036648	0.498393	0.717112
489	Sox6	0.674222	0.15889	0.50017	0.718635
490	Ctnnd2	0.662248	0.0433184	0.507812	0.726484
491	Pik3r1	0.660269	0.0556248	0.509081	0.727258
492	Ntsr2	0.658492	0.0481864	0.510222	0.727504
493	Mc3r	0.657736	0.100206	0.510708	0.727504
494	Idnk	0.651699	0.0363144	0.514595	0.731999
495	Msr1	0.648107	0.302619	0.516916	0.732143
496	Srgn	0.647779	0.0544474	0.517128	0.732143
497	Vipr2	0.64701	0.132891	0.517625	0.732143
498	Adgrg1	0.640544	0.0375613	0.521819	0.735993
499	Ednra	0.637154	0.0884179	0.524025	0.737025
500	Cdc14b	0.634015	-0.0120928	0.526071	0.737041
501	Pecam1	0.633347	0.05221	0.526507	0.737041
502	Pik3cb	0.632617	0.0655754	0.526984	0.737041
503	Tspo	0.629516	0.0779441	0.529011	0.738157
504	Dock1	0.626289	0.0447864	0.531125	0.738157
505	Apod	0.625999	-0.0666581	0.531315	0.738157
506	Trip12	0.624462	0.0331172	0.532324	0.738157
507	Auts2	0.624084	0.066589	0.532573	0.738157
508	Atrn	0.62179	0.0363963	0.53408	0.738157
509	Slc6a3	0.61971	0.0959114	0.535449	0.738157
510	Cdc27	0.618387	0.044799	0.53632	0.738157
511	Ms4a1	0.618084	0.018194	0.53652	0.738157
512	Csf3r	0.616773	0.275445	0.537384	0.738157
513	Ms4a2	0.616194	0.0575661	0.537767	0.738157
514	Avpr1a	0.615664	0.0647497	0.538116	0.738157
515	Atg10	0.614101	0.0234286	0.539148	0.738559
516	Edn1	0.611303	0.125502	0.540999	0.74008
517	Fgf1	0.601989	0.024048	0.547181	0.74732
518	Tab2	0.601081	0.0257215	0.547786	0.74732
519	H2-Ab1	0.593872	0.0979425	0.552598	0.750846
520	Lyz1/2	0.593065	0.0659311	0.553137	0.750846
521	Csf1r	0.592712	0.145937	0.553374	0.750846
522	Neu4	0.589322	0.0387715	0.555645	0.752907
523	Sod1	0.586713	0.0178872	0.557396	0.753239
524	Ctbp2	0.584734	0.0534007	0.558726	0.754017
525	Dscaml1	0.58302	0.0960374	0.55988	0.754555
526	Bcas1	0.573895	0.065215	0.566039	0.761829
527	Sstr2	0.571727	0.00239926	0.567507	0.762778
528	Fyn	0.566799	0.0104819	0.570851	0.765216
529	Ifng	0.55427	0.0779046	0.579394	0.77322
530	Fbn1	0.552418	0.00316581	0.580662	0.77322
531	Trem2	0.55238	0.0274834	0.580688	0.77322
532	Prkar2a	0.546872	0.0308959	0.584467	0.774218
533	Bche	0.546065	0.0839043	0.585021	0.774218
534	Apela	0.545738	0.0380668	0.585246	0.774218
535	Thsd4	0.544502	0.0892015	0.586096	0.774218
536	Prickle2	0.543923	0.0317867	0.586495	0.774218
537	Lpar3	0.542272	0.144811	0.587631	0.774218
538	Daam1	0.537936	0.0668422	0.590621	0.776112
539	Dlk1	0.534848	0.0965618	0.592755	0.776691
540	Avpr1b	0.530991	0.0625399	0.595425	0.778333
541	Hspa4l	0.529416	0.0295831	0.596517	0.778743
542	Gal	0.518841	0.130101	0.603872	0.786291
543	Adcy1	0.515967	0.0195675	0.605877	0.786972
544	Vtn	0.515791	0.0417811	0.606001	0.786972
545	Jun	0.513913	0.0150783	0.607313	0.786972
546	Gria2	0.513585	-0.00399062	0.607542	0.786972
547	Ube3c	0.508506	0.0690891	0.611099	0.787977
548	Rit2	0.507976	0.00801466	0.61147	0.787977
549	Tspan7	0.497339	0.024474	0.61895	0.79659
550	Tmem119	0.494251	0.0149203	0.621129	0.798367
551	Crh	0.488806	0.0391597	0.624979	0.800511
552	Vav3	0.488591	-0.0317631	0.625131	0.800511
553	Kalrn	0.487734	0.00877678	0.625738	0.800511
554	Tagln	0.486045	0.0516835	0.626935	0.800511
555	Nav3	0.484735	0.0417375	0.627865	0.800511
556	C1qc	0.483978	0.0118603	0.628401	0.800511
557	Galr1	0.472849	0.0253096	0.636321	0.80854
558	Pcp2	0.4639	0.0481501	0.642719	0.812432
559	Galr2	0.463774	0.0564562	0.64281	0.812432
560	S100a16	0.460396	0.00642161	0.645232	0.812432
561	Agtr1a	0.45993	0.00401604	0.645566	0.812432
562	Efna5	0.459489	0.0517453	0.645883	0.812432
563	Cul1	0.446998	0.0151017	0.654876	0.820647
564	Htr2a	0.443961	-0.024517	0.657071	0.821339
565	Mc4r	0.441112	0.0704988	0.659132	0.82186
566	Hspa1a	0.437936	0.014507	0.661433	0.823702
567	Chrm3	0.431281	-0.0149176	0.666264	0.827657
568	Aqp4	0.424475	-0.030364	0.671219	0.832008
569	Rptor	0.424185	0.0382592	0.671431	0.832008
570	Ranbp2	0.419698	0.0122257	0.674706	0.834546
571	Slc5a7	0.419093	0.0389676	0.675148	0.834546
572	Cpa3	0.415312	0.140012	0.677913	0.83693
573	Cntn4	0.413699	0.0505747	0.679095	0.837355
574	Pla2g4c	0.408355	0.193155	0.683013	0.840593
575	Nkg7	0.407825	0.0363777	0.683402	0.840593
576	Calcr	0.402141	0.0619803	0.68758	0.842352
577	Cd3d	0.401864	-0.0162203	0.687784	0.842352
578	Il10	0.401297	0.0918667	0.688202	0.842352
579	Adcy5	0.396986	0.0294918	0.691378	0.843144
580	Tyrobp	0.393028	0.0221439	0.694299	0.845674
581	Npy1r	0.390533	0.0360879	0.696143	0.846739
582	Adcy8	0.387054	0.0562612	0.698716	0.846739
583	Ret	0.387054	-0.0163359	0.698716	0.846739
584	Pak2	0.386525	-0.0116952	0.699108	0.846739
585	Grid2	0.386121	-0.0327433	0.699407	0.846739
586	Vip	0.381181	-0.0187087	0.703069	0.84966
587	Pros1	0.380576	-0.031404	0.703518	0.84966
588	Tcf7l2	0.376492	-0.014442	0.706551	0.851266
589	Oprm1	0.373933	-0.0188985	0.708454	0.852061
590	Itch	0.372169	0.0162451	0.709767	0.852061
591	Spg11	0.37019	-0.014171	0.711241	0.852123
592	Kirrel3	0.369812	0.0178793	0.711523	0.852123
593	Tnf	0.360624	0.0773863	0.718381	0.856235
594	Ift88	0.35475	-0.0472692	0.722777	0.860448
595	Cab39	0.349482	0.0336759	0.726728	0.862073
596	Dapk2	0.347705	0.0560936	0.728062	0.862251
597	Stat3	0.346986	-0.0192847	0.728602	0.862251
598	Daam2	0.339701	-0.0403969	0.734082	0.867709
599	Creb1	0.336626	-0.0416886	0.736399	0.86942
600	Chrna4	0.331861	0.0313711	0.739994	0.872634
601	Trpv1	0.32808	0.0525314	0.742851	0.8742
602	Alcam	0.32779	0.00248867	0.74307	0.8742
603	Opa1	0.323707	0.0126847	0.74616	0.876804
604	Sipa1l1	0.319144	0.00976514	0.749617	0.878879
605	Usp15	0.319056	-0.00788354	0.749684	0.878879
606	Sox5	0.313523	0.0357015	0.753884	0.879677
607	Serpine2	0.311783	0.0462207	0.755205	0.879803
608	Egfr	0.311065	0.047729	0.755751	0.879803
609	Lamp2	0.309792	0.0454407	0.756719	0.879906
610	Sos1	0.308569	0.0574263	0.757649	0.879964
611	Prps2	0.305847	0.0667686	0.759721	0.880671
612	Mapkap1	0.299948	0.00203453	0.764217	0.882467
613	Uqcrq	0.297541	0.0120102	0.766054	0.882971
614	Pde8a	0.287395	0.00408311	0.77381	0.888416
615	Emp1	0.285025	0.0631111	0.775625	0.889478
616	Clu	0.278875	8.93837e-05	0.780341	0.892839
617	Trpm7	0.267077	-0.0681466	0.78941	0.898077
618	Ccl2	0.261708	-0.0103605	0.793547	0.901757
619	Cd55	0.252759	-0.0304896	0.800454	0.906517
620	Olig2	0.250339	0.0339362	0.802325	0.906571
621	Tlr4	0.24918	-0.0535612	0.803222	0.906571
622	Flt1	0.243848	-0.110564	0.807348	0.908659
623	Ifnar1	0.243268	-0.0220345	0.807797	0.908659
624	Chat	0.236677	-0.0561237	0.812908	0.909851
625	Tacr3	0.236084	0.0157292	0.813367	0.909851
626	Nrsn1	0.234496	0.0283882	0.8146	0.909851
627	Wwp2	0.228194	0.0460758	0.819495	0.912578
628	Csf1	0.220569	-0.00902315	0.825428	0.918163
629	Pmch	0.217985	0.12044	0.827441	0.918358
630	Map3k5	0.216649	-0.00686235	0.828482	0.918494
631	Kdr	0.214834	0.071348	0.829897	0.919044
632	Pak3	0.195046	0.0311186	0.845357	0.93101
633	Tbl1x	0.190004	0.00933983	0.849306	0.93433
634	Man2a1	0.187862	-0.0326335	0.850985	0.935149
635	Selplg	0.180161	-0.0671532	0.857026	0.937347
636	Hsp90aa1	0.179959	-0.0134747	0.857185	0.937347
637	Rhobtb1	0.179694	0.0196875	0.857393	0.937347
638	Rgs5	0.17014	0.0479581	0.8649	0.942157
639	Slc13a3	0.164771	-0.0515488	0.869124	0.9447
640	Camk2d	0.163019	-0.0160184	0.870503	0.945172
641	Cx3cr1	0.161103	-0.0315944	0.872012	0.945783
642	Galr3	0.158772	0.0338975	0.873849	0.946748
643	Col4a5	0.153642	-0.026836	0.877892	0.94745
644	Glp1r	0.153226	-0.0115472	0.87822	0.94745
645	Cd9	0.150415	-0.0210973	0.880437	0.947725
646	Myl9	0.14395	0.115708	0.88554	0.951133
647	Cd109	0.13461	-0.045325	0.89292	0.957042
648	Gpnmb	0.131106	-0.0997812	0.895691	0.957783
649	Slc39a11	0.129152	-0.00723697	0.897237	0.957783
650	Lpar1	0.126392	-0.0826771	0.899421	0.957783
651	Slco3a1	0.123065	-0.0954763	0.902056	0.957783
652	Csmd3	0.121981	-0.078743	0.902914	0.957783
653	Jak1	0.119599	0.00431324	0.904801	0.957783
654	Vcan	0.119334	-0.0244026	0.905011	0.957783
655	Cst7	0.118653	-0.0850795	0.90555	0.957783
656	Dnm1l	0.117973	-0.00346503	0.906089	0.957783
657	Plcl1	0.117418	-0.0820763	0.906529	0.957783
658	Gab1	0.117229	0.00512335	0.906678	0.957783
659	Tgfb2	0.115187	0.0163664	0.908297	0.957783
660	Pfkp	0.114381	-0.00585209	0.908936	0.957783
661	Cpb2	0.106428	-0.0564544	0.915243	0.963414
662	Psmd1	0.0938867	0.0252478	0.925199	0.96981
663	Grm1	0.0829339	-0.0624783	0.933904	0.975493
664	Calb2	0.0809298	-0.0326518	0.935498	0.975493
665	Bace2	0.0722457	-0.111599	0.942406	0.980652
666	Cacnb2	0.0643052	-0.0742556	0.948727	0.985856
667	Samhd1	0.0609148	-0.0723271	0.951427	0.986091
668	Hc	0.0552304	-0.0043886	0.955955	0.988578
669	Cr1l	0.049483	0.0160723	0.960534	0.991264
670	Pcsk6	0.0418072	-0.0160095	0.966652	0.992525
671	Atm	0.0343835	-0.0994957	0.972571	0.992525
672	Pink1	0.0339298	0.00550918	0.972933	0.992525
673	Gpr37	0.0330097	-0.0969684	0.973667	0.992525
674	Cd14	0.0257246	-0.0980462	0.979477	0.995403
675	Tph2	0.0214645	-0.0880247	0.982875	0.995759
676	Myrf	0.0191454	-0.0105083	0.984725	0.995759
677	Calca	0.0134736	-0.080774	0.98925	0.997795
678	Spp1	0.00907483	-0.06301	0.992759	0.998069
679	Hexb	0.00728507	-0.00531802	0.994187	0.998069
680	Nup160	0.00345348	-0.0382803	0.997245	0.998069
681	Acer3	0.00313838	-0.112956	0.997496	0.998069
682	Akt1	0.00276026	-0.0103115	0.997798	0.998069
683	Tac1	0.00241995	-0.0533278	0.998069	0.998069
684	P2rx4	-0.00573479	0.0140367	0.995424	0.998069
685	Atg5	-0.00975544	-0.0732227	0.992216	0.998069
686	Rb1	-0.0127678	-0.0543122	0.989813	0.997795
687	Edn3	-0.0177968	-0.131825	0.985801	0.995759
688	Snap25	-0.0180866	0.0143283	0.98557	0.995759
689	Prkcq	-0.0208721	-0.0228728	0.983348	0.995759
690	Dnah6	-0.0220317	-0.0792341	0.982423	0.995759
691	Phkb	-0.0264052	0.0135952	0.978934	0.995403
692	Entpd2	-0.0312451	-0.145339	0.975074	0.992947
693	Wscd1	-0.0331861	-0.189194	0.973526	0.992525
694	Terf2ip	-0.0343331	-0.0179175	0.972612	0.992525
695	Cckbr	-0.0356313	0.00500023	0.971576	0.992525
696	Mmp9	-0.0374211	-0.0460694	0.970149	0.992525
697	Mtmr3	-0.0378622	-0.0278174	0.969798	0.992525
698	Aspa	-0.0379504	-0.0752681	0.969727	0.992525
699	Insr	-0.0381143	-0.00654574	0.969597	0.992525
700	Abca2	-0.0410384	-0.0238374	0.967265	0.992525
701	Grik2	-0.0512098	-0.0268273	0.959158	0.990866
702	Emcn	-0.0564152	-0.074173	0.955011	0.988578
703	Itgb8	-0.0607257	-0.0346726	0.951578	0.986091
704	Thy1	-0.063486	0.00928887	0.94938	0.985856
705	Slit2	-0.0756236	-0.0164723	0.939719	0.978874
706	Grip1	-0.0815474	-0.0191251	0.935007	0.975493
707	C3	-0.0880637	-0.0697294	0.929826	0.972621
708	Fnip2	-0.0888829	-0.15613	0.929175	0.972621
709	Chrna7	-0.0989661	-0.0268987	0.921165	0.966595
710	Gdnf	-0.0989787	-0.109396	0.921155	0.966595
711	Acta2	-0.103327	-0.189107	0.917703	0.964988
712	Ptprc	-0.115389	-0.188	0.908137	0.957783
713	Taok3	-0.121603	-0.0826139	0.903214	0.957783
714	Slc4a8	-0.123128	-0.0407755	0.902006	0.957783
715	Apc	-0.14279	0.0101622	0.886456	0.951133
716	Sbf2	-0.143408	-0.0617794	0.885968	0.951133
717	Tle4	-0.15194	-0.0122332	0.879234	0.94745
718	Glp2r	-0.152659	-0.057711	0.878667	0.94745
719	Grm5	-0.155759	-0.0363349	0.876223	0.94745
720	Usp9x	-0.166586	-0.0174181	0.867696	0.944174
721	Nrg1	-0.174136	-0.0284333	0.861759	0.939759
722	Lifr	-0.178144	-0.0128431	0.85861	0.937347
723	Lancl1	-0.178308	0.00769839	0.858481	0.937347
724	Ube3a	-0.184282	-0.0202126	0.853792	0.937203
725	Vim	-0.195613	-0.0815685	0.844913	0.93101
726	Kcnq5	-0.197264	-0.0113058	0.843621	0.93101
727	Col1a2	-0.208961	-0.123046	0.834479	0.922076
728	Cd44	-0.213032	-0.165949	0.831302	0.919582
729	Agtr1b	-0.218477	-0.0728765	0.827058	0.918358
730	Add1	-0.229253	-0.0216464	0.818672	0.912578
731	Ube2k	-0.233689	-0.0144014	0.815226	0.909851
732	Pgm1	-0.235341	-0.021853	0.813944	0.909851
733	C2	-0.236185	-0.129746	0.813289	0.909851
734	Lilra5	-0.238151	-0.104793	0.811764	0.909851
735	Ror1	-0.247982	-0.138582	0.804148	0.906593
736	Sil1	-0.250024	-0.159315	0.802569	0.906571
737	Npy2r	-0.254259	-0.0642622	0.799295	0.906231
738	Maoa	-0.25591	-0.135312	0.79802	0.905812
739	Kdm4a	-0.26796	-0.108872	0.78873	0.898077
740	Fpr2	-0.273896	-0.244669	0.784165	0.894144
741	Tenm4	-0.275333	-0.0365535	0.783061	0.893905
742	C5ar1	-0.277236	-0.109007	0.781599	0.893256
743	Pirb	-0.281105	-0.0892758	0.77863	0.891901
744	Ube2e1	-0.292625	0.00184679	0.769808	0.884837
745	Ms4a4a	-0.29313	-0.0217427	0.769423	0.884837
746	Mcu	-0.297062	-0.0751417	0.766419	0.882971
747	Fbxo33	-0.300919	-0.0427205	0.763476	0.882467
748	Casp3	-0.303062	-0.0125644	0.761843	0.881763
749	Atp6v1a	-0.305456	-0.0126322	0.760019	0.880671
750	Icmt	-0.314052	-0.0460139	0.753481	0.879677
751	Ppp2r2a	-0.314695	-0.0207249	0.752993	0.879677
752	Sem1	-0.317178	-0.0129028	0.751109	0.879518
753	Maob	-0.350427	-0.220014	0.726018	0.862073
754	Elmo1	-0.353099	-0.0232602	0.724014	0.860897
755	Cfh	-0.361014	-0.176904	0.718089	0.856235
756	Acaca	-0.366573	-0.079899	0.713938	0.852972
757	Ghr	-0.36835	-0.139376	0.712612	0.852407
758	Sstr4	-0.372396	-0.0676969	0.709598	0.852061
759	P2ry14	-0.377765	-0.200896	0.705605	0.851152
760	Fbln5	-0.397465	-0.229565	0.691025	0.843144
761	Atp8a1	-0.399784	-0.0329064	0.689316	0.842684
762	Scg5	-0.406351	-0.0125551	0.684485	0.840891
763	Gabrb2	-0.432907	-0.0175145	0.665082	0.827217
764	Calb1	-0.441604	-0.0732122	0.658776	0.82186
765	Itgax	-0.444238	-0.280341	0.65687	0.821339
766	Aplnr	-0.450666	-0.231881	0.65223	0.818357
767	Snn	-0.458355	-0.0349626	0.646698	0.812434
768	Kidins220	-0.461972	-0.0397331	0.644101	0.812432
769	Cacna2d3	-0.462161	-0.00894939	0.643966	0.812432
770	Plppr1	-0.469232	-0.12137	0.638904	0.810792
771	Slc24a3	-0.47784	-0.0529154	0.632764	0.805043
772	Ago2	-0.48631	-0.0842994	0.626747	0.800511
773	Camk2a	-0.508896	-0.0228017	0.610825	0.787977
774	Dync1li2	-0.510106	-0.02507	0.609977	0.787977
775	Dynll2	-0.525433	-0.0266	0.599282	0.781333
776	Pcdh15	-0.533928	-0.112548	0.593392	0.776691
777	Prkg1	-0.535541	-0.181802	0.592276	0.776691
778	Rab1a	-0.538642	-0.0117552	0.590134	0.776112
779	Ctsd	-0.543129	-0.0281951	0.587041	0.774218
780	Ugt8a	-0.546859	-0.117015	0.584475	0.774218
781	Dlg4	-0.55548	-0.0329038	0.578566	0.77322
782	Nlgn4l	-0.556174	-0.0213542	0.578092	0.77322
783	Adrb2	-0.567089	-0.0898481	0.570654	0.765216
784	Sparc	-0.586789	-0.0608763	0.557346	0.753239
785	Tspan3	-0.595637	-0.0255542	0.551418	0.750846
786	Lilrb4a/b	-0.615891	-0.234105	0.537966	0.738157
787	Slc39a10	-0.616395	-0.0510044	0.537634	0.738157
788	C1s1/2	-0.634986	-0.21362	0.525438	0.737041
789	Hsph1	-0.63786	-0.017115	0.523565	0.737025
790	Psen1	-0.642788	-0.123147	0.520362	0.734974
791	Tnik	-0.649014	-0.0525651	0.516329	0.732143
792	Scn2a	-0.666269	-0.0293366	0.505239	0.723838
793	Map2k6	-0.669357	-0.0996241	0.503268	0.722049
794	Wasf1	-0.684141	-0.0331011	0.493886	0.712678
795	Rbp4	-0.691981	-0.20767	0.488949	0.707597
796	Aplp2	-0.696241	-0.0239947	0.486278	0.706002
797	Dgkg	-0.698434	-0.137704	0.484906	0.705831
798	Dcc	-0.700325	-0.215658	0.483724	0.705138
799	Sort1	-0.700678	-0.0338813	0.483504	0.705138
800	Rapgef2	-0.706866	-0.0497709	0.47965	0.704114
801	Rap1a	-0.708429	-0.0889331	0.478679	0.704114
802	Nf1	-0.721877	-0.0625446	0.47037	0.698915
803	Psma1	-0.732767	-0.0485039	0.4637	0.695203
804	Wac	-0.740519	-0.0446271	0.458985	0.690203
805	Hspa8	-0.749833	-0.00310802	0.453355	0.682764
806	Drd2	-0.752505	-0.152594	0.451747	0.681369
807	Mef2c	-0.757269	-0.00861199	0.448888	0.680134
808	Sv2a	-0.76124	-0.0298693	0.446514	0.678386
809	Nos1	-0.765084	-0.249653	0.444222	0.677325
810	Bace1	-0.783486	-0.122503	0.433342	0.668738
811	Ndufs1	-0.785238	-0.0638453	0.432314	0.668183
812	Lgr5	-0.78883	-0.206269	0.430212	0.665962
813	Gabrg3	-0.795585	-0.117565	0.426273	0.663024
814	Lepr	-0.806853	-0.165686	0.419751	0.661976
815	Rb1cc1	-0.844501	-0.0969517	0.398389	0.63899
816	Bsg	-0.868461	-0.0362166	0.385142	0.629317
817	Dner	-0.873402	-0.0783681	0.382444	0.625931
818	Ndrg1	-0.873604	-0.211081	0.382334	0.625931
819	Slc8a1	-0.885174	-0.0474413	0.376063	0.618313
820	Pfkl	-0.887292	-0.0512572	0.374922	0.618313
821	Rtn3	-0.88796	-0.0071679	0.374563	0.618313
822	Ube4b	-0.894539	-0.0794975	0.371034	0.617361
823	Gbp2	-0.936094	-0.436637	0.349225	0.597988
824	Iapp	-0.945786	-0.332816	0.344258	0.592526
825	Cacna2d1	-0.962839	-0.0587787	0.335628	0.581678
826	Cmip	-0.968801	-0.0407561	0.332644	0.577508
827	Rnf144a	-0.969192	-0.131862	0.332449	0.577508
828	Ifngr2	-0.990266	-0.113437	0.322044	0.56712
829	Nbea	-0.990303	-0.0540281	0.322026	0.56712
830	Gabbr2	-0.99595	-0.0356877	0.319274	0.566089
831	Drd1	-1.00073	-0.179116	0.316959	0.565998
832	Ywhag	-1.00961	-0.0336096	0.312681	0.56036
833	Adcy2	-1.03175	-0.0796239	0.302192	0.549439
834	Sorl1	-1.0459	-0.0507857	0.295607	0.540416
835	Rspo2	-1.05482	-0.248946	0.291506	0.534874
836	Hdac9	-1.05737	-0.123516	0.290343	0.533719
837	Taldo1	-1.06271	-0.0774163	0.287912	0.531203
838	Clip1	-1.0798	-0.063108	0.280229	0.524129
839	Tbl1xr1	-1.12184	-0.0821369	0.261931	0.501784
840	Pcsk5	-1.13398	-0.189196	0.256805	0.496721
841	Tspan5	-1.13832	-0.0420093	0.254985	0.494157
842	Trim2	-1.14179	-0.0578959	0.253541	0.493271
843	Adgrl2	-1.14204	-0.0890941	0.253436	0.493271
844	Ndufa10	-1.14371	-0.0654552	0.252746	0.493271
845	Sulf2	-1.14603	-0.0634233	0.251785	0.49273
846	Cox7c	-1.1534	-0.0378251	0.248747	0.492085
847	Cacna1c	-1.16412	-0.128614	0.244374	0.487808
848	Ntrk3	-1.16496	-0.0566051	0.244037	0.487808
849	Itga2	-1.19401	-0.436517	0.232475	0.475141
850	Birc6	-1.20985	-0.10301	0.226336	0.466672
851	Phactr1	-1.2284	-0.0309782	0.219295	0.455915
852	Sstr1	-1.23624	-0.171207	0.216368	0.45555
853	Epb41l2	-1.26194	-0.261478	0.206969	0.447018
854	Grn	-1.27198	-0.161245	0.203382	0.442134
855	Sos2	-1.28075	-0.223483	0.200282	0.436344
856	Grm3	-1.28124	-0.0868869	0.200109	0.436344
857	Olfm1	-1.29135	-0.041341	0.196583	0.43205
858	Grin2b	-1.292	-0.054649	0.196356	0.43205
859	Tkt	-1.30922	-0.0768092	0.19046	0.422305
860	Gnai2	-1.34238	-0.114768	0.179472	0.406967
861	Npy	-1.3646	-0.514255	0.172378	0.395444
862	Prkce	-1.40796	-0.056667	0.159143	0.381028
863	Plcb4	-1.44523	-0.144117	0.148393	0.369138
864	Sirt1	-1.47772	-0.290016	0.139482	0.349579
865	Car8	-1.487	-0.317756	0.137015	0.346436
866	Adam10	-1.4943	-0.12894	0.135098	0.345519
867	Dnm1	-1.54418	-0.0217552	0.122544	0.321638
868	Sh3gl3	-1.55469	-0.38994	0.120019	0.315839
869	Map2k4	-1.56042	-0.114726	0.118661	0.313091
870	Grb10	-1.56656	-0.265547	0.117219	0.310102
871	Tubb5	-1.59721	-0.0585523	0.110219	0.300409
872	Mapk10	-1.6279	-0.0549219	0.103546	0.28669
873	Cacna1b	-1.64633	-0.129157	0.0996968	0.277707
874	Dgkb	-1.68331	-0.147071	0.092316	0.261518
875	Ctnnb1	-1.6908	-0.172853	0.0908741	0.260481
876	Cnksr2	-1.70217	-0.0548832	0.0887229	0.257236
877	Itm2a	-1.71282	-0.396212	0.086745	0.255132
878	Man1a	-1.71623	-0.355235	0.0861205	0.254043
879	Bdnf	-1.71684	-0.319501	0.0860076	0.254043
880	Gabrb1	-1.74098	-0.143168	0.0816869	0.247536
881	Id2	-1.74384	-0.0960741	0.0811866	0.247536
882	Ppfia2	-1.74972	-0.170606	0.0801674	0.245912
883	Fau	-1.75617	-0.0776254	0.0790596	0.244011
884	Lrrc7	-1.77583	-0.111778	0.0757608	0.238242
885	Tenm2	-1.79254	-0.25681	0.0730459	0.234303
886	Pde10a	-1.81747	-0.296831	0.0691445	0.227449
887	Gsk3b	-1.83589	-0.118005	0.0663741	0.219057
888	Prkar2b	-1.84322	-0.215018	0.0652963	0.216931
889	Apba1	-1.85786	-0.171764	0.0631893	0.211335
890	Man1a2	-1.86257	-0.173365	0.0625226	0.209808
891	Nsg1	-1.86694	-0.0725973	0.0619093	0.208449
892	Gabrb3	-1.86707	-0.0788987	0.0618917	0.208449
893	Cox4i1	-1.89335	-0.0536664	0.0583114	0.201034
894	Htr1a	-1.93232	-0.272842	0.0533199	0.186433
895	Chrm1	-1.96638	-0.0880786	0.0492551	0.174046
896	Spock1	-2.00881	-0.0687674	0.0445568	0.166879
897	Eif4a2	-2.09561	-0.0790616	0.0361172	0.141636
898	Ttc3	-2.11236	-0.0859471	0.0346559	0.139411
899	Timp2	-2.12991	-0.128457	0.0331788	0.134873
900	Rgs12	-2.13431	-0.577409	0.0328173	0.134497
901	Kcnj3	-2.172	-0.133816	0.0298558	0.124399
902	Syt11	-2.22231	-0.0559104	0.0262622	0.112232
903	Rab7	-2.22959	-0.0821164	0.025775	0.11158
904	Scd2	-2.24356	-0.0954182	0.0248606	0.108561
905	Tnr	-2.24813	-0.221373	0.0245682	0.107787
906	Abi2	-2.27614	-0.183546	0.0228374	0.1015
907	Ftl1	-2.34347	-0.135801	0.0191051	0.0880419
908	Slc2a13	-2.4029	-0.198785	0.0162656	0.0781998
909	Thrb	-2.4143	-0.292799	0.0157657	0.0762655
910	Lrrc4c	-2.42052	-0.219253	0.0154982	0.0756012
911	Dynll1	-2.48202	-0.151739	0.0130641	0.0663154
912	Mib1	-2.48674	-0.179901	0.0128919	0.0661121
913	Mef2a	-2.49191	-0.19645	0.0127058	0.0658082
914	Ppp2r2c	-2.50744	-0.0951361	0.012161	0.06367
915	Chl1	-2.51974	-0.338334	0.0117442	0.0624059
916	Fzd3	-2.55632	-0.252638	0.0105787	0.0574928
917	Ppp3ca	-2.58294	-0.0653338	0.00979635	0.0541235
918	Fbxw7	-2.59028	-0.145493	0.00958967	0.053276
919	Bmpr2	-2.69148	-0.163035	0.00711355	0.040869
920	Gria4	-2.69438	-0.22206	0.00705197	0.0407628
921	Stmn2	-2.70934	-0.0970313	0.0067417	0.0394252
922	Nrcam	-2.7455	-0.111223	0.00604185	0.0359634
923	Gnaq	-2.7662	-0.159138	0.00567142	0.034794
924	Cyfip2	-2.81105	-0.087552	0.00493794	0.0312528
925	Ldha	-2.82844	-0.125768	0.00467761	0.0297937
926	Cspg5	-2.90412	-0.145779	0.00368285	0.0241855
927	Atp6v1h	-2.95159	-0.141022	0.00316144	0.0213611
928	Maged1	-3.04805	-0.10667	0.00230334	0.0158851
929	Calm3	-3.09201	-0.061774	0.00198807	0.0139026
930	Plcb1	-3.10892	-0.143583	0.0018777	0.0132233
931	Cntn1	-3.13829	-0.178175	0.00169936	0.0121383
932	Nckap1	-3.1672	-0.125466	0.00153912	0.0112345
933	Syp	-3.17361	-0.0788542	0.00150558	0.0112345
934	Bin1	-3.18761	-0.157893	0.00143454	0.010786
935	Map2k1	-3.24096	-0.157485	0.00119127	0.00923465
936	Atp6v0a1	-3.26807	-0.131104	0.00108282	0.00863334
937	Gria1	-3.26937	-0.201915	0.00107787	0.00863334
938	Pbx1	-3.41124	-0.212567	0.000646678	0.00557481
939	Nrgn	-3.41476	-0.154993	0.000638388	0.0055512
940	Rtn4	-3.4426	-0.135214	0.000576151	0.00505396
941	Tusc3	-3.44623	-0.143253	0.000568467	0.00503068
942	Ctsb	-3.56507	-0.143965	0.000363756	0.00336811
943	Myl6	-3.72701	-0.112597	0.000193767	0.00186314
944	Slc17a7	-3.77494	-0.114636	0.000160046	0.00156908
945	Camk2n1	-3.81145	-0.156701	0.000138152	0.00138152
946	Sv2b	-3.86108	-0.130882	0.000112889	0.0011638
947	Mllt11	-3.88698	-0.12814	0.000101501	0.0010573
948	Oprk1	-3.92875	-0.701219	8.539e-05	0.000918172
949	Nnat	-4.15825	-0.840221	3.20694e-05	0.000356326
950	Gnb1	-4.20552	-0.157232	2.60487e-05	0.000292683
951	Syt1	-4.21025	-0.116068	2.55083e-05	0.000289867
952	Map1b	-4.29543	-0.140739	1.74353e-05	0.000202736
953	Rtn1	-4.30281	-0.108549	1.68649e-05	0.00019841
954	Prkacb	-4.30783	-0.160391	1.64861e-05	0.000196263
955	Clstn1	-4.30994	-0.134706	1.63299e-05	0.000196263
956	Grb2	-4.42733	-0.251925	9.54057e-06	0.000119257
957	Prkcb	-4.45369	-0.129587	8.44081e-06	0.000108215
958	Pde1a	-4.49768	-0.239171	6.87006e-06	9.03956e-05
959	Nell2	-4.53892	-0.196237	5.65444e-06	7.53926e-05
960	6330403K07Rik	-4.61388	-0.195177	3.95215e-06	5.64592e-05
961	Park7	-4.67548	-0.191283	2.93269e-06	4.31278e-05
962	Dync1h1	-4.69078	-0.20367	2.72166e-06	4.06218e-05
963	Ncam1	-4.71764	-0.265336	2.38598e-06	3.61512e-05
964	Cpe	-4.78526	-0.131282	1.70767e-06	2.71059e-05
965	App	-4.78833	-0.119186	1.68171e-06	2.71059e-05
966	Cd81	-4.88043	-0.250274	1.05854e-06	1.79414e-05
967	Atpif1	-4.93221	-0.157186	8.13053e-07	1.42641e-05
968	Synpr	-4.93775	-0.964213	7.90276e-07	1.41121e-05
969	Cnr1	-4.98709	-0.412177	6.12969e-07	1.13513e-05
970	Gpi1	-5.13024	-0.155045	2.89372e-07	5.67395e-06
971	Gpm6b	-5.2177	-0.188303	1.81159e-07	3.62318e-06
972	Mapk1	-5.30232	-0.196016	1.14339e-07	2.38206e-06
973	Itm2c	-5.33454	-0.168635	9.57881e-08	2.03804e-06
974	Gnai1	-5.45671	-0.279785	4.85043e-08	1.11527e-06
975	Psap	-5.58798	-0.136551	2.29729e-08	5.60314e-07
976	Fth1	-5.70504	-0.166552	1.16314e-08	2.9824e-07
977	Sh3gl2	-5.7396	-0.221853	9.48986e-09	2.49733e-07
978	Atp2b1	-5.79274	-0.256112	6.92467e-09	1.92352e-07
979	Gnas	-5.79335	-0.138742	6.89976e-09	1.92352e-07
980	Ywhaq	-5.9975	-0.212552	2.00372e-09	5.89331e-08
981	Atp2b4	-6.05296	-0.532783	1.42206e-09	4.5873e-08
982	Bex1/2	-6.15349	-0.203822	7.57956e-10	2.61364e-08
983	Fxyd6	-6.37617	-0.548181	1.81578e-10	6.48492e-09
984	Calm1	-6.49086	-0.0795744	8.53475e-11	3.4139e-09
985	Calm2	-6.74682	-0.0992334	1.51119e-11	6.57041e-10
986	Zwint	-7.25994	-0.225274	3.87263e-13	1.93631e-11
987	Tuba1a/b/c	-7.30291	-0.155455	2.81617e-13	1.48219e-11
988	Gnao1	-7.48358	-0.25893	7.23227e-14	4.25428e-12
989	Prnp	-8.09553	-0.236872	5.70156e-16	3.80104e-14
990	Syn2	-8.58315	-0.400515	9.23092e-18	7.10071e-16
991	Ctxn1	-8.87757	-0.304494	6.83393e-19	5.69494e-17
992	Gap43	-8.93828	-0.498753	3.95277e-19	3.59343e-17
993	Hsp90ab1	-9.02007	-0.207541	1.87976e-19	1.87976e-17
994	Tmsb4x	-9.32182	-0.229775	1.14365e-20	1.42956e-18
995	Aldoa	-9.37759	-0.175805	6.74984e-21	9.64263e-19
996	Gpm6a	-10.4363	-0.320905	1.69314e-25	2.82189e-23
997	Ywhaz	-11.6084	-0.19301	3.73719e-31	7.47439e-29
998	Cck	-12.3352	-0.54723	5.85417e-35	1.46354e-32
999	Snca	-13.1673	-0.443743	1.3535e-39	4.51166e-37

## Sheet: L6 neuron
	names	scores	logfoldchanges	pvals	pvals_adj
0	Egr1	17.8591	0.869673	2.45491e-71	2.45491e-68
1	Ckb	15.6974	0.387873	1.57492e-55	7.8746e-53
2	Homer1	12.6408	0.701314	1.25744e-36	4.19145e-34
3	Chchd10	7.52564	0.356688	5.24615e-14	5.24615e-12
4	Cryab	7.28407	0.461589	3.23899e-13	2.69916e-11
5	Atp2b2	6.1493	0.245205	7.7824e-10	3.8912e-08
6	Mbp	6.06633	0.353119	1.30869e-09	5.68998e-08
7	Fos	6.04338	0.848358	1.50917e-09	6.28822e-08
8	Camk2g	5.08738	0.268049	3.63037e-07	1.17109e-05
9	Ndrg2	4.99642	0.263316	5.84048e-07	1.73183e-05
10	Nrgn	4.99485	0.194949	5.88824e-07	1.73183e-05
11	Sncb	4.93726	0.15429	7.92299e-07	2.20083e-05
12	Apoe	4.84433	0.249182	1.27039e-06	3.4335e-05
13	Grin2a	4.83745	0.307536	1.31514e-06	3.46089e-05
14	Ldhb	4.51277	0.217798	6.39859e-06	0.000139079
15	Ntrk2	4.50824	0.23202	6.53671e-06	0.000139079
16	Efna5	4.4522	0.44484	8.4994e-06	0.000177071
17	Mdh1	4.36044	0.101832	1.298e-05	0.00024954
18	Pcp4	4.14836	0.106995	3.34868e-05	0.000577359
19	Pvalb	4.1287	0.565922	3.64813e-05	0.000618326
20	Adcy9	4.09764	0.286074	4.17377e-05	0.000695629
21	Sox5	4.08457	0.412421	4.41581e-05	0.000723904
22	Aldoc	3.96547	0.261222	7.32522e-05	0.00118149
23	Ntm	3.68891	0.256134	0.000225214	0.00326398
24	Dnm2	3.65983	0.367112	0.000252383	0.00360547
25	Man2a1	3.63986	0.39533	0.000272784	0.00384203
26	Sptan1	3.57726	0.140381	0.000347216	0.00462955
27	Atp1a2	3.54466	0.250248	0.000393115	0.00508145
28	Plp1	3.5425	0.33278	0.000396353	0.00508145
29	Snhg11	3.51495	0.173293	0.000439833	0.00549792
30	Mid1	3.48929	0.511369	0.000484306	0.00597909
31	Ip6k2	3.48001	0.254653	0.000501398	0.00611461
32	Magi1	3.437	0.330138	0.000588188	0.00700224
33	Cplx1	3.31738	0.189256	0.000908655	0.0106901
34	Trio	3.28765	0.228489	0.00101027	0.0117473
35	Foxo3	3.27443	0.292904	0.00105875	0.0121695
36	Maml3	3.26415	0.367106	0.00109792	0.0124764
37	Aldh1l1	3.20384	0.558089	0.00135607	0.0150674
38	Rbfox3	3.15329	0.120654	0.00161439	0.0177406
39	Rims2	3.05223	0.268443	0.00227145	0.02391
40	Nr3c1	3.03095	0.198486	0.00243783	0.0253005
41	Mt1	3.02894	0.217371	0.00245415	0.0253005
42	Prickle1	3.00431	0.221382	0.00266183	0.0271615
43	Scn8a	2.93254	0.166506	0.00336204	0.0332875
44	Astn2	2.90961	0.253903	0.00361878	0.0354782
45	Cmip	2.87766	0.125771	0.00400633	0.0385224
46	Prkag2	2.85241	0.238054	0.00433894	0.0413233
47	Ncor2	2.84348	0.233315	0.00446241	0.0417048
48	Rgs6	2.80203	0.250761	0.00507828	0.0465897
49	Ndrg4	2.79653	0.0602486	0.00516539	0.0467485
50	S100a16	2.79506	0.334888	0.00518908	0.0467485
51	Slc8a1	2.78472	0.137793	0.00535739	0.0478338
52	Ddt	2.78038	0.341049	0.00542961	0.0480496
53	Malat1	2.77204	0.142952	0.00557067	0.0484406
54	Ube2g1	2.7691	0.240837	0.00562118	0.0484585
55	Ube3c	2.70668	0.251629	0.00679599	0.0575931
56	Mobp	2.70111	0.176529	0.00691076	0.0580736
57	Sgk1	2.68274	0.231623	0.00730225	0.0603492
58	Snap25	2.66406	0.0413775	0.00772032	0.0627668
59	Cxcl14	2.65363	0.329554	0.00796299	0.0642177
60	Cst3	2.63319	0.125304	0.00845879	0.0667928
61	Glul	2.63038	0.0970777	0.00852904	0.0667928
62	Sst	2.62328	0.327503	0.00870886	0.0675105
63	Mef2c	2.61449	0.106652	0.00893596	0.0687382
64	Cacna1a	2.58767	0.178621	0.00966283	0.0732032
65	Grin1	2.57763	0.0868444	0.00994811	0.0740176
66	Htt	2.57609	0.152908	0.00999237	0.0740176
67	Gad1	2.55873	0.29874	0.0105055	0.077246
68	Slc4a4	2.5486	0.258944	0.0108156	0.078374
69	Sorl1	2.53459	0.181147	0.011258	0.0802875
70	Ptprs	2.53093	0.161639	0.0113762	0.0802875
71	Atf6	2.53017	0.18663	0.0114008	0.0802875
72	Epn2	2.48807	0.190615	0.0128439	0.0898175
73	Plpp3	2.47111	0.255951	0.0134693	0.0935367
74	Skil	2.43523	0.177215	0.0148824	0.102504
75	Ybx1	2.43321	0.127453	0.0149655	0.102504
76	Atp1b1	2.43016	0.0389683	0.0150921	0.102667
77	Sipa1l1	2.4218	0.149019	0.0154437	0.104349
78	Slc1a2	2.39355	0.0575601	0.016686	0.11124
79	Ranbp2	2.35859	0.172643	0.0183444	0.120687
80	Dnajc1	2.35334	0.288171	0.0186056	0.121605
81	Phc3	2.31899	0.230695	0.0203957	0.129729
82	Ambra1	2.31775	0.232384	0.0204629	0.129729
83	Ctsd	2.31712	0.141272	0.0204971	0.129729
84	Rab31	2.31324	0.239109	0.0207095	0.130249
85	Cck	2.30625	0.148911	0.0210967	0.131854
86	Ctnna2	2.2968	0.179225	0.0216301	0.134348
87	Prex1	2.27513	0.408642	0.0228979	0.141345
88	Rab6a	2.26326	0.0767346	0.0236194	0.144021
89	Robo2	2.25794	0.236003	0.0239495	0.145148
90	Fbxo33	2.24176	0.20944	0.0249768	0.149492
91	Hecw1	2.23712	0.144333	0.0252785	0.149577
92	Adgrl2	2.23265	0.165173	0.0255723	0.150425
93	Ramp1	2.20826	0.153241	0.0272262	0.159217
94	Cacng3	2.19657	0.169445	0.0280508	0.162863
95	Gpm6b	2.19484	0.0767347	0.0281753	0.162863
96	Fbxw7	2.17232	0.142642	0.0298317	0.171447
97	Scg2	2.15941	0.235933	0.0308182	0.175103
98	Fgf2	2.12861	0.38431	0.0332865	0.18806
99	Ptk2	2.12232	0.157964	0.0338106	0.189947
100	Cntn4	2.10668	0.246188	0.0351451	0.195607
101	B2m	2.10594	0.235136	0.0352093	0.195607
102	Gstm1	2.07854	0.180653	0.0376594	0.208063
103	Cab39l	2.06921	0.216503	0.0385268	0.210728
104	Sptbn4	2.06882	0.119768	0.0385632	0.210728
105	Casp3	2.05959	0.167616	0.0394376	0.214
106	Smad3	2.058	0.37663	0.03959	0.214
107	Hdac4	2.04033	0.14804	0.0413178	0.222139
108	Gba	2.02256	0.245077	0.0431187	0.229355
109	Bcl2l1	2.00233	0.148982	0.0452491	0.238153
110	Spg11	1.99747	0.308617	0.0457742	0.239503
111	Tnrc6c	1.99233	0.203883	0.0463349	0.239503
112	Fabp7	1.98943	0.375044	0.0466541	0.239503
113	Cd6	1.98898	0.25603	0.0467031	0.239503
114	Tacr1	1.98466	0.347799	0.0471827	0.240364
115	Slc1a3	1.97007	0.143018	0.0488305	0.245379
116	Lrrk2	1.95911	0.197034	0.0501005	0.250502
117	Hc	1.94195	0.389447	0.0521434	0.255847
118	Ntrk3	1.94154	0.143309	0.0521927	0.255847
119	Avpr1b	1.93313	0.379046	0.0532204	0.257126
120	Cast	1.93182	0.317146	0.0533823	0.257126
121	Inpp5a	1.93048	0.161021	0.0535468	0.257126
122	Gria3	1.91325	0.104734	0.0557157	0.265313
123	Adcy2	1.90994	0.107733	0.0561405	0.266069
124	Cyfip1	1.8879	0.12149	0.0590387	0.278484
125	Unc5d	1.87341	0.234406	0.0610118	0.28644
126	Phlpp1	1.86343	0.173215	0.0624024	0.290244
127	Nedd4l	1.86069	0.162622	0.062788	0.290685
128	Ngfr	1.85544	0.296012	0.0635336	0.29162
129	Aqp4	1.84135	0.207287	0.0655702	0.295131
130	Rap1a	1.84089	0.184836	0.065638	0.295131
131	Frs2	1.83969	0.185242	0.0658143	0.295131
132	Traf3	1.83715	0.257601	0.0661873	0.295479
133	Tjp1	1.83342	0.154124	0.0667403	0.296624
134	Cd3g	1.82345	0.341762	0.0682348	0.301924
135	Cacnb4	1.81826	0.111724	0.0690247	0.304074
136	Prickle2	1.81482	0.0855407	0.0695517	0.305052
137	Nfasc	1.81199	0.127944	0.0699877	0.305623
138	Cacna2d1	1.79986	0.121761	0.0718825	0.31118
139	Cntn2	1.7828	0.156487	0.0746195	0.317007
140	H3f3b	1.77716	0.0662005	0.0755424	0.317007
141	Serpine2	1.77712	0.175868	0.0755484	0.317007
142	Slc2a13	1.77581	0.135596	0.0757646	0.317007
143	Ndufa13	1.76775	0.0956128	0.0771033	0.320367
144	Wdr41	1.76712	0.245605	0.0772085	0.320367
145	Camk4	1.74787	0.114978	0.0804863	0.32718
146	Xcl1	1.73637	0.1544	0.0824982	0.330385
147	Braf	1.73622	0.126448	0.0825244	0.330385
148	Cacna1d	1.73582	0.131865	0.0825963	0.330385
149	Slc32a1	1.71925	0.325617	0.0855688	0.338216
150	Jak2	1.71516	0.119215	0.0863151	0.339823
151	Ptgds	1.70899	0.213314	0.0874529	0.341934
152	Slc25a4	1.70855	0.0238434	0.0875352	0.341934
153	Cxcl2	1.70108	0.335051	0.0889287	0.346026
154	Cox8a	1.68902	0.0508438	0.0912153	0.350828
155	Ube2e1	1.68188	0.108568	0.0925912	0.350932
156	Mag	1.6798	0.33123	0.0929971	0.350932
157	Stk3	1.67186	0.21907	0.0945512	0.355456
158	Pde4d	1.66689	0.139945	0.0955362	0.357813
159	Kalrn	1.65985	0.0684302	0.0969454	0.361555
160	Rhobtb1	1.65829	0.262861	0.0972583	0.361555
161	Itgav	1.65417	0.112457	0.0980929	0.362119
162	Tardbp	1.64703	0.102968	0.0995512	0.364645
163	Ctnnb1	1.63627	0.12652	0.101782	0.370118
164	Usp15	1.63124	0.0959704	0.102839	0.372429
165	Slc39a11	1.62971	0.142286	0.103163	0.372429
166	Irs2	1.62333	0.201321	0.104519	0.375682
167	Unc5c	1.62194	0.195847	0.104815	0.375682
168	Ppargc1a	1.6191	0.117424	0.105426	0.376523
169	Ntsr2	1.61601	0.195484	0.106092	0.377553
170	Eif4g3	1.60769	0.122863	0.107903	0.379941
171	Psme4	1.60553	0.128044	0.108378	0.380274
172	Opa1	1.60094	0.0963277	0.10939	0.38115
173	Ctnna1	1.59493	0.240435	0.110727	0.38447
174	Kcnq3	1.59181	0.105611	0.111428	0.385564
175	Fnip2	1.58902	0.222592	0.112057	0.386403
176	Bcas1	1.57879	0.157561	0.114384	0.391302
177	Egfr	1.56308	0.36607	0.118035	0.399354
178	Atg7	1.56234	0.223551	0.118209	0.399354
179	Bcl2	1.5571	0.149118	0.119446	0.402174
180	Plcb1	1.5533	0.0904707	0.120353	0.403418
181	Gabbr2	1.55217	0.0895627	0.120622	0.403418
182	Trim33	1.54742	0.112393	0.121763	0.405876
183	Cop1	1.54326	0.113359	0.122769	0.407083
184	Slc13a3	1.54255	0.26135	0.122939	0.407083
185	Zfyve16	1.53919	0.172435	0.123758	0.408443
186	Pcdh15	1.53619	0.12259	0.124491	0.408524
187	Itm2a	1.5288	0.242581	0.126315	0.410112
188	Tac1	1.52656	0.389617	0.12687	0.410583
189	Adcy5	1.51804	0.170245	0.129005	0.414972
190	Pgd	1.51783	0.221076	0.129056	0.414972
191	Trp53	1.50606	0.155663	0.132053	0.41858
192	Nlk	1.50543	0.148187	0.132214	0.41858
193	Rgl1	1.5038	0.134505	0.132633	0.41858
194	Clec7a	1.50375	0.340087	0.132647	0.41858
195	Sorbs1	1.50358	0.131985	0.13269	0.41858
196	Pfkm	1.49944	0.0858913	0.13376	0.420108
197	Ctss	1.49846	0.307356	0.134014	0.420108
198	Slc38a9	1.49202	0.138415	0.135693	0.42404
199	Tnrc6b	1.48838	0.0648897	0.13665	0.425702
200	Mt3	1.47867	0.0718877	0.139227	0.429714
201	Ace2	1.47235	0.348527	0.140926	0.433618
202	Terf2ip	1.45824	0.0961107	0.144773	0.442731
203	Zbtb20	1.44826	0.198361	0.147544	0.448462
204	Gad2	1.4426	0.209379	0.149132	0.451916
205	Adgrl3	1.4262	0.0960937	0.15381	0.463704
206	Gpr17	1.42484	0.239464	0.154205	0.463704
207	Serinc5	1.42411	0.154267	0.154413	0.463704
208	Nav3	1.42082	0.115215	0.155368	0.465174
209	Fgf1	1.41881	0.187318	0.155955	0.465537
210	Gfap	1.41494	0.298457	0.157085	0.467514
211	Plxna4	1.41047	0.158484	0.158401	0.468641
212	Ago3	1.40949	0.158735	0.15869	0.468641
213	Kif5c	1.4069	0.0371798	0.159457	0.468641
214	Psmd1	1.40649	0.125428	0.159577	0.468641
215	Il1b	1.40448	0.232149	0.160176	0.468641
216	C1qb	1.40415	0.203703	0.160275	0.468641
217	Pgm1	1.37495	0.137529	0.169146	0.488147
218	Ngf	1.37418	0.13173	0.169387	0.488147
219	Chrm3	1.3658	0.111824	0.172001	0.494257
220	Reln	1.3641	0.304512	0.172536	0.494373
221	Axl	1.35314	0.204649	0.176012	0.501459
222	Taok3	1.35083	0.1104	0.176751	0.502135
223	Arih1	1.34258	0.126343	0.179408	0.506803
224	Prkn	1.33228	0.225454	0.182768	0.514839
225	Epb41l3	1.32862	0.0650972	0.183973	0.515331
226	Mc4r	1.32453	0.169333	0.185326	0.51767
227	Icmt	1.31496	0.121354	0.188524	0.52216
228	Rgn	1.31348	0.145218	0.189022	0.52216
229	Drd4	1.30505	0.174965	0.191877	0.528586
230	Crhr1	1.28672	0.243394	0.19819	0.540028
231	Cd9	1.28371	0.182629	0.199243	0.540761
232	Sbf2	1.28286	0.0993879	0.199541	0.540761
233	Map2k5	1.27998	0.0774195	0.200553	0.542036
234	Arpp21	1.27818	0.0680688	0.201185	0.542277
235	Glp1r	1.26781	0.365663	0.204866	0.547901
236	Tgfb2	1.2675	0.347691	0.204978	0.547901
237	Rora	1.26655	0.105245	0.205315	0.547901
238	Igfbp7	1.26509	0.292357	0.205838	0.547901
239	Tfdp2	1.26206	0.112247	0.206927	0.547901
240	Lpar1	1.26167	0.105611	0.207067	0.547901
241	Cyba	1.25646	0.366361	0.20895	0.551319
242	Wdr59	1.25417	0.103303	0.209782	0.552057
243	Tmem119	1.2513	0.240489	0.210825	0.553346
244	Tcf7l2	1.24231	0.322106	0.21412	0.559061
245	Npy	1.23986	0.17046	0.215029	0.559971
246	Penk	1.23255	0.236883	0.217743	0.565263
247	Parn	1.23135	0.177131	0.218192	0.565263
248	P2rx7	1.22299	0.130148	0.221332	0.568977
249	Map4k4	1.19964	0.112808	0.230278	0.586352
250	C1qc	1.19924	0.250708	0.230436	0.586352
251	Htr2a	1.19498	0.0631378	0.232093	0.587243
252	Lgr4	1.19371	0.224119	0.232592	0.587243
253	Man1a	1.19232	0.158512	0.233135	0.587243
254	Chrna7	1.18968	0.0815377	0.234173	0.588177
255	Spp1	1.17842	0.369962	0.23863	0.595088
256	Pmch	1.17187	0.535503	0.241248	0.60012
257	Pcsk5	1.16869	0.0819797	0.242528	0.601805
258	Vtn	1.16592	0.3039	0.243647	0.603087
259	Ltbp1	1.16324	0.124479	0.244733	0.60332
260	Adora2a	1.16169	0.168243	0.245363	0.60332
261	Pkn2	1.16122	0.105552	0.245551	0.60332
262	Ep300	1.15899	0.180905	0.246462	0.604073
263	Pcp2	1.15239	0.207241	0.249163	0.605703
264	Foxo1	1.1503	0.196538	0.250022	0.605703
265	Igf1r	1.15011	0.0592775	0.250098	0.605703
266	Camk2a	1.14852	0.0176886	0.250753	0.605703
267	Cx3cr1	1.1485	0.0856444	0.250761	0.605703
268	Foxj1	1.14449	0.16186	0.25242	0.606005
269	Nkg7	1.14355	0.180709	0.252811	0.606005
270	Auts2	1.14283	0.110982	0.253111	0.606005
271	Cd3d	1.14235	0.18979	0.25331	0.606005
272	Cd55	1.14011	0.0645537	0.254241	0.60678
273	Slc6a1	1.13719	0.0590698	0.25546	0.608238
274	Edn1	1.13521	0.255763	0.256288	0.608759
275	Crebbp	1.13142	0.0668174	0.257879	0.610562
276	Camk2b	1.12371	0.0340486	0.261136	0.613475
277	Htr6	1.1234	0.115361	0.26127	0.613475
278	Pou2f1	1.12149	0.0660929	0.262079	0.613768
279	Pde7b	1.11881	0.120951	0.263221	0.614968
280	Cckar	1.1174	0.351333	0.263821	0.614968
281	S100b	1.11215	0.0598542	0.266072	0.616367
282	Rbpj	1.09524	0.128676	0.273413	0.629984
283	Trem2	1.0884	0.247937	0.27642	0.635449
284	Abca2	1.08196	0.0888864	0.27927	0.637761
285	Tnf	1.07974	0.284662	0.280257	0.637761
286	Nos1	1.0763	0.131321	0.281791	0.637761
287	Gcgr	1.07608	0.218854	0.28189	0.637761
288	Lpar3	1.07608	0.272074	0.28189	0.637761
289	Slc44a1	1.06837	0.08668	0.285353	0.644019
290	Prkcq	1.06553	0.132134	0.286638	0.644019
291	Mc2r	1.06279	0.122423	0.287878	0.644019
292	Vegfa	1.06044	0.136545	0.288944	0.644019
293	Htr3a	1.05569	0.478021	0.29111	0.644019
294	Il1rapl2	1.05262	0.216507	0.292515	0.644019
295	Acaca	1.05203	0.0778327	0.292786	0.644019
296	Cdc14b	1.05114	0.0864934	0.293194	0.644019
297	Clip1	1.0506	0.0868362	0.29344	0.644019
298	Csnk1a1	1.05029	0.0517609	0.293585	0.644019
299	Ccl2	1.04739	0.160479	0.294921	0.644019
300	Cbln2	1.04354	0.0680517	0.296697	0.644019
301	Vcan	1.04114	0.181555	0.297811	0.644019
302	Ttr	1.04001	0.211253	0.298335	0.644019
303	Atm	1.03896	0.177705	0.298825	0.644019
304	Fpr3	1.03548	0.286921	0.300444	0.644145
305	Slc7a5	1.03469	0.135076	0.300816	0.644145
306	Ror1	1.02831	0.13635	0.303805	0.646164
307	Cacna1e	1.0267	0.061437	0.304562	0.646164
308	Atrn	1.02579	0.0970974	0.304989	0.646164
309	Atg5	1.02278	0.0566521	0.306412	0.646439
310	Selplg	1.01799	0.15502	0.308682	0.649315
311	Itgb8	1.01605	0.0656257	0.309606	0.649315
312	Arhgef7	1.01472	0.0781466	0.31024	0.649315
313	Tacr3	1.01285	0.190512	0.311131	0.649544
314	Sec24b	1.00913	0.0409357	0.31291	0.651703
315	Vipr1	1.00797	0.0779595	0.313469	0.651703
316	Gnal	1.0042	0.0791824	0.315283	0.652533
317	Nrf1	1.00235	0.234236	0.316175	0.652533
318	Gng7	1.00089	0.102413	0.316881	0.652533
319	Pcsk6	0.996618	0.218072	0.31895	0.654928
320	Stat3	0.986893	0.0977627	0.323695	0.66331
321	Kat2b	0.985487	0.0885461	0.324385	0.663363
322	Gpr37	0.979405	0.266676	0.32738	0.666205
323	Ndufa10	0.979386	0.0534789	0.327389	0.666205
324	Aplnr	0.97861	0.394561	0.327773	0.666205
325	Adar	0.973081	0.0712075	0.330513	0.670411
326	Gsn	0.969606	0.0925467	0.332243	0.672557
327	Pdgfrb	0.967683	0.200598	0.333203	0.673137
328	Myrf	0.962007	0.135969	0.336046	0.676149
329	Rgs5	0.957588	0.164304	0.338271	0.678795
330	Nrg1	0.9567	0.073896	0.338718	0.678795
331	Man1c1	0.952245	0.172469	0.340973	0.680585
332	Lag3	0.948806	0.0522076	0.342719	0.682708
333	Des	0.941059	0.331246	0.346675	0.687922
334	Fa2h	0.936548	0.140062	0.348991	0.687922
335	Rock2	0.936344	0.0730385	0.349096	0.687922
336	Drd2	0.936344	0.128556	0.349096	0.687922
337	Grk3	0.935975	0.0295766	0.349286	0.687922
338	Ndufa4	0.933589	0.0334249	0.350516	0.687922
339	Npy2r	0.933127	0.353348	0.350754	0.687922
340	Grm7	0.932794	0.0835672	0.350926	0.687922
341	App	0.93163	0.0346083	0.351528	0.687922
342	Ppp2r2a	0.929041	0.0676674	0.352868	0.689195
343	Hnrnpa2b1	0.927192	0.0062229	0.353827	0.689721
344	C3	0.924567	0.213999	0.355191	0.691033
345	Dnah6	0.916247	0.304827	0.359537	0.694489
346	Fn1	0.9156	0.168195	0.359877	0.694489
347	Ctbp2	0.914528	0.162633	0.36044	0.694489
348	Glp2r	0.901234	0.189135	0.367464	0.70555
349	Pik3ca	0.900994	0.0744999	0.367592	0.70555
350	Cox6c	0.896298	0.00955506	0.370094	0.707643
351	Oprm1	0.888569	0.0560048	0.374235	0.709388
352	Col1a1	0.885815	0.127236	0.375717	0.709388
353	Pip5k1b	0.883799	0.123869	0.376805	0.709388
354	Irf2	0.883263	0.0229027	0.377094	0.709388
355	Sos1	0.882413	0.133294	0.377554	0.709388
356	Ifng	0.881729	0.259062	0.377924	0.709388
357	Tyrobp	0.881396	0.0635872	0.378104	0.709388
358	Vmp1	0.878456	0.0568985	0.379696	0.711042
359	Gal	0.875424	0.256909	0.381343	0.712791
360	Abl1	0.861335	0.166863	0.389053	0.724494
361	Apc	0.856454	0.0611964	0.391746	0.727903
362	Polr2f	0.855382	0.0721784	0.39234	0.727903
363	Ptprz1	0.84464	0.137319	0.398312	0.734471
364	Sema6d	0.843734	0.0946087	0.398818	0.734471
365	Rapgef1	0.841996	0.0697433	0.39979	0.734908
366	Itpr2	0.839149	0.21778	0.401386	0.735918
367	Hspa1b	0.838391	0.203221	0.401811	0.735918
368	Lynx1	0.827446	0.0448097	0.407985	0.745858
369	Slit2	0.816334	0.0861497	0.414309	0.754893
370	Csf1	0.816112	0.151747	0.414436	0.754893
371	Artn	0.810343	0.133023	0.417743	0.759082
372	Agtr1a	0.808661	0.0882779	0.41871	0.759082
373	Lep	0.80757	0.123509	0.419338	0.759082
374	Lgr5	0.806479	0.145127	0.419967	0.759082
375	Mark3	0.805499	0.0499548	0.420532	0.759082
376	Chat	0.800508	0.0151604	0.423417	0.759375
377	Shc3	0.800193	0.0582679	0.423599	0.759375
378	Gabra2	0.799749	0.0605947	0.423856	0.759375
379	Neu4	0.797346	0.0840981	0.42525	0.759375
380	Fbln5	0.785495	0.132172	0.432164	0.767609
381	Camk2d	0.777286	0.108262	0.43699	0.772068
382	Il6	0.772848	0.067663	0.439612	0.774164
383	Pink1	0.772442	0.0708732	0.439853	0.774164
384	Crip1	0.771351	0.0443319	0.440499	0.774164
385	Nrg2	0.766063	0.049962	0.443639	0.776785
386	Atg10	0.764917	0.213286	0.444321	0.776785
387	Cdc6	0.757151	0.193222	0.448959	0.783524
388	Pllp	0.744634	0.164488	0.456493	0.792522
389	Insr	0.733597	0.0954963	0.463195	0.79992
390	Birc6	0.732765	0.0690242	0.463702	0.79992
391	Cartpt	0.731655	0.179448	0.464379	0.79992
392	Ppfia2	0.727625	0.0633847	0.466843	0.79992
393	Creb5	0.727089	0.126656	0.467172	0.79992
394	Pdgfra	0.719527	-0.02651	0.471816	0.803776
395	Tnr	0.706289	0.0413198	0.480009	0.813944
396	Timp2	0.705937	0.0324275	0.480227	0.813944
397	Raf1	0.703497	0.036226	0.481746	0.815137
398	Aph1b/c	0.696989	0.0820405	0.48581	0.819112
399	Lpin1	0.696009	0.0137695	0.486423	0.819112
400	Rasa1	0.695399	0.0331193	0.486805	0.819112
401	Ptprj	0.694382	0.00799164	0.487443	0.819112
402	Dab1	0.69135	0.0154778	0.489346	0.819112
403	Esam	0.689039	0.0223052	0.490799	0.819112
404	Phactr1	0.687116	0.0411356	0.49201	0.819112
405	Btrc	0.686303	0.0170072	0.492522	0.819112
406	Pla2g4c	0.685378	0.140421	0.493105	0.819112
407	Gja1	0.680996	0.0461257	0.495874	0.819262
408	P2ry12	0.679573	0.055605	0.496775	0.819262
409	Ptn	0.679221	0.0579835	0.496998	0.819262
410	Kcnd2	0.678186	0.0582147	0.497654	0.819262
411	Rit2	0.676337	0.0918056	0.498827	0.819262
412	Dner	0.675597	0.0562209	0.499296	0.819262
413	Rpe	0.674063	0.0330835	0.500271	0.819262
414	Lrrtm3	0.672362	0.0389791	0.501353	0.819262
415	Pgls	0.672307	-0.0134335	0.501389	0.819262
416	Mmp9	0.66811	0.158744	0.504064	0.82229
417	Tank	0.66554	0.0596358	0.505705	0.823624
418	Ms4a4a	0.662323	0.106587	0.507765	0.82409
419	H2-Ab1	0.661232	0.133181	0.508464	0.82409
420	Clu	0.657405	0.0444845	0.510921	0.825222
421	Pde3b	0.651044	0.049051	0.515018	0.825222
422	Trpv1	0.649085	0.252266	0.516284	0.825222
423	Prkar2a	0.648031	0.0315796	0.516965	0.825222
424	Atxn2	0.64779	0.0146632	0.517121	0.825222
425	Ptpro	0.645997	0.205954	0.518281	0.825222
426	Jam3	0.644962	0.0342649	0.518952	0.825222
427	Cd14	0.643372	0.0105513	0.519983	0.825222
428	Sirt1	0.640173	0.0363734	0.52206	0.825222
429	Dync1i1	0.638916	0.0440957	0.522878	0.825222
430	Gbp2	0.638657	0.126148	0.523046	0.825222
431	Atr	0.638435	0.0331778	0.52319	0.825222
432	Agt	0.636198	0.0174033	0.524647	0.825846
433	Ptprc	0.632426	0.216447	0.527108	0.825846
434	Ret	0.630596	-0.0228233	0.528305	0.825846
435	Ednra	0.629043	0.092052	0.529321	0.825846
436	Rpia	0.62786	0.0810736	0.530096	0.825846
437	Dicer1	0.627712	0.044712	0.530193	0.825846
438	Mog	0.623441	0.17177	0.532995	0.827896
439	Kdm4a	0.623182	0.0334926	0.533165	0.827896
440	Cd44	0.618375	0.0865951	0.536328	0.830758
441	Ada	0.617857	0.126048	0.53667	0.830758
442	Wwp1	0.612976	0.0783377	0.539892	0.832401
443	Mapkap1	0.610221	0.0260847	0.541715	0.832401
444	Col1a2	0.609057	-0.0880565	0.542487	0.832401
445	Tbx21	0.602049	0.0483955	0.547141	0.832401
446	Lsr	0.601864	0.13807	0.547264	0.832401
447	Il10	0.600034	-0.0220195	0.548484	0.832401
448	Olig1	0.597871	0.00270723	0.549926	0.832401
449	Sox6	0.597094	0.0828056	0.550444	0.832401
450	Pde8a	0.594524	0.155814	0.552161	0.832401
451	Vipr2	0.587462	0.109999	0.556894	0.832594
452	Ubr5	0.587295	0.0567963	0.557005	0.832594
453	Mdga2	0.574797	0.0306426	0.565429	0.84231
454	Tnks	0.573835	0.0145471	0.566079	0.84231
455	Oprd1	0.571339	-0.0023435	0.56777	0.84231
456	Pik3c3	0.570766	0.0716957	0.568158	0.84231
457	Kdr	0.564609	0.0870416	0.572339	0.844233
458	Tagln	0.561319	0.145744	0.57458	0.844455
459	Sparc	0.56093	0.00269214	0.574845	0.844455
460	Adgrg1	0.560339	0.0947363	0.575249	0.844455
461	Chrm2	0.559137	0.0477714	0.576068	0.844455
462	Lepr	0.55812	0.118877	0.576762	0.844455
463	Tbl1x	0.549467	0.0354844	0.582685	0.849121
464	Edn3	0.549208	0.18402	0.582862	0.849121
465	Gpr37l1	0.544235	-0.0411347	0.58628	0.850914
466	Syt11	0.533715	0.0454799	0.593539	0.860201
467	Ndrg1	0.527632	0.117787	0.597755	0.861337
468	H6pd	0.527613	0.0133493	0.597768	0.861337
469	Maob	0.525524	0.154872	0.599219	0.862185
470	Slc11a2	0.520033	0.0371891	0.60304	0.865654
471	Calca	0.518332	0.122768	0.604227	0.865654
472	Sstr2	0.513118	-0.0069903	0.607869	0.869626
473	Dgkb	0.509753	0.0342784	0.610224	0.871078
474	Csf3r	0.50918	0.176869	0.610626	0.871078
475	Gpnmb	0.501119	0.12545	0.616287	0.876475
476	Cacna2d3	0.500694	0.14227	0.616587	0.876475
477	Plcl1	0.498475	0.00230348	0.618149	0.876475
478	Smad2	0.498346	0.0038618	0.61824	0.876475
479	Mapk14	0.494685	0.0518897	0.620822	0.876475
480	Lyz1/2	0.494149	-0.0324961	0.621201	0.876475
481	Cd3e	0.491523	-0.0218315	0.623056	0.876475
482	C2	0.49132	-0.0205758	0.6232	0.876475
483	Xpo1	0.491209	-0.0170105	0.623279	0.876475
484	Neo1	0.490192	-0.0192887	0.623998	0.876475
485	Bace2	0.490118	-0.00454998	0.62405	0.876475
486	H2-Aa	0.485293	0.244933	0.627469	0.878808
487	Ppp1r1b	0.477564	0.0335619	0.63296	0.88504
488	Cdk8	0.474847	-0.00325131	0.634896	0.88504
489	Cul5	0.470835	0.0353469	0.637759	0.88504
490	Pecam1	0.46906	0.132797	0.639027	0.88504
491	Slc2a1	0.468819	0.0382806	0.639199	0.88504
492	Akt1	0.465158	0.0556256	0.641818	0.88504
493	Map3k5	0.464937	-0.0238891	0.641977	0.88504
494	Flt1	0.463513	0.140619	0.642997	0.88504
495	Mc5r	0.462293	-0.0588822	0.643871	0.88504
496	Setx	0.461904	0.0193881	0.64415	0.88504
497	Avpr1a	0.461683	0.0018167	0.644309	0.88504
498	Tnc	0.460351	0.0568321	0.645264	0.885136
499	Slc4a8	0.456099	-0.0295091	0.648319	0.886893
500	Myl9	0.452937	0.0731184	0.650594	0.888789
501	Pard3	0.447631	0.0847575	0.654419	0.889773
502	Ryr2	0.447003	0.0207703	0.654873	0.889773
503	Ppp1r13b	0.445154	0.0283478	0.656209	0.890378
504	Calm3	0.439921	0.00166265	0.659994	0.893049
505	Epb41l2	0.437684	0.134349	0.661615	0.893049
506	Olig2	0.434227	-0.0030014	0.664124	0.894185
507	Ano6	0.431879	0.0498087	0.66583	0.894185
508	Trat1	0.429956	0.031417	0.667228	0.894185
509	C5ar1	0.429124	-0.0586876	0.667833	0.894185
510	Tgfb1	0.428791	-0.0236455	0.668075	0.894185
511	Slc18a2	0.427589	0.186762	0.66895	0.894185
512	Phc2	0.427478	0.0408633	0.669031	0.894185
513	Tbl1xr1	0.419843	-0.00572608	0.6746	0.895362
514	Maoa	0.418216	-0.0128027	0.67579	0.895362
515	Tnik	0.417476	0.0175012	0.67633	0.895362
516	Hspa1a	0.413982	0.0303757	0.678888	0.895362
517	Kcna2	0.411504	0.00325536	0.680703	0.895362
518	Gria2	0.411393	0.0183697	0.680784	0.895362
519	Cpb2	0.410839	0.0591764	0.681191	0.895362
520	Sos2	0.409581	-0.0224677	0.682113	0.895362
521	Apod	0.407178	0.0459719	0.683877	0.895362
522	Myo6	0.406142	0.0297917	0.684638	0.895362
523	Cpa3	0.404497	0.125628	0.685847	0.895362
524	Emp1	0.400263	0.0716789	0.688963	0.896252
525	Hexb	0.396269	-0.0634673	0.691906	0.896252
526	Jak1	0.388541	0.0222713	0.697616	0.897768
527	Lgi2	0.387469	-0.0145004	0.698409	0.897768
528	Ptpn1	0.384178	-0.00667207	0.700847	0.897768
529	Gjb1	0.382495	0.0320411	0.702094	0.897768
530	Pomc	0.382421	-0.0777968	0.702149	0.897768
531	Abl2	0.380129	-0.0553402	0.70385	0.897768
532	Daam1	0.376671	-0.108681	0.706418	0.89808
533	Mertk	0.374915	-0.0826305	0.707724	0.898127
534	Cd74	0.371125	-0.00648289	0.710545	0.89878
535	Tph2	0.370108	-0.0504696	0.711302	0.89878
536	Ppp2r3a	0.369387	0.0449532	0.711839	0.89878
537	Sil1	0.367205	-0.013049	0.713466	0.89878
538	Uggt2	0.367131	0.0124638	0.713521	0.89878
539	Psmd14	0.363618	0.0137038	0.716143	0.898912
540	Lilra5	0.36005	0.0362871	0.71881	0.898912
541	Slc24a3	0.35785	0.15375	0.720456	0.898912
542	Cnr1	0.356925	-0.0354664	0.721148	0.898912
543	Hip1	0.356463	0.0505446	0.721494	0.898912
544	Vip	0.356408	-0.0311607	0.721535	0.898912
545	Lrp2	0.352765	-0.0795621	0.724264	0.899247
546	Mmp14	0.351638	0.0640129	0.72511	0.899247
547	Dync1i2	0.350861	0.0325012	0.725693	0.899247
548	Dock3	0.346387	0.016076	0.729052	0.901287
549	Cul1	0.344815	0.0116591	0.730233	0.901287
550	Ywhag	0.342634	-0.0010412	0.731874	0.901287
551	Vegfb	0.340045	0.0694527	0.733823	0.901287
552	Mmp2	0.33925	0.0586954	0.734421	0.901287
553	Lrrc4c	0.337161	0.0275385	0.735996	0.901287
554	Itgax	0.333186	0.0215349	0.738994	0.901287
555	Tgfbr1	0.330782	0.0271969	0.740809	0.901287
556	Itch	0.33056	0.00663957	0.740977	0.901287
557	Hspa8	0.329248	0.0337443	0.741968	0.901287
558	Lilrb4a/b	0.328064	0.0135365	0.742863	0.901287
559	Galr2	0.327473	-0.026228	0.74331	0.901287
560	Rock1	0.327454	-0.0281032	0.743324	0.901287
561	Calb2	0.32714	0.0135107	0.743562	0.901287
562	Invs	0.320077	0.0181695	0.74891	0.90448
563	Kirrel3	0.317101	-0.0296248	0.751167	0.90519
564	Mfge8	0.3154	-0.0371679	0.752458	0.905485
565	Ahcyl1	0.311646	0.0343826	0.755309	0.906734
566	Col4a5	0.309483	0.211547	0.756954	0.907619
567	Ms4a1	0.30769	-0.133671	0.758318	0.908132
568	Lrp6	0.305712	-0.0129737	0.759824	0.908132
569	Sstr3	0.303382	-0.0290571	0.761599	0.908132
570	Ntrk1	0.302957	-0.00384136	0.761923	0.908132
571	Thsd4	0.300553	0.0605473	0.763755	0.908501
572	Agtr1b	0.299925	0.00987814	0.764235	0.908501
573	Apela	0.296597	0.0378782	0.766775	0.908501
574	Nfe2l2	0.29521	-0.0646129	0.767834	0.908542
575	Dlg1	0.291179	0.0144203	0.770914	0.908542
576	Smurf1	0.290606	-0.00110696	0.771353	0.908542
577	Rab7	0.289349	0.0233716	0.772314	0.908596
578	Pdyn	0.285799	0.130008	0.775032	0.908596
579	Tlr4	0.283192	-0.0943205	0.777029	0.909871
580	Tnrc6a	0.280992	-0.0284131	0.778716	0.91078
581	Ifnar1	0.278145	0.0224697	0.780901	0.911468
582	Nfkb1	0.277849	-0.0194774	0.781128	0.911468
583	Samhd1	0.271138	-0.0825655	0.786285	0.91535
584	Pros1	0.268826	0.000598062	0.788063	0.91552
585	Gm2a	0.268568	0.00760077	0.788262	0.91552
586	Galr1	0.265961	-0.0178528	0.790269	0.916006
587	Avpr2	0.26474	-0.0401368	0.791209	0.916006
588	Sod1	0.26426	0.0129371	0.79158	0.916006
589	Phkb	0.262078	-0.0317767	0.793261	0.916006
590	Clasp2	0.259286	0.00429709	0.795414	0.916425
591	Man1a2	0.259231	-0.0187939	0.795457	0.916425
592	Chrm5	0.251318	-0.0498989	0.801569	0.921343
593	Pias1	0.24749	-0.0358354	0.804529	0.92275
594	Crhr2	0.239337	-0.0246687	0.810844	0.92275
595	Itga8	0.237137	-0.0182132	0.812551	0.92275
596	Cdk6	0.235695	-0.0387561	0.81367	0.92275
597	Usp34	0.235325	-0.0800004	0.813957	0.92275
598	Dapk2	0.234567	-0.167715	0.814545	0.92275
599	Aplp2	0.232367	0.0173815	0.816253	0.92275
600	Tcf4	0.230647	0.0347235	0.817589	0.92275
601	Grm1	0.229686	0.0568671	0.818336	0.92275
602	Bmpr1b	0.229556	-0.0318289	0.818437	0.92275
603	Cacna1c	0.223917	-0.0311225	0.822822	0.92414
604	Ednrb	0.223455	0.0358475	0.823181	0.92414
605	Dcn	0.222457	-0.106569	0.823958	0.92414
606	Gucy1a2	0.221976	-0.0058492	0.824333	0.92414
607	Lpar6	0.211419	-0.0440306	0.83256	0.928017
608	Meg3	0.210402	0.000716494	0.833354	0.928017
609	Tenm2	0.208535	-0.0577157	0.834812	0.928017
610	Dlk1	0.208017	-0.0398484	0.835216	0.928017
611	Sstr4	0.189676	-0.016352	0.849563	0.934258
612	Ptpn11	0.185572	0.000193569	0.852781	0.934258
613	Bdnf	0.184906	-0.100534	0.853303	0.934258
614	Col3a1	0.175532	0.112458	0.860661	0.940614
615	Maml2	0.173665	0.0254896	0.862129	0.941189
616	Pltp	0.170023	-0.0834988	0.864992	0.942011
617	Wwp2	0.16932	-0.0377889	0.865545	0.942011
618	Hsp90aa1	0.168469	0.000541968	0.866214	0.942011
619	P2rx4	0.167915	-0.0740342	0.86665	0.942011
620	Ssh2	0.162941	-0.0539515	0.870565	0.9428
621	Dock1	0.162202	-0.0236111	0.871147	0.9428
622	Slc6a11	0.160538	-0.0410934	0.872457	0.943197
623	Lpl	0.155195	0.0379523	0.876668	0.943919
624	Lama2	0.155028	0.0125739	0.876799	0.943919
625	Abi1	0.154899	-0.00500406	0.876901	0.943919
626	Cldn5	0.146986	0.0297941	0.883143	0.947641
627	Ift88	0.142548	0.00515393	0.886647	0.950255
628	Ksr2	0.14142	-0.0632319	0.887538	0.950255
629	Agtr2	0.130882	-0.0628642	0.895869	0.958148
630	Il1rap	0.116997	-0.0889646	0.906863	0.962264
631	Id2	0.114464	-0.00221246	0.90887	0.962264
632	Id1	0.113872	-0.00846054	0.909339	0.962264
633	Rb1cc1	0.0986375	-0.0153623	0.921426	0.972541
634	Vim	0.0954759	-0.0382159	0.923937	0.97359
635	Rspo2	0.0904285	0.059888	0.927947	0.974965
636	Slc39a10	0.0817018	-0.0764683	0.934884	0.978936
637	Emcn	0.0700909	-0.0880844	0.944121	0.982197
638	Slco3a1	0.0661527	-0.0773065	0.947256	0.982197
639	Gria4	0.0660233	-0.0316908	0.947359	0.982197
640	Ube3a	0.0651544	-0.0500576	0.948051	0.982197
641	Ptgs2	0.0648216	-0.0425736	0.948316	0.982197
642	Rbp4	0.0642114	0.0271401	0.948802	0.982197
643	Lifr	0.0617894	-0.0795325	0.950731	0.982951
644	Cd84	0.0570008	-0.159708	0.954545	0.984067
645	Uvrag	0.0465177	-0.0488292	0.962898	0.989388
646	C1s1/2	0.045963	-0.0842134	0.96334	0.989388
647	Sh3gl3	0.0455563	-0.109945	0.963664	0.989388
648	Uqcr10	0.0383087	0.0114739	0.969442	0.992631
649	Anapc16	0.0325402	-0.0446076	0.974041	0.992631
650	Cntn5	0.0323368	0.0225312	0.974203	0.992631
651	Acta2	0.0314124	-0.17542	0.974941	0.992631
652	Srgn	0.0294341	0.029564	0.976518	0.992631
653	Nf1	0.0279735	-0.0157633	0.977683	0.992631
654	Herc1	0.0226117	0.00270011	0.98196	0.992631
655	Prps2	0.0223899	-0.00891858	0.982137	0.992631
656	Gcg	0.0199124	-0.0494844	0.984113	0.992631
657	Grik2	0.0168248	-0.0369171	0.986576	0.992631
658	Rapgef2	0.0160482	-0.0443551	0.987196	0.992631
659	Tspan3	0.0159003	0.036672	0.987314	0.992631
660	Htr2c	0.0154566	-0.151374	0.987668	0.992631
661	Bin1	0.0101873	0.00942528	0.991872	0.99407
662	Atxn1	0.00811656	-0.0246499	0.993524	0.99407
663	Pik3cb	0.00785772	-0.0621346	0.993731	0.99407
664	Galr3	0.00743248	-0.139424	0.99407	0.99407
665	Ifngr2	-0.0120547	-0.02024	0.990382	0.99407
666	Cab39	-0.0167323	0.0120462	0.98665	0.992631
667	Aspa	-0.0174349	-0.0809379	0.98609	0.992631
668	Deptor	-0.0179156	-0.0285361	0.985706	0.992631
669	Adcy8	-0.0187476	-0.0726563	0.985042	0.992631
670	Fpr2	-0.0243497	-0.0658631	0.980574	0.992631
671	Sv2a	-0.0259027	0.00333208	0.979335	0.992631
672	Dscaml1	-0.0378465	-0.0118378	0.96981	0.992631
673	Slc5a7	-0.0411929	-0.0436711	0.967142	0.991941
674	Iapp	-0.0489212	-0.0571944	0.960982	0.989388
675	Acer3	-0.0582026	-0.127431	0.953587	0.984067
676	Fgfr2	-0.060828	-0.189016	0.951496	0.982951
677	Csf1r	-0.0687597	-0.0289391	0.945181	0.982197
678	Thrb	-0.0738256	0.0051788	0.941149	0.981386
679	Lpar2	-0.0760997	-0.0256367	0.93934	0.980522
680	Bcan	-0.0772275	-0.0884037	0.938443	0.980522
681	Cst7	-0.0775233	-0.137737	0.938207	0.980522
682	Sem1	-0.0846415	-0.0183486	0.932546	0.977512
683	Hdac9	-0.087119	-0.0567408	0.930577	0.976471
684	Rasal2	-0.0901511	-0.0468172	0.928167	0.974965
685	Prkcb	-0.0917412	-0.013916	0.926904	0.974965
686	Itga2	-0.0979534	-0.0599607	0.921969	0.972541
687	Zfyve9	-0.104295	-0.00358541	0.916935	0.969276
688	Atp2b1	-0.114002	-0.0128712	0.909236	0.962264
689	Nbea	-0.120047	-0.0313139	0.904446	0.961154
690	Slc10a6	-0.121601	-0.180668	0.903215	0.960867
691	Plppr1	-0.124078	0.000732212	0.901254	0.959801
692	Dnm1l	-0.125871	-0.0230287	0.899834	0.959311
693	Tenm4	-0.12687	-0.0735636	0.899043	0.959311
694	Gsk3b	-0.128571	-0.00974395	0.897697	0.959078
695	Cr1l	-0.146912	-0.0558954	0.883202	0.947641
696	Bche	-0.150517	-0.0877861	0.880357	0.94662
697	Spag9	-0.155398	-0.0205528	0.876508	0.943919
698	Adam22	-0.164383	0.0115845	0.869429	0.9428
699	Tiam1	-0.164772	-0.0569279	0.869124	0.9428
700	Ube4b	-0.184129	-0.0139756	0.853912	0.934258
701	Mecp2	-0.185461	-0.0426474	0.852868	0.934258
702	Thy1	-0.185646	-0.016375	0.852723	0.934258
703	Rgs12	-0.186052	-0.0965757	0.852404	0.934258
704	Pak2	-0.186792	-0.0528081	0.851824	0.934258
705	Ms4a2	-0.188715	-0.142881	0.850316	0.934258
706	Daam2	-0.199494	-0.123435	0.841877	0.93025
707	Tspo	-0.199512	-0.240563	0.841862	0.93025
708	Ulk2	-0.203284	-0.0656006	0.838913	0.929029
709	Avp	-0.204541	-0.190536	0.837931	0.92897
710	Atg2b	-0.206039	-0.0712167	0.836761	0.928702
711	Csmd3	-0.210014	-0.169445	0.833657	0.928017
712	Adora1	-0.217298	-0.00872316	0.827976	0.925113
713	Trim2	-0.218537	-0.017067	0.827011	0.925068
714	Rptor	-0.21887	-0.0260585	0.826751	0.925068
715	Crp	-0.225064	-0.17215	0.82193	0.92414
716	Calb1	-0.229501	-0.140252	0.81848	0.92275
717	Jun	-0.22963	-0.068876	0.818379	0.92275
718	Adrb2	-0.231498	-0.228136	0.816928	0.92275
719	Nup160	-0.236416	0.0172128	0.81311	0.92275
720	Pirb	-0.236896	-0.0890196	0.812737	0.92275
721	Mapk8	-0.238431	-0.0254837	0.811547	0.92275
722	Kcnq5	-0.245438	-0.0926386	0.806117	0.92275
723	Rb1	-0.252316	-0.10474	0.800797	0.921343
724	Atpif1	-0.262448	0.00051652	0.792976	0.916006
725	Dlg4	-0.274946	-0.0139186	0.783358	0.913004
726	Car8	-0.286039	-0.202849	0.774848	0.908596
727	Gpi1	-0.286113	-0.0179014	0.774791	0.908596
728	Fzd3	-0.292677	-0.0464347	0.769769	0.908542
729	Adam10	-0.293269	-0.073423	0.769317	0.908542
730	Lancl1	-0.29704	-0.0782087	0.766436	0.908501
731	Tab2	-0.298261	-0.111211	0.765504	0.908501
732	Psen1	-0.305101	-0.0658402	0.760289	0.908132
733	Pak1	-0.31233	0.00185676	0.754789	0.906734
734	Calcr	-0.316916	-0.174305	0.751308	0.90519
735	Pdgfd	-0.320632	-0.229422	0.748489	0.90448
736	Hspa4l	-0.325347	-0.00892273	0.744919	0.901839
737	C1qa	-0.335053	-0.178964	0.737585	0.901287
738	Hipk2	-0.336107	-0.104916	0.73679	0.901287
739	Robo1	-0.338011	-0.0614785	0.735355	0.901287
740	Tcf12	-0.339879	-0.0963564	0.733948	0.901287
741	Stxbp1	-0.352802	-0.0338296	0.724237	0.899247
742	Creb1	-0.356019	-0.0358937	0.721826	0.898912
743	Mapt	-0.361548	-0.0102725	0.71769	0.898912
744	Slc12a2	-0.36458	-0.136356	0.715425	0.898912
745	Fus	-0.366983	-0.0203838	0.713632	0.89878
746	Lrrc7	-0.376172	-0.0439579	0.706789	0.89808
747	Sall1	-0.377744	-0.125708	0.705621	0.89808
748	Cfh	-0.381275	-0.169993	0.702999	0.897768
749	Tspan5	-0.382255	-0.026376	0.702272	0.897768
750	Cd109	-0.382514	-0.18809	0.70208	0.897768
751	Gab1	-0.388744	-0.200806	0.697465	0.897768
752	St3gal6	-0.390057	-0.103742	0.696494	0.897768
753	Gnaq	-0.391444	-0.0187698	0.695469	0.897768
754	Ube2k	-0.396547	-0.0199529	0.691702	0.896252
755	Pfkp	-0.398359	-0.036748	0.690366	0.896252
756	Shprh	-0.398747	-0.0565936	0.69008	0.896252
757	Higd1b	-0.399542	-0.17057	0.689494	0.896252
758	Shtn1	-0.405015	-0.152672	0.685467	0.895362
759	Zeb1	-0.407067	-0.199827	0.683959	0.895362
760	Dbi	-0.407917	-0.0314976	0.683334	0.895362
761	Cd46	-0.41106	-0.0776466	0.681028	0.895362
762	Synpr	-0.414518	-0.206574	0.678495	0.895362
763	Cacnb2	-0.419898	-0.117361	0.67456	0.895362
764	Npy1r	-0.426499	-0.171342	0.669745	0.894185
765	Ago2	-0.437499	-0.0696116	0.661749	0.893049
766	Elmo1	-0.439348	-0.0300657	0.660409	0.893049
767	Fyn	-0.4485	-0.111468	0.653792	0.889773
768	Mc3r	-0.450331	-0.125006	0.652472	0.889773
769	Grm5	-0.456672	-0.0879166	0.647907	0.886893
770	Scg5	-0.464641	-0.0126168	0.642189	0.88504
771	Oprk1	-0.464733	-0.132776	0.642122	0.88504
772	Ptpn13	-0.473497	-0.158882	0.635859	0.88504
773	Nap1l5	-0.487641	-0.0176445	0.625804	0.877706
774	Grb2	-0.518351	-0.0355998	0.604214	0.865654
775	Gabrg3	-0.530498	-0.0845131	0.595767	0.860935
776	Atg4c	-0.531663	-0.0634204	0.59496	0.860935
777	Tkt	-0.547267	-0.0236957	0.584195	0.849121
778	Rictor	-0.54747	-0.0817717	0.584056	0.849121
779	Megf11	-0.555864	-0.258454	0.578304	0.845473
780	Msr1	-0.564536	-0.288419	0.57239	0.844233
781	Drd1	-0.567642	-0.167511	0.570278	0.843607
782	Adra1d	-0.570175	-0.228703	0.568559	0.84231
783	Fbn1	-0.581601	-0.288017	0.560836	0.837068
784	Ghr	-0.587517	-0.212863	0.556856	0.832594
785	Ugt8a	-0.590679	-0.215108	0.554736	0.832594
786	Rasgrf2	-0.592454	-0.165455	0.553547	0.832401
787	Ctnnd2	-0.592786	-0.0905848	0.553324	0.832401
788	Crh	-0.595097	-0.196101	0.551778	0.832401
789	Snrpn	-0.596743	0.00411273	0.550679	0.832401
790	Bace1	-0.601014	-0.0527586	0.547831	0.832401
791	P2ry14	-0.602012	-0.378588	0.547166	0.832401
792	Gabrb2	-0.602142	-0.0308358	0.54708	0.832401
793	Stat2	-0.602327	-0.111385	0.546957	0.832401
794	Rnf144a	-0.602585	-0.142821	0.546785	0.832401
795	Gab2	-0.606394	-0.228655	0.544253	0.832401
796	Cacna1b	-0.630836	-0.122234	0.528148	0.825846
797	Itpr1	-0.631465	-0.030574	0.527737	0.825846
798	Tspan7	-0.641338	-0.0270686	0.521303	0.825222
799	Cckbr	-0.642909	-0.0357459	0.520283	0.825222
800	Rgs7	-0.643224	-0.0608581	0.520079	0.825222
801	Prkca	-0.65245	-0.109893	0.514111	0.825222
802	Dscam	-0.654576	-0.10359	0.512741	0.825222
803	Brwd1	-0.661805	-0.0860556	0.508096	0.82409
804	Sox9	-0.68107	-0.265681	0.495827	0.819262
805	Syn3	-0.686173	-0.179914	0.492604	0.819112
806	Entpd2	-0.692533	-0.258782	0.488603	0.819112
807	Grb10	-0.713407	-0.149519	0.475594	0.808833
808	Prkg1	-0.724038	-0.230702	0.469042	0.800414
809	Slc25a12	-0.725813	-0.0369644	0.467953	0.79992
810	Psma1	-0.728253	-0.0630025	0.466458	0.79992
811	Gas2	-0.73001	-0.261477	0.465384	0.79992
812	Dmd	-0.733319	-0.112172	0.463364	0.79992
813	Bmpr1a	-0.746816	-0.185319	0.455175	0.791608
814	Nlgn4l	-0.750625	-0.065672	0.452878	0.788987
815	Wscd1	-0.76965	-0.159429	0.441508	0.774575
816	Vav3	-0.778783	-0.408168	0.436107	0.771872
817	Slc6a3	-0.782832	-0.434762	0.433726	0.769017
818	Trip12	-0.786401	-0.042489	0.431633	0.767609
819	Comt	-0.788619	-0.0715244	0.430335	0.767085
820	Ryr3	-0.798511	-0.146423	0.424574	0.759375
821	Usp9x	-0.799269	-0.0561158	0.424135	0.759375
822	Uqcrq	-0.847987	-0.123096	0.396445	0.732801
823	Masp1	-0.852572	-0.172771	0.393897	0.729439
824	Rims1	-0.872114	-0.0557903	0.383146	0.714825
825	Map2k4	-0.88624	-0.0698867	0.375488	0.709388
826	Dnm1	-0.887497	-0.00800247	0.374811	0.709388
827	Dapk1	-0.894967	-0.095384	0.370805	0.707643
828	Add1	-0.895151	-0.0483859	0.370706	0.707643
829	Map2k6	-0.918225	-0.218631	0.358501	0.694489
830	Grid1	-0.921276	-0.186298	0.356906	0.693022
831	Ldha	-0.952393	-0.056716	0.340898	0.680585
832	Ncor1	-0.964669	-0.0692449	0.334711	0.67482
833	Abi2	-1.00037	-0.0740322	0.317131	0.652533
834	Grin2b	-1.00444	-0.0575171	0.315167	0.652533
835	Grip1	-1.01444	-0.260028	0.310372	0.649315
836	Gdnf	-1.02385	-0.284176	0.305905	0.646439
837	Cox4i1	-1.02661	-0.0336975	0.304606	0.646164
838	Grid2	-1.02944	-0.308376	0.303275	0.646164
839	Idnk	-1.03556	-0.285653	0.30041	0.644145
840	Pde1c	-1.04175	-0.308554	0.297528	0.644019
841	Pak3	-1.04269	-0.135098	0.297091	0.644019
842	Cblb	-1.04371	-0.203105	0.29662	0.644019
843	Epha4	-1.04842	-0.120444	0.294444	0.644019
844	Mapk10	-1.05244	-0.0421804	0.2926	0.644019
845	Tle4	-1.05806	-0.0828676	0.29003	0.644019
846	Fbxw11	-1.06236	-0.133468	0.288071	0.644019
847	Htr1a	-1.07993	-0.238519	0.280174	0.637761
848	Grik1	-1.08523	-0.338959	0.277818	0.637197
849	Gpr158	-1.09818	-0.0991087	0.272127	0.62847
850	Ptpn4	-1.11169	-0.185546	0.266271	0.616367
851	Csnk2a1	-1.11258	-0.0979506	0.265889	0.616367
852	Herc4	-1.12323	-0.249906	0.26134	0.613475
853	Lamp2	-1.13049	-0.140162	0.258268	0.610562
854	Atp6v1a	-1.15094	-0.0353448	0.249756	0.605703
855	Chrm1	-1.17969	-0.0729001	0.238122	0.595088
856	Stmn3	-1.18838	-0.0416076	0.234683	0.588177
857	Epha6	-1.19528	-0.45309	0.231978	0.587243
858	Mtmr3	-1.21894	-0.135023	0.222865	0.569987
859	Cox7c	-1.22146	-0.0470214	0.221912	0.569005
860	Ptprg	-1.22656	-0.242823	0.219987	0.566977
861	Chrna4	-1.22824	-0.168261	0.219355	0.566809
862	Alcam	-1.24514	-0.229508	0.213079	0.557798
863	Hmgb1	-1.26156	-0.0579123	0.207107	0.547901
864	Dynll1	-1.29042	-0.108923	0.196904	0.537989
865	Cdc27	-1.29815	-0.106939	0.194236	0.532152
866	Dcc	-1.29858	-0.194313	0.194089	0.532152
867	Itm2b	-1.31834	-0.0495654	0.18739	0.520527
868	Mib1	-1.32274	-0.119718	0.185922	0.517887
869	Dync1li2	-1.32929	-0.0576674	0.183754	0.515331
870	Camk1d	-1.34487	-0.118376	0.178667	0.506138
871	Nckap1	-1.35535	-0.060467	0.175305	0.50087
872	Nsg1	-1.37617	-0.0708069	0.168768	0.488147
873	Trpm7	-1.38374	-0.280171	0.16644	0.483836
874	Sort1	-1.40004	-0.126988	0.161501	0.470847
875	Maged1	-1.45449	-0.0419502	0.14581	0.444543
876	Wasf1	-1.46353	-0.094169	0.143322	0.439637
877	Taldo1	-1.48513	-0.125414	0.13751	0.425728
878	Atg13	-1.48663	-0.124146	0.137114	0.425728
879	Snn	-1.50556	-0.10477	0.132181	0.41858
880	Wac	-1.53041	-0.149922	0.125916	0.410112
881	Gphn	-1.53246	-0.149301	0.125409	0.409834
882	Selenow	-1.53575	-0.0507806	0.1246	0.408524
883	Bmpr2	-1.57593	-0.094441	0.115043	0.391302
884	Pde10a	-1.57667	-0.296339	0.114873	0.391302
885	Grm8	-1.57835	-0.218744	0.114486	0.391302
886	Prkce	-1.60187	-0.0775214	0.109185	0.38115
887	Cnksr2	-1.60787	-0.0840696	0.107863	0.379941
888	Sstr1	-1.6098	-0.251386	0.107442	0.379941
889	Atp2a2	-1.64528	-0.069264	0.0999127	0.364645
890	Park7	-1.65053	-0.0754187	0.098835	0.363364
891	Gnai2	-1.65397	-0.15466	0.0981343	0.362119
892	Nell2	-1.68029	-0.0836069	0.0929	0.350932
893	Dgkg	-1.68065	-0.281259	0.0928317	0.350932
894	Sema5a	-1.68464	-0.169407	0.0920581	0.350932
895	Atp6v1h	-1.69701	-0.0924951	0.089695	0.346313
896	Map2k1	-1.69718	-0.0861294	0.0896636	0.346313
897	Sparcl1	-1.72082	-0.0716907	0.0852831	0.338216
898	Hsph1	-1.72419	-0.0887293	0.0846741	0.337347
899	Kidins220	-1.73778	-0.106229	0.0822502	0.330385
900	Ndufs1	-1.75133	-0.112486	0.0798893	0.326079
901	Chl1	-1.75941	-0.210478	0.0785082	0.321755
902	Apba1	-1.76207	-0.206459	0.0780574	0.321224
903	Gabrb3	-1.76227	-0.0890517	0.078023	0.321224
904	Bsg	-1.7767	-0.0938708	0.0756184	0.317007
905	Ftl1	-1.79097	-0.104175	0.0732984	0.313241
906	Ppp3ca	-1.79443	-0.0838277	0.0727452	0.312211
907	Dynll2	-1.79694	-0.0488933	0.0723451	0.311832
908	Pcsk1n	-1.80903	-0.0823758	0.070446	0.306287
909	Akt3	-1.84333	-0.123801	0.0652811	0.295131
910	Pfkl	-1.84984	-0.108971	0.0643371	0.293777
911	Fth1	-1.85516	-0.0519845	0.0635732	0.29162
912	Ncam1	-1.87078	-0.108125	0.061375	0.286799
913	Mef2a	-1.92893	-0.176324	0.0537394	0.257126
914	Kcnj3	-1.9303	-0.144288	0.0535697	0.257126
915	Plcb4	-1.94193	-0.253972	0.0521457	0.255847
916	Ctsb	-1.95121	-0.0656915	0.051032	0.253891
917	Dgki	-1.97292	-0.181981	0.0485051	0.244975
918	Mcu	-1.98314	-0.334475	0.0473517	0.240364
919	Prkar2b	-1.99551	-0.165562	0.0459873	0.239503
920	Dlgap2	-2.01551	-0.168385	0.0438508	0.232015
921	Serinc3	-2.03583	-0.114017	0.0417671	0.223353
922	Atp8a1	-2.16603	-0.156648	0.0303088	0.173193
923	Grn	-2.23963	-0.465287	0.0251146	0.149492
924	Clstn1	-2.25141	-0.0793075	0.0243594	0.146744
925	Pde1a	-2.26822	-0.105177	0.0233159	0.143042
926	Pten	-2.31875	-0.1462	0.0204087	0.129729
927	Grm3	-2.32618	-0.125519	0.0200089	0.129729
928	Gria1	-2.38904	-0.175202	0.0168923	0.11187
929	Rab1a	-2.39618	-0.139155	0.016567	0.111188
930	Sulf2	-2.53316	-0.301399	0.0113039	0.0802875
931	Prkacb	-2.55038	-0.103966	0.0107607	0.078374
932	Sptbn1	-2.5824	-0.110882	0.00981164	0.0737717
933	Rtn1	-2.59479	-0.0864275	0.009465	0.0722519
934	Camk2n1	-2.62956	-0.180644	0.00854948	0.0667928
935	Spock1	-2.6399	-0.112892	0.0082931	0.0663448
936	Fau	-2.66658	-0.117698	0.0076628	0.0627668
937	Gls	-2.68858	-0.173346	0.00717569	0.0597974
938	Dnm3	-2.73402	-0.191125	0.00625655	0.0534747
939	Psap	-2.77708	-0.092645	0.00548489	0.0481131
940	Itm2c	-2.80334	-0.0839632	0.00505766	0.0465897
941	Syt1	-2.84486	-0.0629733	0.00444304	0.0417048
942	Gabrb1	-2.90148	-0.277371	0.00371408	0.0360591
943	Atp6v0a1	-2.95633	-0.131445	0.00311321	0.0311321
944	Stmn2	-2.97135	-0.129202	0.00296498	0.0299493
945	Rps9	-3.06636	-0.149505	0.00216683	0.0230513
946	Pik3r1	-3.06884	-0.228639	0.00214894	0.0230513
947	Nrsn1	-3.12347	-0.193697	0.00178731	0.0194273
948	Ttc3	-3.24298	-0.149941	0.00118285	0.0132905
949	Cntn1	-3.44447	-0.180101	0.000572174	0.00689366
950	Rtn4	-3.52695	-0.142737	0.000420374	0.00532119
951	Ppp2r2c	-3.56816	-0.13222	0.000359493	0.00473017
952	Tubb5	-3.5904	-0.119538	0.000330165	0.00446169
953	Mllt11	-3.59157	-0.134813	0.000328693	0.00446169
954	Cspg5	-3.61446	-0.241054	0.000300976	0.00418022
955	Calm2	-3.69636	-0.0872954	0.00021871	0.00321632
956	Gnb1	-3.73717	-0.144407	0.000186104	0.00277768
957	6330403K07Rik	-3.77856	-0.197159	0.000157735	0.00238992
958	Adcy1	-3.82403	-0.174803	0.000131289	0.00201983
959	Scn2a	-3.84242	-0.192068	0.000121825	0.00190351
960	Nnat	-3.88338	-0.739701	0.000103015	0.00163517
961	Olfm1	-4.19109	-0.108812	2.77623e-05	0.000487057
962	Myl6	-4.22342	-0.175963	2.4062e-05	0.000429679
963	Aldoa	-4.26033	-0.0898316	2.04129e-05	0.000371143
964	Nrcam	-4.30226	-0.230939	1.69066e-05	0.000313085
965	Cpe	-4.35634	-0.144047	1.32256e-05	0.00024954
966	Atp2b4	-4.40027	-0.325155	1.08118e-05	0.000211995
967	Gnao1	-4.43495	-0.150286	9.20927e-06	0.000184185
968	Sh3gl2	-4.44366	-0.190013	8.84411e-06	0.000180492
969	Cyfip2	-4.67065	-0.182458	3.00253e-06	6.67228e-05
970	Gnai1	-4.73351	-0.32453	2.20671e-06	5.01526e-05
971	Syn2	-4.73957	-0.295704	2.14169e-06	4.98068e-05
972	Hsp90ab1	-4.74845	-0.130757	2.04984e-06	4.88057e-05
973	Zwint	-4.75891	-0.166504	1.94639e-06	4.74729e-05
974	Ywhaq	-4.7708	-0.180856	1.83495e-06	4.58738e-05
975	Cd81	-4.79387	-0.289667	1.63591e-06	4.19463e-05
976	Rtn3	-4.95155	-0.129087	7.3626e-07	2.1036e-05
977	Gnas	-5.04283	-0.1468	4.58707e-07	1.43346e-05
978	Scd2	-5.16981	-0.194212	2.34337e-07	7.81123e-06
979	Pbx1	-5.21706	-0.283373	1.81782e-07	6.26834e-06
980	Tusc3	-5.73911	-0.257933	9.51743e-09	3.39908e-07
981	Eif4a2	-5.80844	-0.228877	6.30558e-09	2.3354e-07
982	Calm1	-5.83657	-0.0955928	5.32876e-09	2.04952e-07
983	Dync1h1	-5.9558	-0.284761	2.58803e-09	1.03521e-07
984	Ctxn1	-6.07328	-0.195948	1.25326e-09	5.68998e-08
985	Bex1/2	-6.11564	-0.237548	9.6173e-10	4.57967e-08
986	Map1b	-6.35996	-0.187452	2.01801e-10	1.06211e-08
987	Syp	-6.50534	-0.214082	7.75172e-11	4.30651e-09
988	Sv2b	-6.54163	-0.261012	6.085e-11	3.57941e-09
989	Tmsb10	-6.68812	-0.230975	2.26054e-11	1.41284e-09
990	Mapk1	-6.81015	-0.297383	9.74992e-12	6.49995e-10
991	Prnp	-6.83768	-0.19553	8.04878e-12	5.74913e-10
992	Ywhaz	-7.0693	-0.145014	1.55713e-12	1.19779e-10
993	Tmsb4x	-7.37958	-0.188384	1.58787e-13	1.44352e-11
994	Fxyd6	-7.97806	-0.828284	1.48648e-15	1.65164e-13
995	Slc17a7	-8.1281	-0.241394	4.36075e-16	5.45094e-14
996	Gap43	-8.27122	-0.469908	1.32595e-16	1.89421e-14
997	Gpm6a	-9.02865	-0.232706	1.73804e-19	2.89673e-17
998	Snca	-9.60766	-0.411763	7.42154e-22	1.48431e-19
999	Tuba1a/b/c	-9.83616	-0.26281	7.86528e-23	1.96632e-20

## Sheet: Cortical interneuron
	names	scores	logfoldchanges	pvals	pvals_adj
0	Ckb	8.25191	0.382254	1.55879e-16	1.55879e-13
1	Egr1	4.78947	0.632291	1.67219e-06	0.000374865
2	Ywhag	4.72964	0.124106	2.24919e-06	0.000374865
3	Pvalb	4.69227	0.554791	2.70194e-06	0.000385992
4	Stmn3	3.98679	0.146905	6.69745e-05	0.00744162
5	Sncb	3.79751	0.171431	0.00014616	0.0144118
6	Sptan1	3.71175	0.184737	0.00020583	0.0171525
7	Grin2a	3.61395	0.343314	0.000301565	0.0231973
8	Aldoc	3.45903	0.251772	0.000542121	0.0361414
9	Adora1	3.33003	0.375698	0.000868363	0.0510802
10	Nrgn	3.22473	0.251499	0.00126093	0.0700516
11	Thy1	3.16904	0.107091	0.00152944	0.075625
12	S100b	3.04878	0.396103	0.00229775	0.0957398
13	Serinc3	2.88176	0.225003	0.00395459	0.1521
14	Slc25a4	2.85416	0.0564563	0.00431502	0.154252
15	Ldhb	2.80993	0.153713	0.00495523	0.17087
16	Mid1	2.76184	0.550696	0.00574759	0.181576
17	Sh3gl2	2.71776	0.195726	0.00657259	0.188884
18	Ndrg4	2.71583	0.0962239	0.00661094	0.188884
19	Chchd10	2.59759	0.16243	0.00938794	0.233846
20	Mdh1	2.57444	0.105933	0.0100403	0.233846
21	Camk2g	2.56012	0.220948	0.0104635	0.233846
22	Fos	2.50755	0.490054	0.0121573	0.253277
23	Uqcr10	2.4958	0.160146	0.0125675	0.25648
24	Vmp1	2.44519	0.262324	0.0144775	0.274247
25	Lynx1	2.44376	0.184798	0.0145351	0.274247
26	Dync1i1	2.41873	0.26309	0.0155748	0.280557
27	Cplx1	2.41261	0.158102	0.0158388	0.280557
28	Ppp3ca	2.26016	0.162184	0.0238115	0.355395
29	Ambra1	2.24742	0.302159	0.0246132	0.356713
30	Mark3	2.2141	0.217731	0.0268221	0.369587
31	Ptk2	2.21108	0.291704	0.02703	0.369587
32	Acer3	2.19139	0.461777	0.0284238	0.377866
33	Itpr1	2.18734	0.22115	0.0287178	0.377866
34	Epha4	2.16418	0.32518	0.0304502	0.394092
35	Cox6c	2.16043	0.0968598	0.0307392	0.394092
36	Daam1	2.13985	0.216525	0.0323672	0.409712
37	Atg7	2.10553	0.300683	0.0352448	0.437192
38	Scg5	2.10361	0.14222	0.0354126	0.437192
39	Atp2b2	2.06732	0.13052	0.0387038	0.46631
40	Kcnq3	2.0497	0.205204	0.0403939	0.476983
41	Dync1i2	2.03286	0.238114	0.0420664	0.489144
42	Sptbn4	2.01465	0.136471	0.0439418	0.497167
43	Cox8a	2.00773	0.0824773	0.0446715	0.497167
44	Rgs6	1.99608	0.171142	0.0459249	0.504669
45	Kalrn	1.98167	0.167856	0.0475165	0.508949
46	Itpr2	1.97871	0.406014	0.0478492	0.508949
47	Scn8a	1.97076	0.169697	0.0487517	0.508949
48	Rab6a	1.95417	0.0598308	0.0506812	0.517155
49	Nsg1	1.94395	0.0715693	0.0519015	0.524258
50	Mapkap1	1.93546	0.231757	0.0529341	0.524459
51	Rps9	1.93516	0.126849	0.0529704	0.524459
52	Gria3	1.90485	0.195176	0.0567996	0.536018
53	Atp6v1a	1.88263	0.097043	0.05975	0.53663
54	Gria2	1.88007	0.11725	0.060099	0.53663
55	Adam22	1.87893	0.185143	0.0602539	0.53663
56	Tnrc6b	1.87799	0.232009	0.0603821	0.53663
57	Slc39a10	1.87612	0.268336	0.0606392	0.53663
58	Trim33	1.86254	0.31093	0.0625269	0.543713
59	Map1b	1.80868	0.0802274	0.0705009	0.587507
60	Ntm	1.73833	0.121785	0.082153	0.652008
61	Sparcl1	1.73053	0.0902769	0.083536	0.657764
62	Deptor	1.70254	0.236137	0.088655	0.673995
63	Hdac4	1.69187	0.219756	0.0906703	0.673995
64	Calm3	1.69108	0.0506584	0.0908211	0.673995
65	Hnrnpa2b1	1.68837	0.0405031	0.0913408	0.673995
66	Sptbn1	1.68802	0.0868756	0.0914071	0.673995
67	Hspa8	1.68669	0.0483005	0.0916633	0.673995
68	Mtmr3	1.66329	0.239962	0.0962549	0.689976
69	Gls	1.66008	0.130057	0.0968986	0.689976
70	Cd3g	1.6269	0.298133	0.103758	0.719276
71	Agtr1b	1.6229	0.405345	0.10461	0.719276
72	Rab1a	1.61915	0.118743	0.105415	0.719276
73	Xcl1	1.59802	0.175945	0.110038	0.736254
74	Rb1cc1	1.5962	0.140662	0.110445	0.736254
75	Herc1	1.59294	0.198587	0.111174	0.736254
76	Man1c1	1.58859	0.177717	0.112152	0.737845
77	Hc	1.57166	0.37465	0.11603	0.749821
78	Mt3	1.56801	0.0826574	0.11688	0.749821
79	Snrpn	1.56761	0.0612604	0.116972	0.749821
80	Slc4a4	1.55813	0.182502	0.119202	0.759248
81	Lrrk2	1.5492	0.321165	0.121335	0.76794
82	Kcna2	1.53764	0.117368	0.124136	0.780728
83	Rbfox3	1.52668	0.138433	0.12684	0.786683
84	Stat3	1.52426	0.276151	0.127443	0.786683
85	Map2k5	1.51276	0.242429	0.13034	0.786878
86	Irs2	1.50363	0.2059	0.132677	0.786878
87	Tbl1x	1.50225	0.212598	0.133034	0.786878
88	Crebbp	1.49568	0.227804	0.134737	0.786878
89	Sipa1l1	1.49533	0.131281	0.134827	0.786878
90	Cyfip1	1.49524	0.143493	0.134853	0.786878
91	Atg13	1.47006	0.128548	0.141546	0.793373
92	Robo2	1.46636	0.201803	0.142552	0.793373
93	Mef2c	1.46542	0.090036	0.142807	0.793373
94	Nfkb1	1.45599	0.350973	0.145396	0.79795
95	Pfkm	1.44651	0.0857009	0.148035	0.800657
96	Grin2b	1.44355	0.1625	0.148867	0.800657
97	Slc44a1	1.44335	0.213686	0.148922	0.800657
98	Gdnf	1.41713	0.407489	0.156444	0.812638
99	Lifr	1.4159	0.142322	0.156805	0.812638
100	Rapgef2	1.40909	0.0683777	0.158809	0.812638
101	Lpin1	1.4082	0.117496	0.159072	0.812638
102	Atp1b1	1.39921	0.0368713	0.161749	0.821061
103	Tank	1.381	0.164847	0.16728	0.839365
104	Ctsd	1.37907	0.0989715	0.167873	0.839365
105	Emcn	1.3727	0.322843	0.169845	0.84058
106	Spag9	1.36747	0.116802	0.171478	0.84058
107	Tenm2	1.35705	0.213973	0.174765	0.84921
108	Adora2a	1.35384	0.296453	0.175786	0.84921
109	Ppp1r1b	1.34841	0.183068	0.177526	0.853489
110	Htr2a	1.34283	0.255624	0.179326	0.858018
111	Rock2	1.33953	0.150647	0.180399	0.859045
112	Adra1d	1.31978	0.205705	0.186909	0.870495
113	Rpia	1.31904	0.244699	0.187156	0.870495
114	Pik3cb	1.29811	0.248574	0.194251	0.889918
115	Maml3	1.27396	0.307981	0.202676	0.907149
116	Hsph1	1.25051	0.100669	0.211112	0.934123
117	Ube4b	1.24424	0.102507	0.21341	0.940131
118	Ntsr2	1.23812	0.126655	0.215671	0.945795
119	Wdr41	1.23565	0.195966	0.216587	0.945795
120	Pik3c3	1.23057	0.202683	0.218484	0.947259
121	Sstr2	1.22968	0.16287	0.218817	0.947259
122	Ptgds	1.22618	0.0475763	0.220133	0.948848
123	Snap25	1.21946	0.0459453	0.222669	0.949283
124	Tcf7l2	1.21838	0.333069	0.223081	0.949283
125	Eif4g3	1.21581	0.0924609	0.224058	0.949399
126	Mmp2	1.21087	0.400301	0.225945	0.953354
127	Aldh1l1	1.20697	0.237103	0.227443	0.955644
128	Nrsn1	1.18915	0.106035	0.234381	0.973745
129	Creb1	1.18841	0.253989	0.234673	0.973745
130	Tardbp	1.16219	0.0970703	0.245157	0.986785
131	Pgls	1.16145	0.152858	0.245458	0.986785
132	Astn2	1.16042	0.0808798	0.245879	0.986785
133	Meg3	1.15963	0.08286	0.246201	0.986785
134	Sos1	1.15395	0.16468	0.248521	0.986785
135	Sox5	1.1464	0.163771	0.251632	0.986785
136	Dgkb	1.14309	0.2093	0.253002	0.986785
137	Pde7b	1.1381	0.219906	0.255078	0.986785
138	Sulf2	1.12675	0.110415	0.25985	0.986785
139	Bmpr1a	1.11263	0.105584	0.265869	0.986785
140	Pgd	1.1107	0.187306	0.266697	0.986785
141	Cd109	1.10404	0.445111	0.269577	0.986785
142	Bmpr2	1.09979	0.0919447	0.271423	0.986785
143	Prkag2	1.09263	0.177356	0.274555	0.986785
144	Olig2	1.08419	0.171082	0.27828	0.986785
145	Crhr1	1.08335	0.246733	0.278653	0.986785
146	Cox4i1	1.07812	0.0238279	0.280981	0.986785
147	Ctnnb1	1.06429	0.177302	0.287195	0.986785
148	Col3a1	1.06365	0.410379	0.287486	0.986785
149	Fus	1.06232	0.0655407	0.28809	0.986785
150	Inpp5a	1.05106	0.120201	0.293229	0.986785
151	Vipr1	1.04262	0.246678	0.297123	0.986785
152	Grk3	1.03625	0.0990092	0.300084	0.986785
153	Cd74	1.02914	0.216502	0.303412	0.986785
154	Cast	1.02598	0.160198	0.304899	0.986785
155	Psmd1	1.02371	0.128358	0.305971	0.986785
156	Nav3	1.02258	0.171994	0.306507	0.986785
157	Cntn5	1.00737	0.24334	0.313756	0.986785
158	Dnm1	1.00713	0.0169104	0.313874	0.986785
159	Ghr	1.00629	0.277121	0.314278	0.986785
160	Ptprc	1.00115	0.434654	0.316753	0.986785
161	Rgs5	0.998733	0.20233	0.317924	0.986785
162	Ppargc1a	0.998535	0.0798662	0.31802	0.986785
163	Bsg	0.997202	0.0530796	0.318666	0.986785
164	Phc2	0.995573	0.163445	0.319458	0.986785
165	Crh	0.990241	0.187614	0.322056	0.986785
166	Rims2	0.984613	0.0931346	0.324814	0.986785
167	Plcl1	0.982589	0.142382	0.32581	0.986785
168	Lancl1	0.977652	0.0839814	0.328246	0.986785
169	Add1	0.976319	0.0941301	0.328906	0.986785
170	Htr6	0.967828	0.174348	0.33313	0.986785
171	Pcp2	0.960324	0.23574	0.336892	0.986785
172	Rhobtb1	0.955881	0.232561	0.339133	0.986785
173	Tnks	0.951882	0.178916	0.341157	0.986785
174	Rtn3	0.947241	-0.00050326	0.343516	0.986785
175	Hipk2	0.947192	0.113512	0.343541	0.986785
176	Id2	0.946352	0.0838442	0.343969	0.986785
177	Epb41l3	0.940724	0.0745987	0.346846	0.986785
178	Wdr59	0.935738	0.132361	0.349408	0.986785
179	Pdgfd	0.931295	0.467205	0.351701	0.986785
180	Efna5	0.927987	0.221652	0.353414	0.986785
181	Dbi	0.924729	0.114096	0.355107	0.986785
182	Jak2	0.922458	0.0973315	0.35629	0.986785
183	Ndrg2	0.915694	0.0563172	0.359827	0.986785
184	Fbxw7	0.904389	0.165983	0.365789	0.986785
185	Vegfa	0.9035	0.0838167	0.36626	0.986785
186	Tyrobp	0.903303	0.168806	0.366365	0.986785
187	Rgl1	0.899057	0.0941836	0.368622	0.986785
188	Neu4	0.898662	0.0588826	0.368833	0.986785
189	Cdc14b	0.897378	0.305115	0.369517	0.986785
190	Cckbr	0.889331	0.0949922	0.373825	0.986785
191	Smad3	0.887801	0.161595	0.374648	0.986785
192	Ctnna1	0.884246	0.172163	0.376563	0.986785
193	Tnrc6c	0.882568	0.0416306	0.37747	0.986785
194	Rpe	0.882272	0.0870846	0.37763	0.986785
195	Ift88	0.877384	0.217771	0.380278	0.986785
196	Trp53	0.875311	0.107397	0.381405	0.986785
197	Gas2	0.875064	0.212091	0.381539	0.986785
198	Ncor2	0.8683	0.120351	0.38523	0.986785
199	Sv2b	0.862376	0.0746435	0.388481	0.986785
200	Snhg11	0.857834	0.0536188	0.390984	0.986785
201	Atp2a2	0.854378	0.0345839	0.392895	0.986785
202	Rspo2	0.851712	0.149347	0.394374	0.986785
203	Homer1	0.848898	0.104323	0.395938	0.986785
204	Mbp	0.846775	0.0870656	0.39712	0.986785
205	Prickle1	0.846775	0.0980236	0.39712	0.986785
206	Ndufa13	0.844554	0.0580743	0.39836	0.986785
207	Cst7	0.843863	0.354494	0.398746	0.986785
208	Mapk8	0.843221	0.0891718	0.399105	0.986785
209	Sema6d	0.839419	0.0570679	0.401234	0.986785
210	Foxo3	0.837148	0.165883	0.402509	0.986785
211	Atp1a2	0.830632	0.0544944	0.406182	0.986785
212	Selplg	0.830336	0.289251	0.406349	0.986785
213	Fpr3	0.82841	0.207219	0.407438	0.986785
214	Higd1b	0.827966	0.041772	0.40769	0.986785
215	Pink1	0.826781	0.0548479	0.408361	0.986785
216	Atg2b	0.822486	0.0671199	0.4108	0.986785
217	Pou2f1	0.820363	0.102716	0.412009	0.986785
218	Serpine2	0.820067	0.0634802	0.412178	0.986785
219	Gpr17	0.807922	0.0909048	0.419135	0.986785
220	Gba	0.807873	0.0578646	0.419164	0.986785
221	Lamp2	0.807823	0.109577	0.419192	0.986785
222	Atf6	0.806441	0.0981778	0.419989	0.986785
223	Ace2	0.804713	0.294312	0.420985	0.986785
224	Nr3c1	0.801751	0.0563059	0.422697	0.986785
225	Pllp	0.793408	-0.0286156	0.42754	0.986785
226	Rit2	0.791186	0.10897	0.428835	0.986785
227	Cab39l	0.789656	0.142895	0.429729	0.986785
228	Fbxo33	0.788866	0.0141384	0.430191	0.986785
229	Vegfb	0.782744	0.0588046	0.433778	0.986785
230	Robo1	0.781756	0.0555821	0.434358	0.986785
231	Grid1	0.781213	0.110778	0.434677	0.986785
232	Camk2n1	0.775882	0.070397	0.437819	0.986785
233	Apoe	0.774944	0.0579225	0.438373	0.986785
234	Dynll2	0.774006	-0.00509999	0.438927	0.986785
235	Kcnd2	0.773857	0.110495	0.439015	0.986785
236	Wwp1	0.773611	0.122508	0.439161	0.986785
237	Ptpn13	0.773364	0.131103	0.439307	0.986785
238	Gcgr	0.772574	0.20655	0.439775	0.986785
239	Pdyn	0.770698	0.0592645	0.440886	0.986785
240	Ret	0.770254	0.131201	0.441149	0.986785
241	Fabp7	0.767686	0.225584	0.442674	0.986785
242	Agtr2	0.760577	0.183656	0.44691	0.986785
243	Rictor	0.755542	0.158685	0.449924	0.986785
244	Gab2	0.754801	0.164417	0.450368	0.986785
245	Mc5r	0.750358	0.0562496	0.453039	0.986785
246	Itga8	0.738756	0.122469	0.460055	0.986785
247	Fnip2	0.736535	0.16171	0.461405	0.986785
248	Idnk	0.726167	0.0500923	0.467736	0.986785
249	Foxo1	0.726118	0.112358	0.467767	0.986785
250	Htr1a	0.725476	0.0536614	0.46816	0.986785
251	Dlk1	0.719305	0.246947	0.471953	0.986785
252	Agt	0.718466	0.165781	0.47247	0.986785
253	Neo1	0.713825	0.135849	0.475335	0.986785
254	Stxbp1	0.712196	0.00665378	0.476344	0.986785
255	Cblb	0.711751	0.121318	0.476619	0.986785
256	Gucy1a2	0.709283	0.07401	0.478149	0.986785
257	Pak3	0.705827	0.0600284	0.480296	0.986785
258	Shc3	0.704099	0.085098	0.481371	0.986785
259	Megf11	0.703013	0.129188	0.482048	0.986785
260	Trio	0.701038	0.0728848	0.483279	0.986785
261	Mc2r	0.69541	0.10619	0.486798	0.986785
262	Ryr3	0.689684	-0.0137399	0.490393	0.986785
263	Spg11	0.688943	0.175391	0.490859	0.986785
264	Ago3	0.68371	0.130734	0.494158	0.986785
265	Tbl1xr1	0.682476	0.0744185	0.494938	0.986785
266	Nup160	0.681143	0.198667	0.495781	0.986785
267	S100a16	0.680057	0.0336954	0.496469	0.986785
268	Cacna1a	0.679267	0.050459	0.496969	0.986785
269	Ndufa10	0.671861	0.0520924	0.501672	0.986785
270	Irf2	0.671022	0.116403	0.502206	0.986785
271	Ep300	0.670232	0.0789375	0.50271	0.986785
272	Pros1	0.666974	0.0989123	0.504789	0.986785
273	Slc2a1	0.666925	0.116961	0.50482	0.986785
274	Grm5	0.666628	0.111541	0.50501	0.986785
275	Crip1	0.663222	0.03137	0.507189	0.986785
276	Il1rapl2	0.660161	0.0948231	0.509151	0.986785
277	Slc5a7	0.659865	0.196157	0.509341	0.986785
278	Edn1	0.656014	0.119162	0.511815	0.986785
279	Tmem119	0.65162	0.0761213	0.514646	0.986785
280	Prickle2	0.65088	0.0594731	0.515124	0.986785
281	Oprd1	0.650633	0.0684985	0.515284	0.986785
282	Cpb2	0.650485	0.107332	0.515379	0.986785
283	Aph1b/c	0.649201	0.161315	0.516208	0.986785
284	Akt1	0.643573	0.0742317	0.519852	0.986785
285	Dlg4	0.641104	0.0580587	0.521455	0.986785
286	Ptgs2	0.635871	0.438306	0.52486	0.986785
287	Dmd	0.62975	0.0337953	0.528858	0.986785
288	Cyfip2	0.621456	0.0326504	0.5343	0.986785
289	Phlpp1	0.62037	0.0350598	0.535014	0.986785
290	Ulk2	0.620221	0.157997	0.535112	0.986785
291	Cacng3	0.619432	0.111909	0.535632	0.986785
292	Ndufa4	0.616963	-0.0171006	0.537259	0.986785
293	Nlk	0.614643	0.0675485	0.538791	0.986785
294	Dnajc1	0.612964	0.102311	0.5399	0.986785
295	Dscam	0.610841	0.0248133	0.541305	0.986785
296	Vipr2	0.610743	0.096472	0.54137	0.986785
297	Icmt	0.604374	-0.00157683	0.545595	0.986785
298	Oprm1	0.598154	0.155296	0.549737	0.986785
299	Trem2	0.595537	0.309962	0.551485	0.986785
300	Maob	0.595142	0.29452	0.551749	0.986785
301	Cd46	0.594747	0.0636872	0.552013	0.986785
302	Atxn1	0.593365	0.0279364	0.552937	0.986785
303	Lep	0.592377	0.0768494	0.553598	0.986785
304	Hspa4l	0.591439	0.0371432	0.554226	0.986785
305	Pfkp	0.582849	0.061823	0.559995	0.986785
306	Polr2f	0.579295	0.0797649	0.56239	0.986785
307	Arpp21	0.575691	0.114097	0.564824	0.986785
308	Taldo1	0.573913	0.0569362	0.566026	0.986785
309	Uggt2	0.569075	0.00978387	0.569305	0.986785
310	C3	0.568878	0.425295	0.569439	0.986785
311	Pde1c	0.567594	0.09558	0.570311	0.986785
312	Ip6k2	0.563694	0.0594007	0.572962	0.986785
313	Bcas1	0.561818	0.0369989	0.57424	0.986785
314	Aspa	0.554413	0.0688081	0.579296	0.986785
315	Zbtb20	0.553524	0.0739873	0.579905	0.986785
316	Htr2c	0.550562	0.0373804	0.581934	0.986785
317	Oprk1	0.547353	0.138905	0.584136	0.986785
318	Cnksr2	0.546612	0.0464831	0.584645	0.986785
319	Ptpn1	0.546464	0.138741	0.584747	0.986785
320	Rtn4	0.545921	0.0374974	0.58512	0.986785
321	Grm8	0.543798	0.181327	0.58658	0.986785
322	P2rx4	0.542317	0.0246544	0.5876	0.986785
323	Pcp4	0.540343	0.0537377	0.588961	0.986785
324	Slc10a6	0.540195	-0.00153901	0.589063	0.986785
325	Sgk1	0.539454	0.0888038	0.589574	0.986785
326	Csf3r	0.536591	0.228265	0.59155	0.986785
327	P2ry12	0.532888	0.0541337	0.594111	0.986785
328	Pik3ca	0.531555	0.0599888	0.595034	0.986785
329	Lrp6	0.530469	0.0414789	0.595787	0.986785
330	Psme4	0.527655	0.0534285	0.597739	0.986785
331	Cop1	0.524446	0.0171631	0.599968	0.986785
332	Cd84	0.518225	0.209045	0.604301	0.986785
333	Mmp14	0.510771	0.101408	0.609512	0.986785
334	Cacnb4	0.509635	0.039075	0.610307	0.986785
335	Tgfb2	0.507068	0.165465	0.612107	0.986785
336	Itm2b	0.503464	0.0455918	0.614638	0.986785
337	Gm2a	0.497787	0.0234408	0.618634	0.986785
338	Galr2	0.497095	0.0845142	0.619122	0.986785
339	Lama2	0.494084	0.318301	0.621247	0.986785
340	Sec24b	0.492257	0.0337366	0.622537	0.986785
341	Trim2	0.489986	0.0259826	0.624144	0.986785
342	Ramp1	0.482532	-0.0124794	0.629428	0.986785
343	Tnf	0.479323	0.420417	0.631709	0.986785
344	Nell2	0.479224	0.0876283	0.631779	0.986785
345	Maml2	0.466931	0.236708	0.640549	0.986785
346	Drd2	0.465203	-0.111775	0.641786	0.986785
347	Igfbp7	0.463821	0.0947303	0.642776	0.986785
348	Gabra2	0.463228	0.0344122	0.643201	0.986785
349	Pde3b	0.453947	0.100942	0.649867	0.986785
350	Cpa3	0.453058	0.120198	0.650507	0.986785
351	Nrf1	0.450985	0.24887	0.652	0.986785
352	Prkn	0.450787	0.0705403	0.652143	0.986785
353	Maoa	0.449751	0.0635361	0.65289	0.986785
354	Edn3	0.446443	0.00590032	0.655277	0.986785
355	Pdgfra	0.443283	0.056211	0.657561	0.986785
356	Itgb8	0.440222	0.10615	0.659776	0.986785
357	Sem1	0.438495	0.0517642	0.661028	0.986785
358	Calb1	0.437853	0.0611427	0.661493	0.986785
359	Dnm1l	0.437803	0.0362805	0.661529	0.986785
360	Gria4	0.437013	0.0403196	0.662102	0.986785
361	Cacna1d	0.436174	0.0800133	0.66271	0.986785
362	Chrm2	0.433656	0.00883595	0.664538	0.986785
363	Avpr1a	0.430003	0.0774209	0.667193	0.986785
364	Flt1	0.428621	0.106417	0.668199	0.986785
365	Tlr4	0.426893	0.0536812	0.669457	0.986785
366	Ms4a4a	0.426498	0.00660973	0.669745	0.986785
367	Gphn	0.425017	0.107688	0.670824	0.986785
368	Fn1	0.424671	0.027056	0.671076	0.986785
369	Itgav	0.424178	0.121666	0.671436	0.986785
370	Itgax	0.421709	-0.0523093	0.673237	0.986785
371	Gpr158	0.416624	0.0182677	0.676953	0.986785
372	Pcsk6	0.412477	-0.00518872	0.67999	0.986785
373	Sall1	0.409219	0.0652007	0.682379	0.986785
374	Col4a5	0.407836	0.115564	0.683394	0.986785
375	Tgfb1	0.405072	-0.0215929	0.685425	0.986785
376	Myl9	0.40364	0.343191	0.686477	0.986785
377	Cacna1e	0.401419	0.0432057	0.688112	0.986785
378	Syn3	0.399789	0.0620086	0.689312	0.986785
379	Cd9	0.398901	-0.00894648	0.689966	0.986785
380	Ada	0.398555	0.142946	0.690221	0.986785
381	Ube2g1	0.39742	0.0741625	0.691058	0.986785
382	Tph2	0.394112	0.0157424	0.693498	0.986785
383	Npy2r	0.393668	0.015921	0.693826	0.986785
384	Pdgfrb	0.392976	0.0604552	0.694337	0.986785
385	Crp	0.392631	0.262915	0.694592	0.986785
386	Kcnj3	0.392631	-0.0147635	0.694592	0.986785
387	C1qc	0.39189	0.176863	0.695139	0.986785
388	Atg4c	0.38957	0.0398451	0.696855	0.986785
389	Sorl1	0.38488	0.0254829	0.700326	0.986785
390	C1s1/2	0.380338	0.154801	0.703695	0.986785
391	Gpnmb	0.377524	0.029849	0.705784	0.986785
392	Glul	0.377425	0.0477239	0.705858	0.986785
393	Tgfbr1	0.376783	0.10052	0.706335	0.986785
394	Gng7	0.373772	0.0711067	0.708574	0.986785
395	Gjb1	0.373031	0.166243	0.709125	0.986785
396	Dlg1	0.367551	0.0469435	0.713208	0.986785
397	Map4k4	0.363651	0.0412291	0.716118	0.986785
398	Dcn	0.362417	0.0395991	0.71704	0.986785
399	Cul5	0.362121	-0.0587811	0.717262	0.986785
400	Phkb	0.362071	-0.000875443	0.717299	0.986785
401	Rgs7	0.359011	-0.00504959	0.719587	0.986785
402	Cd14	0.356937	0.180088	0.721139	0.986785
403	Uvrag	0.348989	0.0900168	0.727098	0.986785
404	Adgrg1	0.346175	0.0725688	0.729211	0.986785
405	Abl2	0.338868	0.0125166	0.734709	0.986785
406	Lpl	0.337683	0.0672992	0.735602	0.986785
407	Ifngr2	0.333783	0.0868647	0.738543	0.986785
408	Tcf12	0.327168	-0.0568997	0.743541	0.986785
409	Gabrg3	0.32697	0.0471704	0.74369	0.986785
410	Atg5	0.324897	0.0939042	0.745259	0.986785
411	Samhd1	0.324452	0.0374842	0.745596	0.986785
412	Nrg1	0.322873	0.00827515	0.746792	0.986785
413	Calb2	0.315912	0.144704	0.75207	0.986785
414	Pomc	0.311715	-0.1652	0.755257	0.986785
415	Cacna2d1	0.310185	-0.0263285	0.75642	0.986785
416	Mc3r	0.30505	0.07154	0.760328	0.986785
417	Gja1	0.304853	0.0181873	0.760478	0.986785
418	Dicer1	0.30199	0.0268014	0.76266	0.986785
419	Grm7	0.301792	0.0621601	0.762811	0.986785
420	Rbpj	0.295522	-0.022386	0.767595	0.986785
421	Cyba	0.29335	-0.0606792	0.769255	0.986785
422	Fpr2	0.292659	-0.0201027	0.769783	0.986785
423	Penk	0.292313	-0.0798449	0.770047	0.986785
424	Crhr2	0.291968	0.107943	0.770311	0.986785
425	Cxcl2	0.289055	-0.0696709	0.772539	0.986785
426	Drd4	0.288018	-0.0967443	0.773333	0.986785
427	Galr3	0.28555	0.0268961	0.775223	0.986785
428	Map3k5	0.281304	0.0585928	0.778477	0.986785
429	Sstr3	0.279132	0.00481583	0.780144	0.986785
430	Mdga2	0.273652	0.042366	0.784352	0.986785
431	Prkg1	0.273504	-0.0315837	0.784466	0.986785
432	Fbln5	0.272072	-0.0633952	0.785567	0.986785
433	Bdnf	0.269505	0.0364162	0.787541	0.986785
434	Grin1	0.268814	0.00336385	0.788073	0.986785
435	Setx	0.267629	-0.181912	0.788985	0.986785
436	Mc4r	0.265012	-0.0149921	0.791	0.986785
437	Lpar1	0.261161	-0.072955	0.793968	0.986785
438	Gabrb2	0.259335	0.0416565	0.795377	0.986785
439	Creb5	0.258693	0.102385	0.795872	0.986785
440	Tenm4	0.257508	-0.00858676	0.796787	0.986785
441	Fgf2	0.251979	0.00864624	0.801057	0.986785
442	Grik2	0.251929	0.0823835	0.801096	0.986785
443	Camk2b	0.249165	0.0230936	0.803233	0.986785
444	Ftl1	0.246055	0.0368275	0.80564	0.986785
445	Gab1	0.245265	0.011048	0.806251	0.986785
446	Braf	0.243734	0.00193659	0.807437	0.986785
447	App	0.242895	0.00180975	0.808087	0.986785
448	Hecw1	0.2386	0.00356291	0.811416	0.986785
449	Plxna4	0.233959	0.0337062	0.815017	0.986785
450	Mapk14	0.231738	-0.000259046	0.816742	0.986785
451	Rptor	0.231491	0.00509849	0.816934	0.986785
452	Tle4	0.230503	0.0678794	0.817701	0.986785
453	Gcg	0.228134	-0.11904	0.819542	0.986785
454	Cd55	0.227739	-0.0046881	0.819849	0.986785
455	Nfe2l2	0.226653	-0.0739675	0.820694	0.986785
456	Atg10	0.226603	0.0372826	0.820732	0.986785
457	Mfge8	0.223592	-0.0865056	0.823075	0.986785
458	Srgn	0.222456	-0.00991115	0.823959	0.986785
459	Mertk	0.216631	-0.00445025	0.828496	0.986785
460	Il1rap	0.211348	0.0744557	0.832616	0.986785
461	Bcan	0.211151	-0.017392	0.83277	0.986785
462	Rasal2	0.20962	0.0797938	0.833964	0.986785
463	Tab2	0.209275	0.0108768	0.834234	0.986785
464	Rnf144a	0.209077	-0.00830524	0.834388	0.986785
465	Cldn5	0.205227	0.184619	0.837395	0.986785
466	Tjp1	0.201228	-0.0328324	0.840521	0.986785
467	Unc5c	0.200191	-0.0976318	0.841331	0.986785
468	Gsn	0.199895	0.0308636	0.841563	0.986785
469	Kdr	0.19945	-0.186869	0.84191	0.986785
470	Bcl2	0.199253	0.145186	0.842065	0.986785
471	Lgi2	0.199253	0.0123503	0.842065	0.986785
472	Mobp	0.199253	-0.0327545	0.842065	0.986785
473	Smurf1	0.199055	-0.0869434	0.842219	0.986785
474	Bace2	0.198858	-0.0271753	0.842374	0.986785
475	Slit2	0.197871	0.0425161	0.843146	0.986785
476	Artn	0.196933	0.0206422	0.84388	0.986785
477	Cfh	0.193477	0.024992	0.846586	0.986785
478	Vim	0.190416	-0.058276	0.848983	0.986785
479	Prps2	0.189626	-0.0235965	0.849602	0.986785
480	Pkn2	0.188688	0.0605706	0.850337	0.986785
481	Cst3	0.188639	-0.00731402	0.850376	0.986785
482	Ngfr	0.184393	-0.11064	0.853705	0.986785
483	Ncor1	0.183702	0.0171994	0.854247	0.986785
484	Nlgn4l	0.181184	0.0235022	0.856223	0.986785
485	Abca2	0.179851	0.0236586	0.85727	0.986785
486	C2	0.17832	-0.0566593	0.858471	0.986785
487	Pgm1	0.176395	0.0116248	0.859984	0.986785
488	P2rx7	0.176148	-0.0550977	0.860177	0.986785
489	Gad1	0.173334	0.0196274	0.862389	0.986785
490	Myl6	0.173038	0.0198705	0.862622	0.986785
491	Stk3	0.169681	-0.0792521	0.865261	0.987741
492	Uqcrq	0.166423	0.0491739	0.867824	0.98928
493	Dcc	0.155364	0.0774116	0.876534	0.992685
494	Skil	0.151957	-0.0468204	0.87922	0.992685
495	Auts2	0.150822	0.034458	0.880116	0.992685
496	Parn	0.150526	0.0254534	0.88035	0.992685
497	Ano6	0.14865	-0.125888	0.88183	0.992685
498	Sox6	0.146527	0.0248245	0.883505	0.992685
499	Emp1	0.144848	-0.00384288	0.884831	0.992685
500	Pde10a	0.14475	-0.0794028	0.884909	0.992685
501	Dynll1	0.140356	0.00506617	0.888379	0.993712
502	Lgr5	0.138628	-0.0369172	0.889744	0.994128
503	Hspa1b	0.133	-0.0852623	0.894194	0.99571
504	Camk1d	0.129939	-0.0934956	0.896615	0.99571
505	Gsk3b	0.127322	0.0227955	0.898685	0.99571
506	Sparc	0.125594	-0.0336178	0.900053	0.99571
507	Prkca	0.123768	0.00624218	0.901499	0.99571
508	Adcy8	0.12357	0.0225153	0.901655	0.99571
509	Mag	0.123274	-0.17943	0.90189	0.99571
510	Agtr1a	0.118337	-0.0533876	0.9058	0.99571
511	Dnm2	0.117152	-0.0323716	0.906739	0.99571
512	Sh3gl3	0.116708	-0.036115	0.907091	0.99571
513	Psma1	0.112216	0.00679657	0.910653	0.996912
514	Chrm1	0.10639	0.0327961	0.915273	0.996912
515	Myrf	0.10328	0.0069447	0.917741	0.996912
516	Zfyve9	0.100021	-0.0321023	0.920327	0.996912
517	Ednra	0.0996264	-0.01306	0.920641	0.996912
518	Grip1	0.0939984	0.0149253	0.92511	0.996912
519	Ntrk1	0.0908388	-0.146104	0.927621	0.996912
520	Ifnar1	0.0871361	-0.0143098	0.930563	0.996912
521	Ppp2r3a	0.0865437	-0.0144564	0.931034	0.996912
522	Spp1	0.0855563	-0.166247	0.931819	0.996912
523	Clec7a	0.0845196	-0.0332536	0.932643	0.996912
524	Slc6a3	0.0830385	-0.0986409	0.933821	0.996912
525	Kif5c	0.0821498	0.0170815	0.934528	0.996912
526	Pde4d	0.0818536	-0.0209668	0.934763	0.996912
527	Ctnna2	0.0777067	-0.0396433	0.938061	0.996912
528	Col1a1	0.0774598	-0.120671	0.938258	0.996912
529	Id1	0.0731153	-0.0245053	0.941714	0.996912
530	Egfr	0.0677341	-0.0158296	0.945997	0.996912
531	Chrna7	0.0644264	0.00419918	0.948631	0.996912
532	Abi1	0.0605263	-0.0140213	0.951736	0.996912
533	Ranbp2	0.0589465	-0.00578128	0.952995	0.996912
534	Hip1	0.0584528	0.0594119	0.953388	0.996912
535	Des	0.0575641	0.0251141	0.954096	0.996912
536	Rbp4	0.0558856	-0.0943019	0.955433	0.996912
537	Ugt8a	0.0522817	-0.074137	0.958304	0.996912
538	Gpr37	0.0518373	0.0422342	0.958658	0.996912
539	Vip	0.0407293	-0.0546792	0.967512	0.996912
540	Brwd1	0.0403344	0.0149044	0.967827	0.996912
541	Stmn2	0.0383103	0.0182819	0.96944	0.996912
542	Avpr2	0.0366811	-0.181577	0.970739	0.996912
543	Lpar2	0.031991	-0.196755	0.974479	0.996912
544	Entpd2	0.0291277	-0.0632589	0.976763	0.996912
545	Tspan5	0.0283871	0.0158465	0.977353	0.996912
546	Smad2	0.0272516	-0.0161227	0.978259	0.996912
547	Tnik	0.0270048	-0.00390717	0.978456	0.996912
548	Ptprs	0.0204387	0.00763601	0.983693	0.996912
549	Sorbs1	0.0194513	-0.00227327	0.984481	0.996912
550	Lpar3	0.0156006	-0.0233372	0.987553	0.996912
551	Cxcl14	0.0120954	-0.155893	0.99035	0.996912
552	Itm2c	0.0109599	0.0185646	0.991255	0.996912
553	Atp6v1h	0.0108612	-0.000287907	0.991334	0.996912
554	Cacna2d3	0.0087383	0.0291457	0.993028	0.996912
555	Ubr5	0.000197476	-0.0185937	0.999842	0.999842
556	Foxj1	-0.000592427	-0.0393375	0.999527	0.999842
557	Mecp2	-0.00636859	-0.00973787	0.994919	0.996912
558	Sort1	-0.00696101	-0.0379237	0.994446	0.996912
559	H2-Ab1	-0.00725723	-0.0883088	0.99421	0.996912
560	Cd6	-0.00765218	0.0155585	0.993895	0.996912
561	Sstr4	-0.0126384	-0.0614842	0.989916	0.996912
562	Zeb1	-0.0135271	0.0191922	0.989207	0.996912
563	Ccl2	-0.0146132	-0.0789471	0.988341	0.996912
564	Cbln2	-0.01486	0.0694095	0.988144	0.996912
565	Sv2a	-0.0159955	-0.0131774	0.987238	0.996912
566	Ctbp2	-0.0182665	-0.0890235	0.985426	0.996912
567	Glp2r	-0.0262643	-0.20501	0.979047	0.996912
568	Tacr3	-0.0279922	-0.0799679	0.977668	0.996912
569	Sbf2	-0.0288314	-0.0833107	0.976999	0.996912
570	Jun	-0.0294732	-0.0124099	0.976487	0.996912
571	Thsd4	-0.0300657	-0.285626	0.976015	0.996912
572	Mapt	-0.0341139	0.0144992	0.972786	0.996912
573	Cdk8	-0.0372735	0.00351952	0.970267	0.996912
574	Ssh2	-0.0381128	0.0358393	0.969598	0.996912
575	Pip5k1b	-0.0397913	0.0890798	0.968259	0.996912
576	Rgn	-0.0429509	0.0260175	0.965741	0.996912
577	Mt1	-0.0444814	-0.0367259	0.964521	0.996912
578	Btrc	-0.0454194	-0.0479053	0.963773	0.996912
579	Map2k1	-0.0472954	-0.00394141	0.962278	0.996912
580	Bmpr1b	-0.0478878	0.0281743	0.961806	0.996912
581	Ttc3	-0.0489739	0.0108747	0.96094	0.996912
582	Ror1	-0.0517386	-0.136351	0.958737	0.996912
583	Ahcyl1	-0.0534171	0.00796643	0.9574	0.996912
584	Arih1	-0.0557375	0.0263721	0.955551	0.996912
585	Masp1	-0.0594895	-0.0342954	0.952562	0.996912
586	Taok3	-0.0616618	-0.00701164	0.950832	0.996912
587	Dlgap2	-0.0692152	-0.0349796	0.944818	0.996912
588	Plp1	-0.0736584	-0.109357	0.941282	0.996912
589	B2m	-0.0738559	-0.0586884	0.941125	0.996912
590	Ppfia2	-0.0757813	-0.0586767	0.939593	0.996912
591	Abl1	-0.0765218	-0.0603103	0.939004	0.996912
592	Vtn	-0.0813106	-0.00298394	0.935195	0.996912
593	Grb10	-0.0846677	-0.00420689	0.932526	0.996912
594	Fyn	-0.0846677	-0.0119078	0.932526	0.996912
595	Tspo	-0.0891109	-0.093399	0.928994	0.996912
596	Epb41l2	-0.0906907	-0.0709048	0.927738	0.996912
597	Igf1r	-0.0984416	0.0108339	0.921582	0.996912
598	Ifng	-0.0998239	-0.186025	0.920484	0.996912
599	Glp1r	-0.106143	-0.246415	0.915469	0.996912
600	H2-Aa	-0.109599	-0.176699	0.912727	0.996912
601	Tbx21	-0.111278	-0.00995819	0.911396	0.996912
602	Epn2	-0.120164	-0.0393961	0.904353	0.99571
603	Rasa1	-0.121299	-0.0367515	0.903454	0.99571
604	Chrm5	-0.122534	-0.215399	0.902476	0.99571
605	Traf3	-0.129347	-0.138096	0.897083	0.99571
606	Dock1	-0.129692	-0.109823	0.89681	0.99571
607	Tagln	-0.133543	-0.00108448	0.893764	0.99571
608	Psen1	-0.142775	-0.0288871	0.886468	0.992685
609	Sos2	-0.14312	-0.107534	0.886195	0.992685
610	Chl1	-0.148551	0.0320747	0.881908	0.992685
611	Calm2	-0.151859	-0.0160354	0.879298	0.992685
612	Gfap	-0.161683	-0.256438	0.871555	0.98928
613	Nbea	-0.161831	-0.031976	0.871439	0.98928
614	Cd44	-0.163263	-0.146222	0.870311	0.98928
615	Ms4a2	-0.1643	-0.149481	0.869495	0.98928
616	Apod	-0.172001	-0.192753	0.863437	0.986785
617	Calca	-0.174025	-0.314984	0.861846	0.986785
618	Rock1	-0.177234	-0.031266	0.859324	0.986785
619	Clasp2	-0.178222	-0.0259974	0.858549	0.986785
620	Slc12a2	-0.178567	-0.100568	0.858277	0.986785
621	Nap1l5	-0.180246	-0.00160837	0.85696	0.986785
622	Atp2b4	-0.187306	-0.193545	0.851421	0.986785
623	Gnai2	-0.187602	-0.0343424	0.851189	0.986785
624	Serinc5	-0.192489	-0.0525758	0.847359	0.986785
625	Fzd3	-0.192687	-0.0463108	0.847204	0.986785
626	Lilra5	-0.192786	-0.303678	0.847127	0.986785
627	Bcl2l1	-0.193575	-0.0189082	0.846508	0.986785
628	Slc1a3	-0.193575	-0.0446637	0.846508	0.986785
629	Ptprj	-0.197574	-0.0129842	0.843378	0.986785
630	Casp3	-0.198266	-0.0935551	0.842837	0.986785
631	Csf1	-0.19945	-0.175243	0.84191	0.986785
632	Usp34	-0.210163	-0.123923	0.83354	0.986785
633	Trat1	-0.21041	-0.298882	0.833347	0.986785
634	Ddt	-0.215742	-0.0885718	0.829189	0.986785
635	Insr	-0.223197	-0.0779524	0.823382	0.986785
636	Sst	-0.224431	-0.0902829	0.822422	0.986785
637	Ltbp1	-0.225665	-0.212587	0.821462	0.986785
638	Atm	-0.22764	-0.24283	0.819926	0.986785
639	Ttr	-0.229368	0.00265747	0.818583	0.986785
640	C5ar1	-0.23001	-0.159194	0.818084	0.986785
641	St3gal6	-0.230503	-0.160943	0.817701	0.986785
642	Cnr1	-0.234404	-0.141758	0.814672	0.986785
643	Sox9	-0.234848	-0.139198	0.814327	0.986785
644	Lag3	-0.236625	-0.0605396	0.812948	0.986785
645	Scd2	-0.236872	-0.00917261	0.812756	0.986785
646	Cd3d	-0.237069	-0.28112	0.812603	0.986785
647	Dapk2	-0.238551	-0.283553	0.811454	0.986785
648	Itm2a	-0.240081	0.0587712	0.810267	0.986785
649	Ptpro	-0.241216	-0.0394617	0.809387	0.986785
650	Grn	-0.243438	-0.127995	0.807666	0.986785
651	Prex1	-0.253855	-0.0685275	0.799608	0.986785
652	Dscaml1	-0.255533	-0.087434	0.798311	0.986785
653	Hsp90aa1	-0.25973	-0.0373085	0.795072	0.986785
654	Lrrtm3	-0.262001	-0.0507929	0.793321	0.986785
655	Chrm3	-0.273356	-0.0840183	0.78458	0.986785
656	Apela	-0.275676	-0.251839	0.782797	0.986785
657	Aplnr	-0.276021	0.00963133	0.782532	0.986785
658	Tac1	-0.280662	-0.23857	0.77897	0.986785
659	C1qb	-0.280761	-0.0338897	0.778894	0.986785
660	Kat2b	-0.281106	-0.167692	0.778629	0.986785
661	Trip12	-0.281403	-0.0256345	0.778402	0.986785
662	Ptprg	-0.281748	-0.0896041	0.778137	0.986785
663	Nf1	-0.281896	-0.0134117	0.778023	0.986785
664	Sod1	-0.286932	-0.00817209	0.774164	0.986785
665	Man2a1	-0.289351	-0.0644366	0.772313	0.986785
666	P2ry14	-0.293054	-0.111624	0.769481	0.986785
667	Ctss	-0.296608	-0.0701444	0.766766	0.986785
668	Grid2	-0.297497	-0.241604	0.766087	0.986785
669	Pecam1	-0.298731	-0.224596	0.765145	0.986785
670	Adgrl3	-0.302335	-0.0585121	0.762397	0.986785
671	Raf1	-0.307025	-0.0296018	0.758824	0.986785
672	Opa1	-0.309148	-0.0371929	0.757209	0.986785
673	Apc	-0.312011	-0.0162583	0.755032	0.986785
674	Htt	-0.313048	-0.0278853	0.754244	0.986785
675	Rap1a	-0.313591	-0.082029	0.753832	0.986785
676	Ube2k	-0.31369	-0.0174625	0.753757	0.986785
677	Ppp2r2c	-0.316257	-0.0440005	0.751807	0.986785
678	Rb1	-0.317936	-0.125198	0.750534	0.986785
679	Lyz1/2	-0.324798	-0.368239	0.745334	0.986785
680	Atrn	-0.326427	-0.0107821	0.744101	0.986785
681	Acta2	-0.327859	-0.271388	0.743018	0.986785
682	Esam	-0.329982	-0.0645186	0.741414	0.986785
683	Frs2	-0.331463	-0.0471316	0.740295	0.986785
684	Cdk6	-0.335857	-0.160495	0.736979	0.986785
685	Cdc27	-0.345335	-0.131643	0.729842	0.986785
686	Fgf1	-0.350766	-0.0865864	0.725764	0.986785
687	Fgfr2	-0.351951	-0.022026	0.724875	0.986785
688	Dync1li2	-0.35669	-0.0297152	0.721324	0.986785
689	Lilrb4a/b	-0.36138	-0.303011	0.717815	0.986785
690	Prkacb	-0.361923	-0.0268097	0.717409	0.986785
691	Itga2	-0.362417	-0.153139	0.71704	0.986785
692	Galr1	-0.362565	-0.190814	0.71693	0.986785
693	Kidins220	-0.369872	-0.0254064	0.711478	0.986785
694	Adrb2	-0.375994	-0.2581	0.706922	0.986785
695	Pirb	-0.377178	-0.13538	0.706041	0.986785
696	Man1a	-0.384781	-0.188656	0.7004	0.986785
697	Bace1	-0.38488	-0.0900074	0.700326	0.986785
698	Wscd1	-0.385127	-0.114092	0.700143	0.986785
699	Pmch	-0.390854	-0.445768	0.695905	0.986785
700	Prkar2a	-0.396185	-0.172559	0.691968	0.986785
701	Ntrk2	-0.397864	-0.0388042	0.69073	0.986785
702	Avpr1b	-0.403788	-0.289203	0.686368	0.986785
703	Iapp	-0.405862	-0.305764	0.684844	0.986785
704	Pde8a	-0.407787	-0.261509	0.68343	0.986785
705	Invs	-0.407935	-0.131002	0.683321	0.986785
706	Mog	-0.414501	-0.168579	0.678507	0.986785
707	Atr	-0.416229	-0.0765685	0.677242	0.986785
708	Adcy1	-0.418994	-0.0252036	0.675221	0.986785
709	Slc7a5	-0.419241	-0.0722289	0.67504	0.986785
710	Cr1l	-0.420919	-0.0627775	0.673814	0.986785
711	Car8	-0.421018	-0.291927	0.673742	0.986785
712	Fau	-0.423684	-0.0164423	0.671796	0.986785
713	Tmsb4x	-0.425412	-0.0444006	0.670537	0.986785
714	Tmsb10	-0.426942	-0.0288129	0.669421	0.986785
715	Akt3	-0.427041	-0.0303541	0.669349	0.986785
716	Slc11a2	-0.432866	-0.0773039	0.665112	0.986785
717	Camk4	-0.434841	-0.0350716	0.663678	0.986785
718	Cdc6	-0.43573	-0.20892	0.663033	0.986785
719	Pak2	-0.440321	0.00202132	0.659704	0.986785
720	Olig1	-0.442395	-0.166358	0.658204	0.986785
721	Lrp2	-0.443876	-0.230962	0.657132	0.986785
722	Ptprz1	-0.447233	-0.148509	0.654707	0.986785
723	Lsr	-0.449652	-0.427717	0.652961	0.986785
724	Ube3c	-0.452812	-0.0522414	0.650684	0.986785
725	Hspa1a	-0.4537	-0.166095	0.650045	0.986785
726	Sil1	-0.456613	-0.0608637	0.647949	0.986785
727	Slc4a8	-0.468264	-0.0348359	0.639596	0.986785
728	Dnah6	-0.473645	-0.213367	0.635753	0.986785
729	Adar	-0.47562	-0.064549	0.634345	0.986785
730	Lpar6	-0.478483	-0.132777	0.632306	0.986785
731	Clip1	-0.481347	-0.0363558	0.63027	0.986785
732	Plcb1	-0.482581	-0.0499573	0.629393	0.986785
733	Adam10	-0.482581	-0.0706767	0.629393	0.986785
734	Ctsb	-0.484506	-0.0289355	0.628027	0.986785
735	Ngf	-0.489591	-0.0725277	0.624423	0.986785
736	Tiam1	-0.494035	-0.0511057	0.621282	0.986785
737	Plppr1	-0.500502	-0.174826	0.616722	0.986785
738	Adcy5	-0.50381	-0.0603526	0.614395	0.986785
739	Csmd3	-0.510919	-0.136572	0.609408	0.986785
740	Mmp9	-0.515856	-0.157443	0.605955	0.986785
741	Pcdh15	-0.516843	-0.0807231	0.605266	0.986785
742	Terf2ip	-0.518818	-0.0631117	0.603888	0.986785
743	Csnk2a1	-0.518867	-0.064855	0.603853	0.986785
744	Grm3	-0.520151	-0.0802183	0.602959	0.986785
745	Shtn1	-0.520595	-0.110924	0.602649	0.986785
746	Gnal	-0.525927	-0.0891122	0.598939	0.986785
747	Comt	-0.527457	-0.0559437	0.597876	0.986785
748	Gbp2	-0.53432	-0.424373	0.59312	0.986785
749	Stat2	-0.534517	-0.235967	0.592984	0.986785
750	Cd3e	-0.547748	-0.312297	0.583865	0.986785
751	Atpif1	-0.550858	-0.00887611	0.581731	0.986785
752	Slc1a2	-0.551303	-0.039237	0.581426	0.986785
753	Rora	-0.554215	-0.0549583	0.579432	0.986785
754	Slc18a2	-0.568582	-0.289953	0.56964	0.986785
755	Itch	-0.573617	-0.133273	0.566227	0.986785
756	Nrg2	-0.578258	-0.114356	0.56309	0.986785
757	Lgr4	-0.578554	-0.257461	0.56289	0.986785
758	Hexb	-0.579048	-0.105053	0.562557	0.986785
759	Bche	-0.579295	-0.200272	0.56239	0.986785
760	Scn2a	-0.58048	-0.0766655	0.561591	0.986785
761	Epha6	-0.580924	-0.108503	0.561292	0.986785
762	Pla2g4c	-0.581467	-0.211929	0.560926	0.986785
763	Msr1	-0.583639	-0.0466457	0.559463	0.986785
764	Tnr	-0.584083	-0.0296919	0.559164	0.986785
765	Chat	-0.586897	-0.156201	0.557273	0.986785
766	Usp9x	-0.590995	-0.0565947	0.554524	0.986785
767	Col1a2	-0.591094	-0.147565	0.554458	0.986785
768	Dapk1	-0.60003	-0.0801036	0.548487	0.986785
769	Cox7c	-0.601511	-0.0542532	0.5475	0.986785
770	Arhgef7	-0.603979	-0.0983481	0.545858	0.986785
771	Kcnq5	-0.60546	-0.0633246	0.544873	0.986785
772	H6pd	-0.608274	-0.152396	0.543006	0.986785
773	Ptpn11	-0.614643	-0.0764551	0.538791	0.986785
774	Cx3cr1	-0.614791	-0.118604	0.538693	0.986785
775	Cab39	-0.618888	-0.0578837	0.53599	0.986785
776	Slco3a1	-0.622196	-0.181122	0.533813	0.986785
777	Dgki	-0.624023	-0.080617	0.532613	0.986785
778	Fa2h	-0.633255	-0.376231	0.526567	0.986785
779	Pard3	-0.636464	-0.15822	0.524474	0.986785
780	Pik3r1	-0.639377	-0.072112	0.522578	0.986785
781	Tfdp2	-0.641203	-0.203098	0.521391	0.986785
782	Cacna1c	-0.644412	-0.106691	0.519308	0.986785
783	Adgrl2	-0.649053	-0.314135	0.516304	0.986785
784	Pde1a	-0.64925	-0.248966	0.516177	0.986785
785	Pfkl	-0.650731	-0.0798478	0.51522	0.986785
786	Alcam	-0.652509	-0.0393709	0.514073	0.986785
787	Plpp3	-0.654237	-0.145281	0.512959	0.986785
788	H3f3b	-0.66569	-0.0456168	0.505609	0.986785
789	Gal	-0.666381	-0.22617	0.505167	0.986785
790	Atp6v0a1	-0.668159	-0.029364	0.504032	0.986785
791	Fbn1	-0.668504	-0.321968	0.503812	0.986785
792	Calcr	-0.668751	-0.516185	0.503654	0.986785
793	Phc3	-0.669047	-0.152634	0.503465	0.986785
794	Vav3	-0.672306	-0.256318	0.501389	0.986785
795	Snn	-0.675169	-0.0764421	0.499568	0.986785
796	Ptn	-0.676601	-0.140988	0.498659	0.986785
797	Birc6	-0.678032	-0.160885	0.497751	0.986785
798	Il6	-0.684944	-0.301153	0.493379	0.986785
799	Man1a2	-0.688597	-0.136346	0.491077	0.986785
800	Tspan7	-0.695509	-0.0239976	0.486736	0.986785
801	Lepr	-0.698372	-0.333762	0.484944	0.986785
802	Sema5a	-0.713578	-0.313007	0.475488	0.986785
803	Ube3a	-0.715849	-0.133396	0.474085	0.986785
804	Sirt1	-0.716047	-0.176202	0.473963	0.986785
805	Daam2	-0.718712	-0.214146	0.472318	0.986785
806	Reln	-0.738509	-0.14348	0.460205	0.986785
807	Npy1r	-0.747396	-0.446416	0.454825	0.986785
808	Nos1	-0.751049	-0.416792	0.452623	0.986785
809	Unc5d	-0.753172	-0.15692	0.451347	0.986785
810	Herc4	-0.755097	-0.243492	0.450191	0.986785
811	Kdm4a	-0.760528	-0.195965	0.446939	0.986785
812	Trpm7	-0.761565	-0.171721	0.44632	0.986785
813	Cntn4	-0.763243	-0.0350962	0.445318	0.986785
814	Ywhaq	-0.764033	-0.0613994	0.444848	0.986785
815	Rab31	-0.768526	-0.165235	0.442175	0.986785
816	Rgs12	-0.770747	-0.214707	0.440857	0.986785
817	Nckap1	-0.772771	-0.0326217	0.439658	0.986785
818	Grm1	-0.773018	-0.200706	0.439512	0.986785
819	Magi1	-0.774104	-0.0929495	0.438869	0.986785
820	Slc38a9	-0.774401	-0.123313	0.438694	0.986785
821	Fbxw11	-0.779782	-0.110243	0.435519	0.986785
822	Ybx1	-0.785015	-0.0573853	0.432445	0.986785
823	Gstm1	-0.786348	-0.0520861	0.431664	0.986785
824	Cartpt	-0.787681	-0.308042	0.430883	0.986785
825	Il1b	-0.795086	-0.298289	0.426563	0.986785
826	Zfyve16	-0.795234	-0.145646	0.426477	0.986785
827	Pltp	-0.796567	-0.337028	0.425702	0.986785
828	Wac	-0.811723	-0.110842	0.41695	0.986785
829	Mapk1	-0.818833	-0.0647645	0.412882	0.986785
830	Drd1	-0.818833	-0.160411	0.412882	0.986785
831	Trpv1	-0.819771	-0.267371	0.412347	0.986785
832	Wwp2	-0.834828	-0.228351	0.403815	0.986785
833	Pcsk5	-0.835816	-0.177373	0.403259	0.986785
834	Eif4a2	-0.84169	-0.0479353	0.399961	0.986785
835	Ndrg1	-0.84643	-0.178417	0.397313	0.986785
836	Psmd14	-0.847072	-0.0893361	0.396955	0.986785
837	Gabbr2	-0.856501	-0.0578987	0.391721	0.986785
838	Il10	-0.857143	-0.51425	0.391366	0.986785
839	Ube2e1	-0.859414	-0.071938	0.390112	0.986785
840	Cckar	-0.862425	-0.350849	0.388454	0.986785
841	Lrrc4c	-0.866177	-0.153948	0.386393	0.986785
842	Ptpn4	-0.869781	-0.161365	0.38442	0.986785
843	Tusc3	-0.872546	-0.061694	0.382911	0.986785
844	Map2k4	-0.872645	-0.0765454	0.382857	0.986785
845	Nedd4l	-0.888936	-0.136512	0.374037	0.986785
846	Acaca	-0.899699	-0.27933	0.368281	0.986785
847	Prkcq	-0.902167	-0.208136	0.366968	0.986785
848	Abi2	-0.904241	-0.117744	0.365868	0.986785
849	Pten	-0.904241	-0.0925057	0.365868	0.986785
850	Csf1r	-0.906018	-0.281587	0.364926	0.986785
851	Malat1	-0.910609	-0.0582268	0.362501	0.986785
852	Atxn2	-0.918903	-0.134003	0.358146	0.986785
853	Ago2	-0.936577	-0.123537	0.348976	0.986785
854	Ksr2	-0.938947	-0.184487	0.347758	0.986785
855	Cacnb2	-0.941514	-0.153226	0.346441	0.986785
856	Htr3a	-0.945661	-0.341351	0.344321	0.986785
857	Syt11	-0.948821	-0.0273006	0.342712	0.986785
858	Ryr2	-0.955732	-0.133111	0.339207	0.986785
859	Ndufs1	-0.958497	-0.0787643	0.337812	0.986785
860	Aqp4	-0.959287	-0.144135	0.337414	0.986785
861	Mcu	-0.960423	-0.272634	0.336843	0.986785
862	Ednrb	-0.963187	-0.383106	0.335454	0.986785
863	Tnc	-0.965063	-0.549516	0.334513	0.986785
864	Kirrel3	-0.968322	-0.349858	0.332884	0.986785
865	Camk2d	-0.971185	-0.161706	0.331456	0.986785
866	Tkt	-0.987724	-0.102211	0.323288	0.986785
867	Ppp1r13b	-0.992068	-0.17785	0.321164	0.986785
868	Grik1	-1.00643	-0.198902	0.314207	0.986785
869	Slc39a11	-1.01182	-0.208312	0.311626	0.986785
870	Usp15	-1.02213	-0.11911	0.306718	0.986785
871	Slc17a7	-1.02401	-0.120853	0.305831	0.986785
872	Myo6	-1.02974	-0.198097	0.303134	0.986785
873	Pak1	-1.03186	-0.0673887	0.302138	0.986785
874	Thrb	-1.03749	-0.127435	0.299509	0.986785
875	Lrrc7	-1.04321	-0.147778	0.296849	0.986785
876	Xpo1	-1.0442	-0.221031	0.296392	0.986785
877	Jak1	-1.04578	-0.0814627	0.295662	0.986785
878	Wasf1	-1.0563	-0.11673	0.290833	0.986785
879	Rtn1	-1.06686	-0.0454947	0.286034	0.986785
880	Gpm6b	-1.08587	-0.106704	0.277537	0.986785
881	Slc24a3	-1.08898	-0.202045	0.276163	0.986785
882	Gpr37l1	-1.09668	-0.321686	0.272781	0.986785
883	Tacr1	-1.10177	-0.290574	0.270564	0.986785
884	Avp	-1.111	-0.682796	0.266569	0.986785
885	Timp2	-1.12053	-0.0917605	0.26249	0.986785
886	Cacna1b	-1.14946	-0.160563	0.250368	0.986785
887	Dab1	-1.16762	-0.205275	0.242959	0.986785
888	Pbx1	-1.18318	-0.180123	0.23674	0.978264
889	Ntrk3	-1.19458	-0.188109	0.232251	0.971763
890	Ms4a1	-1.22084	-0.481416	0.222145	0.949283
891	Fxyd6	-1.26281	-0.275716	0.206659	0.918482
892	Nkg7	-1.27248	-0.489457	0.203201	0.907149
893	Axl	-1.28354	-0.523067	0.199302	0.897758
894	Bin1	-1.2868	-0.0983074	0.198164	0.896669
895	Atp8a1	-1.29366	-0.173869	0.195782	0.889918
896	Gabrb1	-1.2946	-0.251983	0.195458	0.889918
897	Gpi1	-1.30615	-0.0715993	0.191501	0.882491
898	Adcy9	-1.3063	-0.16238	0.19145	0.882491
899	Jam3	-1.32442	-0.339269	0.185364	0.870252
900	Adcy2	-1.32704	-0.271067	0.184497	0.870252
901	Ctnnd2	-1.33148	-0.136728	0.183031	0.867447
902	Plcb4	-1.35597	-0.246785	0.17511	0.84921
903	Prkce	-1.36939	-0.122231	0.170876	0.84058
904	Clstn1	-1.37596	-0.0670799	0.168834	0.839969
905	Pias1	-1.39072	-0.143949	0.16431	0.829847
906	Aplp2	-1.40751	-0.0451887	0.159277	0.812638
907	Tuba1a/b/c	-1.4117	-0.0388714	0.158037	0.812638
908	Pcsk1n	-1.41768	-0.0747869	0.156285	0.812638
909	C1qa	-1.42271	-0.393802	0.154819	0.812638
910	Maged1	-1.42938	-0.0623236	0.152896	0.812638
911	Phactr1	-1.43195	-0.13243	0.15216	0.812638
912	Slc13a3	-1.45372	-0.528499	0.146025	0.79795
913	Ldha	-1.46053	-0.201229	0.144145	0.796379
914	Sstr1	-1.46596	-0.254905	0.142659	0.793373
915	Gnas	-1.47297	-0.0463577	0.140759	0.793373
916	Ctxn1	-1.47717	-0.179674	0.139631	0.793373
917	Zwint	-1.48092	-0.0624562	0.138628	0.793373
918	Spock1	-1.48477	-0.102789	0.137605	0.793373
919	Synpr	-1.49336	-0.21639	0.135343	0.786878
920	Cryab	-1.5059	-0.306786	0.132093	0.786878
921	Gnaq	-1.51227	-0.142278	0.130466	0.786878
922	Tubb5	-1.51286	-0.0976954	0.130315	0.786878
923	Elmo1	-1.52812	-0.210059	0.126484	0.786683
924	Prkar2b	-1.57808	-0.289479	0.114548	0.748679
925	Nfasc	-1.60691	-0.16178	0.108074	0.730233
926	Dock3	-1.61767	-0.155708	0.105734	0.719276
927	Scg2	-1.62957	-0.125754	0.103193	0.719276
928	Vcan	-1.6468	-0.677262	0.0995995	0.701405
929	Apba1	-1.65815	-0.20587	0.0972865	0.689976
930	Hdac9	-1.66901	-0.320359	0.0951145	0.689236
931	Map2k6	-1.67064	-0.336387	0.0947921	0.689236
932	Npy	-1.68698	-0.26926	0.0916063	0.673995
933	Tnrc6a	-1.70194	-0.306169	0.088766	0.673995
934	Clu	-1.72288	-0.105548	0.084911	0.663367
935	Grb2	-1.74633	-0.127525	0.0807543	0.646034
936	Camk2a	-1.75817	-0.136898	0.0787178	0.634821
937	Slc6a11	-1.76711	-0.285552	0.0772097	0.627722
938	Nnat	-1.78883	-0.499781	0.0736418	0.603621
939	Syp	-1.79179	-0.0355815	0.0731658	0.603621
940	Ppp2r2a	-1.81628	-0.220575	0.0693272	0.582581
941	Cpe	-1.82063	-0.0840679	0.0686637	0.581896
942	Shprh	-1.82334	-0.235919	0.0682517	0.581896
943	Psap	-1.83963	-0.0457219	0.0658221	0.567432
944	Hmgb1	-1.86723	-0.101029	0.0618694	0.542714
945	Slc8a1	-1.88407	-0.186708	0.0595561	0.53663
946	Rapgef1	-1.9006	-0.250886	0.0573539	0.536018
947	Calm1	-1.9009	-0.0353252	0.0573151	0.536018
948	Rasgrf2	-1.91132	-0.20422	0.0559639	0.536018
949	Csnk1a1	-1.91423	-0.161578	0.0555908	0.536018
950	Slc2a13	-1.92371	-0.216762	0.0543911	0.533246
951	Tspan3	-1.95501	-0.129001	0.0505821	0.517155
952	Rims1	-1.96982	-0.179991	0.0488591	0.508949
953	Anapc16	-1.97806	-0.23685	0.0479215	0.508949
954	Slc25a12	-2.00704	-0.166381	0.0447451	0.497167
955	Rab7	-2.00907	-0.14068	0.04453	0.497167
956	Gad2	-2.04817	-0.143243	0.0405436	0.476983
957	Cspg5	-2.08959	-0.184063	0.0366548	0.44701
958	Olfm1	-2.20649	-0.139912	0.0273495	0.369587
959	Fth1	-2.22441	-0.112453	0.0261206	0.367895
960	Ncam1	-2.23607	-0.182884	0.0253475	0.362107
961	Selenow	-2.25339	-0.145283	0.0242343	0.356387
962	Nrcam	-2.26021	-0.184955	0.0238084	0.355395
963	Slc6a1	-2.26179	-0.116563	0.0237106	0.355395
964	Mib1	-2.26904	-0.245025	0.0232657	0.355395
965	Gnao1	-2.29373	-0.123278	0.0218061	0.346129
966	Cck	-2.29822	-0.263575	0.0215492	0.346129
967	Dync1h1	-2.30207	-0.173336	0.0213311	0.346129
968	Snca	-2.32231	-0.288994	0.0202161	0.336935
969	Cntn2	-2.33663	-0.283721	0.0194584	0.329804
970	Atp2b1	-2.39237	-0.226669	0.0167401	0.288622
971	Gnb1	-2.4091	-0.147444	0.0159918	0.280557
972	Gnai1	-2.4212	-0.250131	0.0154694	0.280557
973	Cntn1	-2.44845	-0.184434	0.0143472	0.274247
974	Dner	-2.48311	-0.212649	0.0130242	0.260484
975	Mllt11	-2.54299	-0.154742	0.0109908	0.233846
976	Dnm3	-2.54862	-0.209959	0.010815	0.233846
977	Mef2a	-2.55696	-0.330849	0.010559	0.233846
978	Gria1	-2.56378	-0.202851	0.010354	0.233846
979	Chrna4	-2.57089	-0.612372	0.0101439	0.233846
980	Cd81	-2.58017	-0.176424	0.00987526	0.233846
981	Cmip	-2.60569	-0.178905	0.00916893	0.233846
982	Prkcb	-2.67594	-0.177879	0.00745194	0.201404
983	Hsp90ab1	-2.70231	-0.107162	0.00688605	0.191279
984	Tcf4	-2.74822	-0.20725	0.00599201	0.181576
985	Cul1	-2.75483	-0.283886	0.00587219	0.181576
986	Dgkg	-2.79843	-0.450345	0.00513522	0.171174
987	Ywhaz	-2.85387	-0.12752	0.00431905	0.154252
988	Prnp	-3.01076	-0.148945	0.00260593	0.104237
989	Gabrb3	-3.06344	-0.245678	0.00218809	0.0951343
990	Park7	-3.09676	-0.203736	0.00195646	0.0889301
991	Syn2	-3.15808	-0.208562	0.00158812	0.075625
992	Mapk10	-3.16766	-0.189455	0.00153673	0.075625
993	Gap43	-3.40325	-0.409571	0.000665905	0.0416191
994	Aldoa	-3.46244	-0.136816	0.000535305	0.0361414
995	Slc32a1	-3.77731	-0.179191	0.000158529	0.0144118
996	6330403K07Rik	-4.1225	-0.499281	3.74782e-05	0.00468477
997	Syt1	-4.73403	-0.241716	2.20102e-06	0.000374865
998	Gpm6a	-5.30192	-0.310134	1.14589e-07	3.81963e-05
999	Bex1/2	-5.46143	-0.292338	4.72303e-08	2.36151e-05

## Sheet: Striatal interneuron
	names	scores	logfoldchanges	pvals	pvals_adj
0	Ywhag	5.88119	0.337035	4.07321e-09	4.07321e-06
1	Sncb	5.32947	0.405647	9.84976e-08	4.92488e-05
2	Ckb	5.04007	0.314361	4.6535e-07	0.000155117
3	Egr1	4.39439	0.652142	1.11084e-05	0.00219129
4	Nedd4l	4.3883	0.65157	1.1424e-05	0.00219129
5	Mef2c	4.35763	0.813558	1.31478e-05	0.00219129
6	Dnm1	4.3163	0.264406	1.58663e-05	0.00226662
7	Nlk	4.17568	0.87578	2.97094e-05	0.0033905
8	App	4.16959	0.223458	3.05145e-05	0.0033905
9	Olfm1	4.01657	0.387876	5.90506e-05	0.00590506
10	Adcy1	3.92283	0.506964	8.75166e-05	0.00748339
11	Scg2	3.89727	0.435184	9.72841e-05	0.00748339
12	Gad2	3.84441	0.373682	0.000120842	0.00860913
13	Raf1	3.8281	0.590363	0.000129137	0.00860913
14	Gad1	3.73957	0.333109	0.000184334	0.0115209
15	Cacna1a	3.6269	0.460451	0.000286844	0.016669
16	Atp2b2	3.60504	0.398508	0.000312104	0.016669
17	Scn8a	3.60123	0.434368	0.00031671	0.016669
18	Cnr1	3.58318	0.429104	0.000339436	0.0169718
19	Tspan5	3.52119	0.41471	0.000429615	0.0204579
20	Ptprs	3.42712	0.314543	0.000610029	0.0277286
21	Lynx1	3.40776	0.391666	0.000654991	0.0284779
22	Ndufa4	3.38263	0.267243	0.000717941	0.0299142
23	Kcna2	3.2518	0.389445	0.00114676	0.0458705
24	Kif5c	3.23179	0.266341	0.00123017	0.0473143
25	Rims2	3.20601	0.457295	0.00134587	0.0488793
26	Gria3	3.17904	0.454804	0.00147762	0.0488793
27	Slc4a4	3.17056	0.533428	0.00152145	0.0488793
28	Rbfox3	3.16251	0.360428	0.00156414	0.0488793
29	Trim2	3.14435	0.325061	0.00166456	0.0504412
30	Mdh1	3.08073	0.213295	0.00206495	0.0597136
31	Sema6d	3.07714	0.386745	0.00208998	0.0597136
32	Gria4	3.0381	0.354985	0.00238078	0.063311
33	Ntm	3.03494	0.353987	0.00240582	0.063311
34	Sptbn4	2.9723	0.31591	0.00295579	0.0757895
35	Ctnnd2	2.95501	0.410401	0.00312662	0.0758996
36	Dync1i1	2.95479	0.356977	0.00312883	0.0758996
37	Sptan1	2.94902	0.268727	0.00318778	0.0758996
38	Tcf4	2.92281	0.32277	0.00346883	0.0806704
39	Stxbp1	2.91063	0.222043	0.00360696	0.0819764
40	Slc24a3	2.81286	0.377738	0.00491026	0.103791
41	Astn2	2.80764	0.398356	0.00499056	0.103791
42	Syt11	2.80655	0.233316	0.00500744	0.103791
43	Phc3	2.80449	0.602899	0.00503965	0.103791
44	Traf3	2.80155	0.669572	0.00508575	0.103791
45	Cox6c	2.76729	0.208987	0.00565238	0.109813
46	Rab6a	2.76077	0.197699	0.00576655	0.109813
47	Atp6v1a	2.75294	0.272024	0.00590631	0.109813
48	Jak1	2.6606	0.318769	0.00780006	0.140644
49	Mid1	2.6506	0.571534	0.00803492	0.140644
50	Mark3	2.64581	0.328285	0.00814947	0.140644
51	Ptpn4	2.64549	0.352116	0.00815734	0.140644
52	Mecp2	2.62178	0.384382	0.00874723	0.147561
53	Stmn3	2.61558	0.186079	0.00890762	0.147561
54	Fos	2.61134	0.317716	0.00901887	0.147561
55	Ldhb	2.60644	0.238653	0.00914878	0.147561
56	Cpe	2.56425	0.199896	0.01034	0.164127
57	Adcy8	2.545	0.426439	0.0109279	0.170748
58	Sox6	2.51542	0.389261	0.0118892	0.182911
59	Plcb1	2.50574	0.301234	0.0122197	0.184753
60	Hmgb1	2.50117	0.22776	0.0123784	0.184753
61	Gabbr2	2.49225	0.263242	0.0126937	0.186671
62	Creb1	2.44592	0.480485	0.0144483	0.197996
63	Mapk8	2.43896	0.29473	0.0147296	0.197996
64	Trip12	2.43885	0.291641	0.014734	0.197996
65	Braf	2.43722	0.25264	0.0148007	0.197996
66	Rock2	2.43602	0.345393	0.0148497	0.197996
67	Tspan7	2.42395	0.162195	0.0153527	0.200943
68	Sv2a	2.42112	0.164377	0.0154726	0.200943
69	Atf6	2.41112	0.454356	0.0159037	0.203787
70	Gnas	2.40666	0.111099	0.0160992	0.203787
71	Il1rap	2.38784	0.625806	0.0169475	0.209538
72	Grm7	2.3873	0.327403	0.0169726	0.209538
73	Hdac9	2.34695	0.431145	0.0189277	0.230825
74	Zfyve9	2.32933	0.314159	0.0198414	0.236207
75	Pgm1	2.32455	0.258198	0.0200961	0.236425
76	Bcl2l1	2.28996	0.256866	0.0220234	0.256086
77	Slc6a1	2.25125	0.176108	0.0243699	0.274438
78	Pcsk1n	2.25038	0.162128	0.024425	0.274438
79	Gphn	2.23591	0.284487	0.0253575	0.28175
80	Grk3	2.21764	0.336133	0.0265793	0.288905
81	Brwd1	2.206	0.318875	0.0273837	0.294448
82	Shc3	2.17186	0.257805	0.0298666	0.312843
83	Vipr1	2.16587	0.82092	0.0303208	0.312843
84	Rasal2	2.16555	0.293451	0.0303458	0.312843
85	Lancl1	2.1513	0.239831	0.0314525	0.319004
86	Tmsb4x	2.14347	0.138689	0.0320754	0.319657
87	Atg2b	2.14086	0.281773	0.0322853	0.319657
88	Acer3	2.13325	0.295298	0.0329045	0.320588
89	Dnm3	2.13183	0.196005	0.0330206	0.320588
90	Lgi2	2.11628	0.311819	0.0343209	0.330009
91	Dynll1	2.10758	0.373617	0.0350673	0.333974
92	Tfdp2	2.10029	0.397295	0.035703	0.336821
93	Rptor	2.09181	0.287852	0.0364554	0.340705
94	Kcnj3	2.08333	0.280492	0.0372213	0.344642
95	Gba	2.07452	0.478786	0.0380312	0.34891
96	Clasp2	2.042	0.19055	0.0411515	0.370734
97	Opa1	2.03047	0.250475	0.0423085	0.374412
98	Foxo3	2.01949	0.49278	0.0434365	0.381022
99	Slco3a1	2.01296	0.45639	0.0441185	0.381702
100	Nav3	2.00905	0.358722	0.0445321	0.381702
101	Ube4b	2.00785	0.172546	0.0446591	0.381702
102	Ctsd	2.00209	0.212594	0.0452753	0.383689
103	Atp1a2	1.99317	0.192994	0.0462429	0.386517
104	Ube2k	1.9886	0.198404	0.0467452	0.386517
105	Rasa1	1.98077	0.276638	0.0476169	0.386517
106	Stat2	1.98044	0.518544	0.0476536	0.386517
107	Grin2a	1.97773	0.318247	0.0479596	0.386517
108	Lamp2	1.97446	0.270311	0.0483291	0.386517
109	Magi1	1.96783	0.267897	0.0490877	0.386517
110	Il1rapl2	1.96391	0.241277	0.0495401	0.387032
111	Pkn2	1.93857	0.293448	0.0525532	0.404418
112	Scn2a	1.92324	0.212283	0.05445	0.4125
113	Eif4g3	1.91367	0.219546	0.0556625	0.417263
114	Phlpp1	1.91171	0.300269	0.0559132	0.417263
115	Sema5a	1.90475	0.407995	0.0568125	0.420833
116	Unc5c	1.8904	0.309789	0.0587051	0.431085
117	Add1	1.88474	0.20386	0.059465	0.431085
118	Arih1	1.87974	0.263385	0.0601439	0.431085
119	Cd6	1.87963	0.556492	0.0601588	0.431085
120	Aldoa	1.87821	0.101018	0.0603518	0.431085
121	Ip6k2	1.87006	0.202177	0.0614758	0.435999
122	Cr1l	1.8495	0.280063	0.0643852	0.453417
123	Lpin1	1.82297	0.27221	0.0683085	0.477682
124	Nf1	1.81514	0.195261	0.069503	0.4783
125	Bcl2	1.80763	0.376638	0.0706638	0.4783
126	Efna5	1.80557	0.280848	0.0709862	0.4783
127	Cacna2d3	1.80426	0.268646	0.0711905	0.4783
128	Cpa3	1.79317	0.555737	0.0729462	0.4783
129	Slit2	1.78088	0.416833	0.0749324	0.4783
130	Csmd3	1.78055	0.364668	0.0749857	0.4783
131	Mmp2	1.7787	0.676402	0.0752885	0.4783
132	Camk4	1.77751	0.244112	0.075485	0.4783
133	Ndufa13	1.77348	0.146458	0.0761488	0.4783
134	Htr2a	1.77229	0.439528	0.0763471	0.4783
135	Thy1	1.77142	0.158921	0.0764915	0.4783
136	Dgkg	1.77076	0.21341	0.0766	0.4783
137	Dab1	1.76913	0.241478	0.0768718	0.4783
138	Slc11a2	1.76837	0.160977	0.0769989	0.4783
139	Tnrc6b	1.76522	0.211842	0.0775273	0.4783
140	Cox7c	1.76369	0.153753	0.0777834	0.4783
141	Hc	1.76228	0.513915	0.0780219	0.4783
142	Mef2a	1.76174	0.203095	0.0781138	0.4783
143	Atp1b1	1.75902	0.106903	0.0785745	0.4783
144	Rgs12	1.75347	0.428843	0.0795211	0.4783
145	Pias1	1.75141	0.273723	0.0798762	0.4783
146	Col3a1	1.73694	0.990722	0.0823977	0.484219
147	Ndrg4	1.73661	0.098369	0.0824553	0.484219
148	Itch	1.73379	0.193417	0.082956	0.484219
149	Stmn2	1.73346	0.183821	0.0830139	0.484219
150	Gas2	1.73031	0.375542	0.0835756	0.484219
151	Tbl1x	1.72922	0.314042	0.0837699	0.484219
152	Abl2	1.70007	0.545413	0.0891173	0.506896
153	Maml3	1.69724	0.408256	0.0896504	0.506896
154	Cox4i1	1.69442	0.112637	0.0901861	0.506896
155	Rb1cc1	1.6942	0.227967	0.0902274	0.506896
156	Gnaq	1.69094	0.16925	0.0908489	0.507114
157	Akt3	1.68648	0.193426	0.0917038	0.507114
158	Hecw1	1.68604	0.258356	0.0917876	0.507114
159	Pcdh15	1.67778	0.297712	0.0933906	0.511725
160	Ptprg	1.67647	0.192442	0.0936457	0.511725
161	Robo2	1.66103	0.284379	0.0967077	0.522666
162	Pgd	1.65722	0.421842	0.0974745	0.522666
163	Hip1	1.65592	0.289034	0.0977386	0.522666
164	Tab2	1.65222	0.361655	0.0984898	0.523882
165	Tjp1	1.64406	0.245519	0.100163	0.52753
166	Lrrtm3	1.64374	0.159436	0.100231	0.52753
167	Gm2a	1.63776	0.223165	0.101473	0.531271
168	Pcp4	1.61981	0.153325	0.105273	0.543368
169	Fus	1.61916	0.179909	0.105413	0.543368
170	Xcl1	1.61568	0.388052	0.106164	0.544431
171	Syn2	1.60991	0.176183	0.107417	0.548006
172	Grb10	1.60643	0.103444	0.108179	0.548006
173	Adam22	1.60208	0.14976	0.109137	0.548006
174	Man1a2	1.59686	0.154742	0.110296	0.548006
175	Rhobtb1	1.59567	0.546086	0.110563	0.548006
176	Hspa1b	1.59327	0.844442	0.111099	0.548006
177	Pak2	1.58555	0.147561	0.112841	0.550648
178	Il1b	1.58185	0.386443	0.113683	0.550648
179	Rab7	1.58098	0.147315	0.113882	0.550648
180	Apc	1.57555	0.205751	0.11513	0.550648
181	Snap25	1.57359	0.0779824	0.115582	0.550648
182	Auts2	1.56989	0.184044	0.11644	0.550648
183	C1s1/2	1.56598	0.385079	0.117354	0.550648
184	Nr3c1	1.56587	0.210289	0.11738	0.550648
185	Sorbs1	1.56532	0.219888	0.117507	0.550648
186	Ctnnb1	1.56391	0.161075	0.117839	0.550648
187	Lpar3	1.55869	0.381363	0.11907	0.551087
188	Cntn4	1.55793	0.30427	0.11925	0.551087
189	Uqcr10	1.55401	0.151945	0.120181	0.55129
190	Mapkap1	1.54064	0.205438	0.123405	0.563495
191	Msr1	1.5216	0.486437	0.128108	0.572787
192	Dnm2	1.52128	0.141522	0.12819	0.572787
193	Cop1	1.51649	0.315564	0.129395	0.572787
194	Kdr	1.51638	0.530268	0.129422	0.572787
195	Stat3	1.51627	0.222439	0.12945	0.572787
196	Insr	1.50725	0.360225	0.131747	0.580384
197	Gria1	1.50018	0.155068	0.133568	0.582064
198	Ifngr2	1.49909	0.204085	0.13385	0.582064
199	Nrgn	1.49779	0.215773	0.134189	0.582064
200	Cd55	1.49452	0.295463	0.135039	0.582064
201	Ptk2	1.4818	0.205515	0.138394	0.591426
202	Pltp	1.47245	0.350955	0.1409	0.598654
203	Mdga2	1.46842	0.170225	0.14199	0.599112
204	Dscam	1.46505	0.201917	0.142907	0.6003
205	Trio	1.46298	0.196507	0.143472	0.6003
206	Fbxw7	1.4557	0.125702	0.145476	0.606151
207	Ppargc1a	1.45298	0.137079	0.14623	0.606762
208	Rasgrf2	1.44961	0.078724	0.147168	0.60713
209	Fn1	1.4483	0.413745	0.147533	0.60713
210	Rims1	1.44547	0.117796	0.148325	0.607581
211	Cck	1.4408	0.275435	0.149642	0.607581
212	Lpl	1.44004	0.621413	0.149857	0.607581
213	Herc1	1.43928	0.257804	0.150072	0.607581
214	Chrm1	1.43319	0.155581	0.151805	0.612117
215	Wasf1	1.42448	0.155968	0.154306	0.615895
216	Csnk2a1	1.42438	0.124854	0.154338	0.615895
217	Terf2ip	1.42351	0.206231	0.15459	0.615895
218	Crh	1.42122	0.489976	0.155252	0.61608
219	Wscd1	1.41872	0.170045	0.15598	0.616524
220	Htr6	1.4135	0.296877	0.157509	0.619981
221	Ntrk2	1.40817	0.138293	0.15908	0.619981
222	Egfr	1.40502	0.234155	0.160016	0.619981
223	Atg13	1.39817	0.109869	0.162063	0.619981
224	Dock3	1.39643	0.145093	0.162586	0.619981
225	Camk1d	1.3949	0.176829	0.163045	0.619981
226	Mapk14	1.39414	0.127306	0.163275	0.619981
227	Pde1c	1.39327	0.168882	0.163538	0.619981
228	Grik1	1.39262	0.179692	0.163735	0.619981
229	Pde3b	1.38805	0.26141	0.165121	0.620757
230	Tnks	1.38566	0.197539	0.165851	0.621165
231	Phactr1	1.38207	0.121321	0.16695	0.622949
232	Cab39	1.37881	0.136564	0.167954	0.623171
233	Syp	1.37783	0.0981931	0.168256	0.623171
234	Bmpr1a	1.375	0.141388	0.169131	0.6241
235	Kcnq3	1.36935	0.16669	0.170891	0.6261
236	Cd3d	1.36924	0.549628	0.170925	0.6261
237	Nkg7	1.36445	0.385846	0.172426	0.62929
238	Gnao1	1.36108	0.103478	0.173488	0.630867
239	Nfe2l2	1.35162	0.481886	0.176497	0.639484
240	Tuba1a/b/c	1.34694	0.0846896	0.177999	0.642596
241	Psme4	1.34107	0.142958	0.179898	0.642823
242	Cbln2	1.33998	0.177776	0.180251	0.642823
243	Prickle1	1.33889	0.256686	0.180605	0.642823
244	Clip1	1.33846	0.130657	0.180747	0.642823
245	Vegfa	1.33563	0.096563	0.18167	0.642823
246	Frs2	1.33487	0.070044	0.181919	0.642823
247	Ednra	1.33008	0.402962	0.18349	0.645271
248	Daam1	1.32671	0.141309	0.184604	0.645271
249	Ambra1	1.32323	0.154084	0.185758	0.645271
250	Gabra2	1.31943	0.118316	0.187027	0.645271
251	Shtn1	1.31649	0.0740278	0.18801	0.645271
252	Tac1	1.31584	0.180276	0.188229	0.645271
253	Masp1	1.3117	0.212972	0.18962	0.645271
254	Agtr1b	1.31127	0.353389	0.189767	0.645271
255	Megf11	1.31073	0.170665	0.18995	0.645271
256	Fbln5	1.31029	0.421954	0.190097	0.645271
257	Lyz1/2	1.30953	0.464219	0.190355	0.645271
258	Jun	1.29887	0.328029	0.193988	0.651703
259	Rbp4	1.29702	0.475745	0.194623	0.651703
260	Prkcq	1.29517	0.250462	0.19526	0.651703
261	Tank	1.2918	0.106985	0.196426	0.651703
262	Slc7a5	1.28887	0.0588376	0.197445	0.651703
263	Clu	1.28821	0.132411	0.197672	0.651703
264	Plcl1	1.28038	0.377999	0.20041	0.651703
265	Nap1l5	1.27853	0.0511731	0.201061	0.651703
266	Agtr1a	1.27364	0.531933	0.202791	0.651703
267	Rbpj	1.27353	0.0767815	0.202829	0.651703
268	Ybx1	1.27321	0.122166	0.202945	0.651703
269	Grip1	1.27212	0.218752	0.203331	0.651703
270	Kalrn	1.26657	0.100105	0.205309	0.654067
271	Mc4r	1.26331	0.208055	0.206478	0.654067
272	Cd46	1.26309	0.280661	0.206556	0.654067
273	Reln	1.26233	0.176705	0.20683	0.654067
274	Gsk3b	1.26092	0.0827842	0.207339	0.654067
275	Foxj1	1.25504	0.128019	0.209463	0.65556
276	Atg7	1.25417	0.3048	0.209779	0.65556
277	Robo1	1.24971	0.0467816	0.211404	0.658388
278	Tnr	1.24808	0.107286	0.212001	0.658388
279	Hspa8	1.24297	0.0487698	0.213878	0.661671
280	Fbxw11	1.23982	0.108402	0.215043	0.661671
281	Slc4a8	1.23753	0.0885962	0.215889	0.662237
282	Sbf2	1.23253	0.10494	0.217751	0.665857
283	Glp1r	1.2272	0.134377	0.219747	0.667924
284	Cfh	1.22481	0.308794	0.220647	0.668559
285	Nfasc	1.22165	0.122009	0.221838	0.668559
286	Parn	1.22133	0.144319	0.221962	0.668559
287	Camk2d	1.21763	0.0614094	0.223364	0.669374
288	Dlgap2	1.21502	0.171541	0.224358	0.669462
289	Npy	1.2135	0.166316	0.224939	0.669462
290	Trpv1	1.20589	0.513455	0.227862	0.672518
291	Uvrag	1.19784	0.340583	0.23098	0.672518
292	Higd1b	1.1974	0.273248	0.23115	0.672518
293	Pik3c3	1.19338	0.19789	0.232721	0.672518
294	Itpr1	1.19294	0.0836472	0.232892	0.672518
295	Cyfip2	1.19109	0.109205	0.233616	0.672518
296	Vipr2	1.18979	0.513178	0.234129	0.672518
297	Sos2	1.18131	0.210142	0.237481	0.672518
298	Gstm1	1.18109	0.145623	0.237567	0.672518
299	Dynll2	1.18033	0.0772403	0.23787	0.672518
300	Atxn1	1.17913	0.0740312	0.238346	0.672518
301	Oprd1	1.17848	0.159115	0.238606	0.672518
302	H6pd	1.17761	0.187467	0.238953	0.672518
303	Chchd10	1.17587	0.110654	0.239647	0.672518
304	Cab39l	1.17532	0.10211	0.239865	0.672518
305	Ifnar1	1.17435	0.103674	0.240256	0.672518
306	Dlg4	1.17271	0.135738	0.24091	0.672518
307	Lgr4	1.17195	0.204233	0.241216	0.672518
308	Calm1	1.17141	0.0456421	0.241434	0.672518
309	Polr2f	1.16358	0.125959	0.244595	0.673874
310	Crebbp	1.16293	0.138069	0.244859	0.673874
311	Ngf	1.16032	0.296217	0.24592	0.673874
312	Hdac4	1.16021	0.225325	0.245964	0.673874
313	Snrpn	1.15792	0.0753593	0.246895	0.674577
314	Usp15	1.15521	0.085534	0.248006	0.674657
315	Ppp2r2a	1.15455	0.0810388	0.248274	0.674657
316	Man2a1	1.14857	0.128127	0.250733	0.679493
317	Rgl1	1.14313	0.142403	0.252983	0.681896
318	Vegfb	1.14052	0.0864216	0.254068	0.68298
319	Vip	1.13846	0.619826	0.25493	0.683458
320	Mfge8	1.13258	0.077947	0.257389	0.687834
321	Fgf1	1.12116	0.0713898	0.262218	0.693341
322	Nup160	1.11834	0.211675	0.263423	0.693341
323	Tusc3	1.11823	0.116988	0.26347	0.693341
324	Map2k5	1.11214	0.184682	0.266079	0.69837
325	Sulf2	1.11018	0.0490867	0.266921	0.698747
326	Sparcl1	1.10463	0.127457	0.269318	0.702701
327	Fgfr2	1.10344	0.335537	0.269837	0.702701
328	Atg10	1.09528	0.315308	0.273394	0.710114
329	Maob	1.09289	0.422723	0.274443	0.710992
330	Mapt	1.0906	0.0869732	0.275447	0.711273
331	Anapc16	1.08941	0.093917	0.275974	0.711273
332	Atg4c	1.08212	0.121675	0.279199	0.715671
333	Igf1r	1.08071	0.123062	0.279827	0.715671
334	Ube2e1	1.07331	0.0992197	0.283131	0.722273
335	Ptpn13	1.06907	0.258379	0.285038	0.724029
336	Slc25a12	1.0632	0.0765847	0.287692	0.724029
337	Abi1	1.05798	0.0849657	0.290066	0.724029
338	Camk2g	1.05537	0.0470816	0.291257	0.724029
339	Epha6	1.05504	0.0914741	0.291407	0.724029
340	Icmt	1.0521	0.161875	0.292752	0.724029
341	Lag3	1.04971	0.274315	0.293851	0.724029
342	Selenow	1.04971	0.11459	0.293851	0.724029
343	Thsd4	1.04971	0.149375	0.293851	0.724029
344	Map1b	1.04808	0.0684682	0.294601	0.724029
345	Vcan	1.04373	0.560874	0.29661	0.724029
346	Rgs6	1.04373	0.0566074	0.29661	0.724029
347	Slc13a3	1.04243	0.287856	0.297215	0.724029
348	Serinc5	1.04123	0.119676	0.297769	0.724029
349	Cd3e	1.04058	0.378576	0.298072	0.724029
350	Itgax	1.04036	0.380635	0.298173	0.724029
351	Tlr4	1.03949	0.235607	0.298577	0.724029
352	Sil1	1.03873	0.181602	0.298931	0.724029
353	Htr1a	1.03808	0.18028	0.299235	0.724029
354	Pde8a	1.03677	0.384503	0.299843	0.724029
355	Mbp	1.03177	0.105731	0.302181	0.724029
356	Pfkl	1.03133	0.124771	0.302385	0.724029
357	Lrrk2	1.02568	0.0839243	0.305044	0.724029
358	Cacna1c	1.02339	0.126701	0.306122	0.724029
359	Calm3	1.02307	0.0701555	0.306276	0.724029
360	Sirt1	1.02274	0.249512	0.306431	0.724029
361	Drd4	1.02252	0.134714	0.306533	0.724029
362	Cdk8	1.01796	0.193202	0.308699	0.724029
363	Bace2	1.01295	0.232641	0.311083	0.724029
364	Casp3	1.01186	0.128764	0.311603	0.724029
365	Grm8	1.01067	-0.0476451	0.312175	0.724029
366	Cd9	1.01067	0.0780152	0.312175	0.724029
367	Tbl1xr1	1.00882	0.0903809	0.313061	0.724029
368	Ulk2	1.00556	0.215666	0.314629	0.724029
369	Pik3r1	1.00469	0.157924	0.315048	0.724029
370	Slc17a7	1.00414	0.205142	0.31531	0.724029
371	Uqcrq	1.00338	0.0884672	0.315677	0.724029
372	Mobp	0.992506	0.0476063	0.320951	0.732764
373	Galr2	0.990222	0.310801	0.322065	0.733417
374	Lep	0.988917	0.130378	0.322704	0.733417
375	Col1a1	0.986851	0.0718504	0.323716	0.734049
376	Epn2	0.979891	0.142996	0.32714	0.738133
377	Gab2	0.978694	0.30223	0.327731	0.738133
378	Ncor2	0.975432	0.0983302	0.329346	0.738686
379	Wdr41	0.975214	0.119834	0.329454	0.738686
380	Herc4	0.96945	0.284557	0.332321	0.743447
381	Lsr	0.967275	0.45478	0.333407	0.744211
382	Bdnf	0.960532	0.34147	0.336787	0.750083
383	Grin2b	0.954986	0.0801711	0.339585	0.753527
384	Pou2f1	0.953028	0.0857917	0.340576	0.753527
385	Map4k4	0.951505	0.0146112	0.341348	0.753527
386	Nlgn4l	0.946503	0.0742294	0.343892	0.755155
387	Ranbp2	0.945415	0.0407537	0.344447	0.755155
388	Pvalb	0.941717	0.126519	0.346337	0.755155
389	Lilrb4a/b	0.941174	0.32606	0.346616	0.755155
390	Pcsk6	0.939107	0.0465951	0.347676	0.755817
391	Atp2a2	0.933887	0.103902	0.350362	0.757875
392	Ppfia2	0.932473	0.0861406	0.351092	0.757875
393	Edn1	0.931385	0.272678	0.351654	0.757875
394	Xpo1	0.928993	0.0345533	0.352893	0.758909
395	Itpr2	0.926383	0.0705055	0.354247	0.759406
396	Cd84	0.923881	0.551714	0.355548	0.759718
397	Btrc	0.917574	0.109827	0.358842	0.765122
398	Ubr5	0.90648	0.117538	0.364682	0.773655
399	Trat1	0.901804	0.331657	0.367161	0.773655
400	Cckbr	0.901043	0.0731202	0.367566	0.773655
401	Spag9	0.900608	0.0817672	0.367797	0.773655
402	Mtmr3	0.892668	0.000940858	0.372035	0.778559
403	Avpr2	0.892451	0.241977	0.372151	0.778559
404	Tgfbr1	0.880923	0.126933	0.37836	0.78523
405	Dync1i2	0.879726	0.0716168	0.379008	0.78523
406	Tgfb1	0.877878	0.233169	0.38001	0.78523
407	Cacnb2	0.877551	0.0996192	0.380187	0.78523
408	Pomc	0.875594	0.102115	0.381251	0.78523
409	Rapgef2	0.873419	0.0868682	0.382435	0.78523
410	Cox8a	0.872875	0.100975	0.382731	0.78523
411	Mag	0.870917	0.0569678	0.383799	0.78523
412	Il6	0.8707	0.170127	0.383918	0.78523
413	Nos1	0.870591	-0.0384981	0.383978	0.78523
414	Rpe	0.868416	-0.0142418	0.385167	0.786055
415	Zwint	0.863304	0.0228481	0.38797	0.790163
416	Rtn1	0.861129	0.0439258	0.389167	0.790298
417	Ifng	0.857214	0.161472	0.391327	0.790298
418	Tbx21	0.856561	0.20928	0.391687	0.790298
419	Slc44a1	0.856126	0.0529397	0.391928	0.790298
420	Rap1a	0.856018	0.0159703	0.391988	0.790298
421	Pgls	0.853081	0.0903176	0.393614	0.79198
422	Bcas1	0.846556	0.164317	0.397243	0.794959
423	Prkce	0.845686	0.0995742	0.397728	0.794959
424	Entpd2	0.845033	0.272845	0.398092	0.794959
425	Oprm1	0.844707	0.111537	0.398274	0.794959
426	Camk2n1	0.834593	0.0558908	0.403947	0.79819
427	Ppp1r1b	0.833288	0.0548196	0.404682	0.79819
428	Adgrg1	0.829916	0.020415	0.406586	0.800366
429	Ttc3	0.823391	0.0783316	0.410286	0.806062
430	Prkn	0.821651	0.033997	0.411276	0.806423
431	Calb1	0.818606	0.255964	0.413011	0.806663
432	Aspa	0.808818	0.382443	0.41862	0.816024
433	Gabrb1	0.804032	0.0164274	0.421378	0.819802
434	Ago3	0.798595	0.0265543	0.424526	0.819914
435	Cplx1	0.798486	0.0647621	0.424589	0.819914
436	Pten	0.797289	0.0527432	0.425283	0.819914
437	Prkg1	0.796855	0.112705	0.425536	0.819914
438	Sstr3	0.793483	0.0255943	0.427496	0.821162
439	Cxcl14	0.79196	0.100322	0.428384	0.821162
440	Cdc6	0.789894	0.277309	0.42959	0.821162
441	P2rx4	0.788698	0.135779	0.430289	0.821162
442	Esam	0.783695	0.205036	0.433219	0.821458
443	Crp	0.782934	0.273597	0.433666	0.821458
444	Ramp1	0.782825	0.0372272	0.43373	0.821458
445	Grn	0.781411	0.0953721	0.434561	0.821476
446	Synpr	0.776843	0.123078	0.437251	0.825002
447	Zeb1	0.770971	0.0586074	0.440724	0.829989
448	Galr3	0.766512	0.123359	0.443372	0.830038
449	Ago2	0.765859	0.0210653	0.44376	0.830038
450	Edn3	0.763901	0.332851	0.444926	0.830038
451	Rspo2	0.762379	0.0582544	0.445834	0.830038
452	Wdr59	0.761835	-0.0489537	0.446158	0.830038
453	Tnc	0.75966	0.184346	0.447458	0.830038
454	Calca	0.75618	0.181183	0.449541	0.830038
455	Bin1	0.75531	0.110528	0.450063	0.830038
456	Ntsr2	0.754113	-0.0211409	0.450781	0.830038
457	Dcc	0.752482	0.175422	0.451761	0.830038
458	Lpar2	0.750633	0.113883	0.452873	0.830038
459	Fnip2	0.750089	0.142603	0.453201	0.830038
460	Smurf1	0.748023	0.0528839	0.454446	0.830798
461	Gfap	0.74302	0.0344433	0.457469	0.832481
462	Irf2	0.742368	-0.101843	0.457865	0.832481
463	Tnf	0.73867	0.577682	0.460107	0.834578
464	C5ar1	0.734972	0.0751919	0.462356	0.834578
465	Creb5	0.730078	0.0848676	0.465342	0.835717
466	Arhgef7	0.728665	0.0262488	0.466207	0.835717
467	Gdnf	0.728556	-0.00802525	0.466273	0.835717
468	Man1c1	0.723118	0.0119493	0.469607	0.835717
469	Grm3	0.723009	-0.0109753	0.469674	0.835717
470	Neu4	0.720834	-0.0255977	0.471012	0.835717
471	Sstr2	0.719529	0.129274	0.471815	0.835717
472	Dgki	0.718224	0.0310579	0.472619	0.835717
473	Kdm4a	0.717245	0.0497784	0.473223	0.835717
474	Pak1	0.716484	0.0518531	0.473693	0.835717
475	Epha4	0.71594	0.0864101	0.474028	0.835717
476	Id1	0.712895	0.108519	0.475911	0.835717
477	Itga8	0.712351	0.10089	0.476247	0.835717
478	Pfkp	0.709632	0.0770886	0.477932	0.835717
479	Gal	0.708327	0.0241733	0.478742	0.835717
480	Pik3ca	0.703868	-0.0104001	0.481515	0.835717
481	C2	0.703651	0.306593	0.48165	0.835717
482	Kcnq5	0.703324	0.157677	0.481854	0.835717
483	Plcb4	0.701802	0.165917	0.482803	0.835717
484	Calm2	0.701149	0.00374783	0.48321	0.835717
485	Clec7a	0.699953	0.185419	0.483957	0.835717
486	Slc1a2	0.699409	0.0826089	0.484296	0.835717
487	Adcy9	0.697887	0.0250722	0.485248	0.835717
488	Chat	0.695276	-0.0860057	0.486882	0.835717
489	Apba1	0.694733	-0.00730811	0.487223	0.835717
490	Fabp7	0.689077	0.156824	0.490775	0.840367
491	Ryr2	0.68364	0.0493229	0.494203	0.842829
492	Mmp9	0.681899	0.284357	0.495303	0.842829
493	Nckap1	0.679942	0.0524719	0.496541	0.842829
494	Sec24b	0.67744	0.0568326	0.498127	0.842829
495	Sgk1	0.676897	0.0204326	0.498471	0.842829
496	Sos1	0.676135	-0.0401995	0.498955	0.842829
497	Hsph1	0.671785	0.0299945	0.50172	0.84488
498	Acta2	0.671568	-0.0688548	0.501859	0.84488
499	Gabrb3	0.669719	0.0461797	0.503037	0.844953
500	Dapk2	0.658952	0.446539	0.509927	0.850422
501	Ttr	0.657647	-0.0473728	0.510765	0.850422
502	Tcf7l2	0.655798	-0.166151	0.511954	0.850422
503	Lrp6	0.653841	0.039351	0.513215	0.851102
504	Homer1	0.650251	-0.0204812	0.51553	0.853526
505	Chrm2	0.646445	-0.0363321	0.517991	0.854887
506	Tmem119	0.646336	0.190074	0.518062	0.854887
507	Rgs5	0.643617	0.0769039	0.519824	0.856381
508	Wwp2	0.638615	0.0661584	0.523074	0.857589
509	Il10	0.636331	0.103217	0.524561	0.857589
510	Bmpr1b	0.633503	-0.0215509	0.526405	0.857676
511	Maml2	0.631872	0.181452	0.527471	0.857676
512	Sstr4	0.629044	-0.0985546	0.52932	0.859286
513	Lpar6	0.626325	-0.0269775	0.531102	0.860063
514	Dlk1	0.62328	0.105533	0.533101	0.860063
515	Hspa1a	0.62241	0.0475024	0.533672	0.860063
516	Kat2b	0.62067	0.0768612	0.534817	0.860063
517	Serpine2	0.619909	-0.0240788	0.535318	0.860063
518	Rtn4	0.619147	0.0754153	0.535819	0.860063
519	Pcsk5	0.615776	-0.0357982	0.538042	0.862247
520	Cmip	0.612513	0.0534365	0.540198	0.864317
521	Prnp	0.610882	0.0373729	0.541278	0.864431
522	Tenm4	0.609794	0.0310847	0.541998	0.864431
523	Slc39a11	0.6049	-0.0584124	0.545245	0.86616
524	Pdgfra	0.60403	0.164701	0.545824	0.86616
525	Thrb	0.600985	0.0210295	0.54785	0.866334
526	Grm1	0.598049	0.0309132	0.549807	0.866334
527	Phkb	0.596852	0.0469999	0.550606	0.866334
528	Bsg	0.592937	0.0550475	0.553223	0.866334
529	Cryab	0.592393	-0.02689	0.553587	0.866334
530	Des	0.586956	-0.127682	0.557234	0.870677
531	Acaca	0.58217	0.0768293	0.560452	0.872874
532	Atxn2	0.581627	0.0555993	0.560818	0.872874
533	Ctnna1	0.580974	0.0870059	0.561258	0.872874
534	Trpm7	0.574992	-0.0427751	0.565296	0.875653
535	Lpar1	0.573687	-0.0768888	0.566179	0.875653
536	Pcp2	0.573144	0.138333	0.566547	0.875653
537	Chrm5	0.568467	-0.0375281	0.569718	0.877687
538	Chrm3	0.566183	0.122423	0.571269	0.877687
539	Dnajc1	0.565639	-0.0156019	0.571639	0.877687
540	Ugt8a	0.563247	0.0364758	0.573267	0.877687
541	Ntrk1	0.562812	0.0350485	0.573563	0.877687
542	Daam2	0.562159	0.0492762	0.574008	0.877687
543	Trim33	0.551936	0.0447319	0.580992	0.882963
544	Pros1	0.550957	-0.0607088	0.581663	0.882963
545	Atp8a1	0.54987	0.00584458	0.582409	0.882963
546	Mib1	0.549544	0.0489056	0.582632	0.882963
547	Plxna4	0.543779	0.0653478	0.586593	0.882963
548	Ppp2r3a	0.540952	0.0843787	0.588541	0.882963
549	Nrsn1	0.538886	0.0468952	0.589966	0.882963
550	Abca2	0.537254	-0.0556402	0.591092	0.882963
551	Iapp	0.535297	0.039237	0.592445	0.882963
552	Chl1	0.534753	-0.0328466	0.592821	0.882963
553	Phc2	0.534753	0.000989436	0.592821	0.882963
554	Ngfr	0.534644	-0.0483718	0.592896	0.882963
555	Rnf144a	0.532904	0.0975317	0.5941	0.882963
556	Sstr1	0.530838	0.130363	0.595531	0.882963
557	Atp2b4	0.527901	0.0316944	0.597568	0.882963
558	Jak2	0.527792	-0.152347	0.597643	0.882963
559	Dnah6	0.52627	-0.337959	0.598701	0.882963
560	Ptgds	0.525726	-0.173209	0.599079	0.882963
561	Slc2a1	0.525726	-0.068264	0.599079	0.882963
562	Ctss	0.5254	-0.109867	0.599305	0.882963
563	P2rx7	0.521593	-0.00703147	0.601954	0.882963
564	Rb1	0.517243	-0.0486131	0.604987	0.885778
565	Setx	0.512131	-0.0256639	0.608559	0.889706
566	Bche	0.506259	0.0986647	0.612675	0.893776
567	Tnrc6a	0.504192	0.0663597	0.614126	0.893776
568	Cpb2	0.503213	0.108508	0.614814	0.893776
569	Birc6	0.500495	0.0238504	0.616727	0.893776
570	Map2k6	0.49919	-0.11147	0.617646	0.893776
571	Aplnr	0.497341	0.256267	0.618949	0.893776
572	Zfyve16	0.495057	0.0992534	0.62056	0.893776
573	Pla2g4c	0.494839	-0.0467021	0.620714	0.893776
574	Ltbp1	0.494187	0.190119	0.621174	0.893776
575	S100b	0.488314	-0.127751	0.625327	0.896823
576	Ppp2r2c	0.487988	0.00692118	0.625559	0.896823
577	Slc39a10	0.486248	-0.0154789	0.626792	0.896823
578	Pip5k1b	0.479287	-0.0630181	0.631734	0.898098
579	Lepr	0.477003	0.0413795	0.63336	0.898098
580	Ryr3	0.476895	-0.00565207	0.633437	0.898098
581	Cd3g	0.476025	0.159155	0.634057	0.898098
582	Tspo	0.473632	-0.0258151	0.635762	0.89924
583	Ddt	0.470043	0.0710733	0.638324	0.900426
584	Ptprc	0.469934	-0.0120126	0.638402	0.900426
585	Lrp2	0.466998	-0.0453939	0.640501	0.900637
586	S100a16	0.463953	0.00684776	0.642682	0.900637
587	Grid1	0.462321	0.0898042	0.643851	0.900637
588	Sptbn1	0.46156	0.0609731	0.644397	0.900637
589	Serinc3	0.460037	0.0135912	0.645489	0.900637
590	Sort1	0.458515	-0.0355546	0.646583	0.900637
591	Ptgs2	0.458297	0.540021	0.646739	0.900637
592	Vtn	0.455905	-0.326788	0.648458	0.900637
593	Npy1r	0.452425	-0.25463	0.650963	0.901719
594	Scg5	0.450467	0.0412978	0.652374	0.901719
595	Gpr17	0.446661	-0.00229481	0.65512	0.903614
596	Idnk	0.44492	-0.0626619	0.656377	0.903994
597	Itga2	0.442637	-0.00209237	0.658029	0.903994
598	Rab1a	0.442528	0.0442226	0.658107	0.903994
599	H2-Aa	0.436872	-0.0663058	0.662204	0.906983
600	Mc2r	0.433719	-0.0202521	0.664493	0.906983
601	Gbp2	0.432413	0.00576516	0.665441	0.906983
602	Fzd3	0.431435	-0.105272	0.666152	0.906983
603	Csf1r	0.431108	-0.0682819	0.66639	0.906983
604	Sst	0.430456	-0.0385856	0.666864	0.906983
605	Mmp14	0.428933	0.00256595	0.667972	0.906983
606	Ctbp2	0.428281	0.0107269	0.668447	0.906983
607	Abi2	0.424583	-0.0280644	0.671141	0.907161
608	Drd1	0.424366	-0.057185	0.671299	0.907161
609	Pdgfd	0.417405	0.093328	0.676382	0.911566
610	Maoa	0.414251	0.174207	0.67869	0.912384
611	Dscaml1	0.412837	0.0305737	0.679726	0.912384
612	Ms4a2	0.407182	-0.168296	0.683874	0.915601
613	Slc10a6	0.405333	0.0203249	0.685233	0.916086
614	Sall1	0.397829	-0.103652	0.690756	0.921008
615	Rgn	0.392718	-0.0297538	0.694528	0.924804
616	Agt	0.386845	-0.158453	0.698871	0.927481
617	Dner	0.386192	0.0504177	0.699354	0.927481
618	Ms4a4a	0.383473	-0.0894616	0.701369	0.927481
619	Glp2r	0.383256	-0.0239431	0.70153	0.927481
620	Ppp1r13b	0.380428	-0.0547617	0.703628	0.927481
621	Taok3	0.379232	-0.0155258	0.704516	0.927481
622	Dicer1	0.377927	-0.0559458	0.705485	0.927481
623	H2-Ab1	0.377383	-0.196084	0.705889	0.927481
624	Pde7b	0.375208	0.014217	0.707506	0.927481
625	Adora1	0.373468	-0.0556512	0.7088	0.927749
626	Adam10	0.370096	-0.0881095	0.711311	0.928464
627	Rock1	0.365855	-0.0573514	0.714473	0.928464
628	Nrg2	0.365746	0.0294334	0.714555	0.928464
629	Slc38a9	0.362266	-0.0766807	0.717153	0.928464
630	Pink1	0.360635	0.0137213	0.718373	0.928464
631	Lgr5	0.360091	-0.0519074	0.718779	0.928464
632	Ace2	0.359112	0.110353	0.719511	0.928464
633	Mt3	0.358894	0.0236626	0.719674	0.928464
634	Mllt11	0.357807	0.0456222	0.720488	0.928464
635	Avpr1a	0.355306	0.144659	0.722361	0.929679
636	Fgf2	0.35226	-0.0171616	0.724643	0.930536
637	Emcn	0.351934	-0.0412519	0.724888	0.930536
638	Hsp90aa1	0.347693	0.0739095	0.728071	0.931142
639	Cd14	0.347584	0.0551723	0.728153	0.931142
640	Ada	0.345409	-0.0672945	0.729787	0.93204
641	Pbx1	0.341385	-0.0762629	0.732814	0.933521
642	Cdc14b	0.338775	-0.0503167	0.73478	0.933526
643	C1qa	0.33834	-0.0965394	0.735107	0.933526
644	Sox5	0.335294	-0.154809	0.737403	0.933526
645	Gcgr	0.328443	-0.137172	0.742577	0.933526
646	Deptor	0.327464	-0.180352	0.743317	0.933526
647	Psma1	0.326594	-0.0166592	0.743975	0.933526
648	Mertk	0.326594	0.0433341	0.743975	0.933526
649	Myo6	0.325071	-0.138242	0.745127	0.933526
650	Slc1a3	0.324419	-0.0063918	0.745621	0.933526
651	Calb2	0.320177	-0.117488	0.748834	0.933526
652	Abl1	0.317567	-0.005897	0.750813	0.933526
653	Sorl1	0.317241	-0.0455875	0.751061	0.933526
654	Rpia	0.315827	-0.11854	0.752134	0.933526
655	Snca	0.313217	0.00806092	0.754116	0.933526
656	Eif4a2	0.309954	0.0686572	0.756596	0.933526
657	Adra1d	0.309302	-0.195036	0.757092	0.933526
658	Slc32a1	0.306583	0.07561	0.759161	0.933526
659	Fyn	0.304299	-0.0427625	0.7609	0.933526
660	Pik3cb	0.303103	0.0323742	0.761812	0.933526
661	Ptprz1	0.299623	-0.108723	0.764465	0.933526
662	Tcf12	0.2981	-0.0418298	0.765627	0.933526
663	Gng7	0.297882	-0.00228974	0.765793	0.933526
664	C3	0.297774	-0.0601856	0.765876	0.933526
665	Cd109	0.296904	-0.404717	0.76654	0.933526
666	Slc18a2	0.296034	-0.111982	0.767204	0.933526
667	C1qb	0.294076	-0.0746253	0.7687	0.933526
668	Dcn	0.291357	-0.14217	0.770778	0.933526
669	Fa2h	0.291031	-0.101908	0.771028	0.933526
670	Myl9	0.289726	-0.181174	0.772026	0.933526
671	Fbn1	0.287877	-0.0922804	0.773441	0.934107
672	Gls	0.285267	0.0123978	0.77544	0.935392
673	Pmch	0.275805	0.09092	0.782698	0.940215
674	Gjb1	0.275152	-0.0162558	0.783199	0.940215
675	Grin1	0.268518	0.047316	0.7883	0.942917
676	Igfbp7	0.267322	-0.329628	0.789221	0.942917
677	Crhr2	0.265147	-0.135882	0.790896	0.94379
678	Cd44	0.263189	-0.0303461	0.792405	0.944463
679	Tnrc6c	0.25873	-0.0400091	0.795843	0.945156
680	Atpif1	0.258295	0.0192463	0.796179	0.945156
681	Ret	0.257534	-0.182119	0.796767	0.945156
682	Adar	0.251117	-0.0400279	0.801723	0.94605
683	Gpm6b	0.250356	0.0274123	0.802312	0.94605
684	Pde4d	0.250356	-0.158303	0.802312	0.94605
685	Chrna7	0.247093	-0.0835967	0.804836	0.94605
686	Cul1	0.246767	-0.0612563	0.805088	0.94605
687	Adgrl3	0.245462	-0.0856327	0.806099	0.946125
688	Cxcl2	0.240894	-0.103711	0.809637	0.947414
689	Gucy1a2	0.240351	-0.105259	0.810059	0.947414
690	Rgs7	0.239698	-0.0481453	0.810564	0.947414
691	Psmd1	0.239154	-0.0626991	0.810986	0.947414
692	Prkca	0.236218	-0.00437884	0.813264	0.948745
693	Cyfip1	0.225886	-0.0172678	0.82129	0.9561
694	Slc5a7	0.212835	-0.349149	0.831455	0.957267
695	Atg5	0.207071	-0.124541	0.835954	0.957267
696	Bex1/2	0.205657	0.0421448	0.837059	0.957267
697	Plpp3	0.205222	-0.036339	0.837398	0.957267
698	Dnm1l	0.204352	-0.00523313	0.838078	0.957267
699	Tph2	0.203482	-0.175297	0.838758	0.957267
700	Kirrel3	0.200328	-0.0861356	0.841224	0.958114
701	Cldn5	0.197718	-0.117388	0.843266	0.958933
702	Nrf1	0.196957	-0.101969	0.843861	0.958933
703	Crip1	0.190105	-0.0975268	0.849227	0.961752
704	Gpr158	0.185429	-0.0134269	0.852893	0.962922
705	Snhg11	0.18532	0.0216113	0.852978	0.962922
706	Srgn	0.182057	-0.114417	0.855538	0.96453
707	Cyba	0.178686	-0.0442483	0.858184	0.966424
708	Gab1	0.175641	-0.162357	0.860576	0.968027
709	Rapgef1	0.165635	-0.115409	0.868444	0.972502
710	Smad3	0.162481	-0.194176	0.870927	0.974191
711	Cast	0.159219	-0.0305029	0.873497	0.974587
712	Gsn	0.158784	-0.129179	0.873839	0.974587
713	Vim	0.155956	-0.0767643	0.876068	0.974587
714	Csf3r	0.155847	-0.0165996	0.876153	0.974587
715	Ano6	0.154216	0.00834248	0.87744	0.974933
716	Map3k5	0.151606	-0.189017	0.879498	0.975371
717	Wwp1	0.150518	-0.0684389	0.880356	0.975371
718	Cacng3	0.149322	-0.0885955	0.8813	0.975371
719	Emp1	0.146385	-0.125346	0.883617	0.975371
720	Prkar2a	0.14247	-0.106462	0.886709	0.975371
721	Camk2a	0.135727	0.0659544	0.892037	0.975371
722	Fpr2	0.133552	0.0330289	0.893757	0.975371
723	Ptpro	0.1329	-0.0509367	0.894273	0.975371
724	Samhd1	0.131051	-0.125592	0.895735	0.975371
725	Agtr2	0.130833	-0.138631	0.895907	0.975371
726	Scd2	0.124417	0.0301448	0.900985	0.976149
727	Adcy5	0.120719	-0.0469361	0.903914	0.977204
728	Gpr37l1	0.112562	-0.155669	0.910378	0.980078
729	Tkt	0.109843	0.00511	0.912534	0.980078
730	Avp	0.109191	-0.0800719	0.913051	0.980078
731	Slc25a4	0.107777	0.0220418	0.914173	0.980078
732	Prickle2	0.101034	-0.0988264	0.919523	0.980078
733	Id2	0.0985328	-0.032302	0.921509	0.980078
734	Ctnna2	0.0978803	-0.0730153	0.922027	0.980078
735	Ghr	0.0937476	-0.111653	0.92531	0.980078
736	Ptpn1	0.09266	-0.227065	0.926174	0.980078
737	Avpr1b	0.0850471	-0.0801499	0.932224	0.981257
738	Cckar	0.0849384	-0.228226	0.93231	0.981257
739	Bcan	0.0843946	-0.022198	0.932743	0.981257
740	Gja1	0.0838508	-0.0534346	0.933175	0.981257
741	Dync1li2	0.0796093	0.0227508	0.936548	0.983769
742	Sh3gl3	0.0776517	-0.0896055	0.938105	0.984371
743	Htr2c	0.0754766	-0.0107204	0.939836	0.985153
744	Gabrg3	0.0721052	-0.0652695	0.942518	0.985328
745	Kidins220	0.0696038	-0.00710934	0.944509	0.985328
746	Cacnb4	0.0684075	0.0225785	0.945461	0.985328
747	Cnksr2	0.0674287	-0.0481344	0.94624	0.985328
748	Stk3	0.0657973	-0.0876738	0.947539	0.985328
749	Nrg1	0.0653623	-0.128402	0.947886	0.985328
750	Sipa1l1	0.0599245	-0.0333665	0.952216	0.987829
751	Camk2b	0.054813	0.00108484	0.956287	0.988596
752	Flt1	0.0526379	-0.356302	0.95802	0.988596
753	Axl	0.0515503	-0.352817	0.958887	0.988596
754	Tgfb2	0.0508978	-0.269298	0.959407	0.988596
755	Gpnmb	0.0502452	0.225664	0.959927	0.988596
756	Olig2	0.0477438	-0.0496164	0.96192	0.98963
757	Ms4a1	0.0406747	-0.109277	0.967555	0.990207
758	Tyrobp	0.0401309	-0.303923	0.967989	0.990207
759	Spp1	0.0395871	-0.335186	0.968422	0.990207
760	Unc5d	0.0366507	-0.170052	0.970763	0.991283
761	Aldh1l1	0.0357807	-0.0888655	0.971457	0.991283
762	Ptpn11	0.0318655	-0.0627463	0.974579	0.991698
763	Ror1	0.0315392	-0.127494	0.97484	0.991698
764	Ssh2	0.0262102	-0.174087	0.97909	0.99308
765	Calcr	0.0261014	-0.199552	0.979176	0.99308
766	Ift88	0.0243613	-0.0446055	0.980564	0.993089
767	Adora2a	0.0177272	-0.331028	0.985856	0.996822
768	Arpp21	0.0143558	-0.0269697	0.988546	0.997961
769	Drd2	0.0117456	-0.281234	0.990629	0.997961
770	Ndrg1	0.00783042	-0.0407492	0.993752	0.998266
771	Myrf	0.0046765	-0.28127	0.996269	0.999267
772	Foxo1	-0.000217512	-0.1614	0.999826	0.999826
773	B2m	-0.000870047	-0.133407	0.999306	0.999826
774	Spg11	-0.00217512	-0.112607	0.998265	0.999826
775	Adgrl2	-0.00717789	-0.237529	0.994273	0.998266
776	Syt1	-0.0091355	-0.0115709	0.992711	0.998266
777	Aqp4	-0.0113106	-0.0800467	0.990976	0.997961
778	Slc2a13	-0.0135945	-0.0543377	0.989154	0.997961
779	Trem2	-0.0236	-0.248213	0.981172	0.993089
780	Atm	-0.0267539	-0.312845	0.978656	0.99308
781	Map2k1	-0.0333881	-0.060439	0.973365	0.991698
782	Nfkb1	-0.0403484	-0.243106	0.967815	0.990207
783	Aldoc	-0.0446987	-0.0317561	0.964347	0.99009
784	Prps2	-0.0457862	-0.271039	0.963481	0.99009
785	Fbxo33	-0.0505715	-0.298598	0.959667	0.988596
786	Nbea	-0.0586194	-0.0440092	0.953255	0.987829
787	Pecam1	-0.0589457	-0.325436	0.952995	0.987829
788	Skil	-0.0692775	-0.117983	0.944769	0.985328
789	Fpr3	-0.0711264	-0.379357	0.943297	0.985328
790	Pdyn	-0.0893974	-0.016102	0.928766	0.980746
791	Lrrc7	-0.0912462	-0.0933099	0.927297	0.980229
792	Cd74	-0.09266	-0.110039	0.926174	0.980078
793	Sox9	-0.0958139	-0.243069	0.923668	0.980078
794	Uggt2	-0.0959227	-0.154451	0.923582	0.980078
795	Tenm2	-0.0963577	-0.117645	0.923236	0.980078
796	Hnrnpa2b1	-0.0974453	-0.01248	0.922373	0.980078
797	Map2k4	-0.0994029	-0.0559313	0.920818	0.980078
798	Comt	-0.0994029	-0.0944442	0.920818	0.980078
799	Ldha	-0.101469	-0.0787204	0.919178	0.980078
800	Gnai2	-0.110061	-0.113525	0.912361	0.980078
801	Cntn5	-0.11191	-0.175292	0.910895	0.980078
802	Pdgfrb	-0.119196	-0.159935	0.90512	0.977451
803	St3gal6	-0.122677	-0.0893653	0.902363	0.976583
804	Jam3	-0.125613	-0.0803872	0.900038	0.976149
805	Epb41l2	-0.127788	-0.118688	0.898317	0.975371
806	Artn	-0.128767	-0.17317	0.897542	0.975371
807	Vmp1	-0.129093	-0.0904239	0.897284	0.975371
808	Lama2	-0.131377	-0.675175	0.895477	0.975371
809	Nell2	-0.132682	-0.165979	0.894445	0.975371
810	Cacna1e	-0.133117	-0.136798	0.894101	0.975371
811	Gnai1	-0.134531	-0.0801388	0.892983	0.975371
812	Atr	-0.13638	-0.20004	0.891521	0.975371
813	Col1a2	-0.140839	-0.367754	0.887997	0.975371
814	Cartpt	-0.141818	-0.279128	0.887224	0.975371
815	Myl6	-0.143993	-0.00910315	0.885506	0.975371
816	Cst7	-0.156826	-0.493901	0.875382	0.974587
817	Tacr3	-0.171508	-0.235694	0.863824	0.968413
818	Cblb	-0.171508	-0.197694	0.863824	0.968413
819	Man1a	-0.173466	-0.0765441	0.862285	0.968413
820	Rora	-0.185103	-0.146491	0.853149	0.962922
821	P2ry14	-0.190758	-0.102231	0.848715	0.961752
822	Smad2	-0.194782	-0.0812609	0.845564	0.959777
823	Irs2	-0.202503	-0.177739	0.839523	0.957267
824	Mcu	-0.203047	-0.22426	0.839098	0.957267
825	Tardbp	-0.205984	-0.0200138	0.836804	0.957267
826	Taldo1	-0.20718	-0.159656	0.835869	0.957267
827	Cdk6	-0.207289	-0.457479	0.835784	0.957267
828	Pirb	-0.210769	-0.627305	0.833068	0.957267
829	Apela	-0.211313	-0.358876	0.832643	0.957267
830	Ptprj	-0.211856	-0.179099	0.832219	0.957267
831	Slc8a1	-0.21588	-0.106866	0.829081	0.957267
832	Mc3r	-0.219469	-0.447589	0.826284	0.957267
833	Cntn2	-0.222297	-0.186645	0.824083	0.957123
834	Dgkb	-0.222623	-0.0522953	0.823829	0.957123
835	Usp34	-0.235239	-0.180047	0.814023	0.948745
836	Chrna4	-0.249051	-0.147054	0.803321	0.94605
837	Gria2	-0.249377	-0.0419992	0.803069	0.94605
838	Nrcam	-0.250465	-0.0507648	0.802228	0.94605
839	Ksr2	-0.25873	-0.234355	0.795843	0.945156
840	Col4a5	-0.268953	-0.492053	0.787966	0.942917
841	Trp53	-0.271672	-0.186791	0.785874	0.942295
842	Prex1	-0.279611	-0.234569	0.779776	0.938358
843	Tagln	-0.282222	-0.660455	0.777774	0.937077
844	Prkacb	-0.29027	-0.0155686	0.77161	0.933526
845	Hspa4l	-0.292336	-0.0864851	0.77003	0.933526
846	Prkag2	-0.294511	-0.267548	0.768367	0.933526
847	Vav3	-0.29462	-0.297282	0.768284	0.933526
848	Bmpr2	-0.298644	-0.0552007	0.765212	0.933526
849	Grb2	-0.299731	-0.0690871	0.764382	0.933526
850	Ndrg2	-0.30593	-0.00966827	0.759658	0.933526
851	Selplg	-0.317676	-0.283033	0.750731	0.933526
852	Htt	-0.317893	-0.0810968	0.750566	0.933526
853	Olig1	-0.322352	-0.224576	0.747186	0.933526
854	Dync1h1	-0.326811	-0.0287747	0.74381	0.933526
855	Mc5r	-0.329422	-0.34124	0.741837	0.933526
856	Lifr	-0.330944	-0.237201	0.740687	0.933526
857	Lilra5	-0.342255	-0.372323	0.732159	0.933521
858	Prkcb	-0.349106	-0.0429042	0.727009	0.931142
859	Atp6v1h	-0.36194	-0.0438854	0.717397	0.928464
860	Ube3a	-0.365311	-0.201578	0.714879	0.928464
861	Tiam1	-0.369661	-0.0767931	0.711635	0.928464
862	Adcy2	-0.37499	-0.145985	0.707668	0.927481
863	Bace1	-0.380646	-0.141166	0.703466	0.927481
864	Cacna2d1	-0.386953	-0.425674	0.698791	0.927481
865	Tmsb10	-0.403158	-0.0269493	0.686832	0.916999
866	Grik2	-0.407073	-0.18254	0.683954	0.915601
867	Fau	-0.413599	-0.0187209	0.679168	0.912384
868	Ube2g1	-0.418384	-0.256191	0.675666	0.911566
869	Ppp3ca	-0.426432	-0.061422	0.669793	0.907161
870	Ctxn1	-0.430891	-0.116135	0.666548	0.906983
871	Ndufs1	-0.449814	-0.102464	0.652844	0.901719
872	Mt1	-0.450793	-0.0699309	0.652139	0.901719
873	Lrrc4c	-0.456448	-0.22365	0.648067	0.900637
874	Atrn	-0.459494	-0.13801	0.64588	0.900637
875	Crhr1	-0.463735	-0.447178	0.642838	0.900637
876	Htr3a	-0.482332	-0.240222	0.62957	0.896823
877	Ncor1	-0.48255	-0.183099	0.629415	0.896823
878	Cspg5	-0.48342	-0.0792392	0.628798	0.896823
879	Slc6a3	-0.484616	-0.367931	0.627949	0.896823
880	Akt1	-0.495383	-0.11265	0.62033	0.893776
881	Hipk2	-0.500495	-0.288952	0.616727	0.893776
882	Shprh	-0.521267	-0.256941	0.602181	0.882963
883	Cacna1b	-0.522355	-0.179196	0.601423	0.882963
884	Cdc27	-0.523116	-0.263824	0.600894	0.882963
885	C1qc	-0.528119	-0.43115	0.597417	0.882963
886	Pfkm	-0.531925	-0.0658412	0.594778	0.882963
887	Ednrb	-0.539864	-0.397408	0.589291	0.882963
888	Itgb8	-0.552371	-0.321023	0.580694	0.882963
889	Ccl2	-0.571077	-0.518088	0.567947	0.876462
890	Neo1	-0.579669	-0.117693	0.562138	0.872885
891	Plp1	-0.593481	-0.340133	0.552859	0.866334
892	Gpr37	-0.595004	-0.419711	0.551841	0.866334
893	Oprk1	-0.598919	-0.4771	0.549227	0.866334
894	Tubb5	-0.602943	-0.0385986	0.546547	0.86616
895	Alcam	-0.605988	-0.0938793	0.544523	0.86616
896	Dbi	-0.623389	-0.10109	0.533029	0.860063
897	Gcg	-0.632307	-0.678795	0.527186	0.857676
898	Inpp5a	-0.635896	-0.271709	0.524844	0.857589
899	Cul5	-0.636875	-0.327985	0.524207	0.857589
900	Gnb1	-0.638506	-0.0378126	0.523144	0.857589
901	Pde10a	-0.656124	-0.148408	0.511744	0.850422
902	Cd81	-0.660148	-0.05983	0.509159	0.850422
903	Dmd	-0.661127	-0.387284	0.508531	0.850422
904	Sod1	-0.668849	-0.0107359	0.503592	0.844953
905	Adrb2	-0.677984	-0.674167	0.497782	0.842829
906	Psap	-0.678202	-0.0384485	0.497644	0.842829
907	Npy2r	-0.69495	-0.230571	0.487087	0.835717
908	Csf1	-0.700605	-0.376824	0.483549	0.835717
909	Car8	-0.703542	-0.250033	0.481718	0.835717
910	Pllp	-0.725728	-0.336408	0.468005	0.835717
911	Mog	-0.73519	-0.438824	0.462224	0.834578
912	Itgav	-0.737256	-0.442448	0.460967	0.834578
913	Rab31	-0.743999	-0.311191	0.456877	0.832481
914	Prkar2b	-0.755527	-0.318255	0.449933	0.830038
915	Cntn1	-0.755745	-0.116162	0.449802	0.830038
916	Ctsb	-0.760421	-0.0819574	0.447003	0.830038
917	Wac	-0.784891	-0.159867	0.432517	0.821458
918	Park7	-0.789568	-0.0583946	0.42978	0.821162
919	Tnik	-0.800878	-0.197319	0.423202	0.819914
920	Plppr1	-0.819149	-0.237848	0.412701	0.806663
921	Epb41l3	-0.837529	-0.105545	0.402295	0.796624
922	Atp2b1	-0.838943	-0.14202	0.401501	0.796624
923	Csnk1a1	-0.83916	-0.116908	0.401379	0.796624
924	Malat1	-0.839596	-0.103407	0.401135	0.796624
925	Sh3gl2	-0.877225	-0.14345	0.380364	0.78523
926	Mapk1	-0.899738	-0.0861318	0.36826	0.773655
927	Dapk1	-0.901804	-0.312995	0.367161	0.773655
928	Dock1	-0.907242	-0.439392	0.364279	0.773655
929	Rtn3	-0.925621	-0.0559724	0.354643	0.759406
930	Sv2b	-0.933561	-0.311721	0.350531	0.757875
931	Kcnd2	-0.943022	-0.235051	0.345669	0.755155
932	Slc12a2	-0.94759	-0.327296	0.343338	0.755155
933	Aplp2	-0.951614	-0.0453329	0.341293	0.753527
934	Ftl1	-0.978694	-0.142632	0.327731	0.738133
935	Tacr1	-0.999575	-0.250523	0.317516	0.726581
936	Apod	-1.00599	-0.504006	0.314419	0.724029
937	Meg3	-1.01469	-0.0689617	0.310252	0.724029
938	Slc6a11	-1.01578	-0.320373	0.309734	0.724029
939	Sem1	-1.01719	-0.125164	0.309061	0.724029
940	Invs	-1.03177	-0.414569	0.302181	0.724029
941	Cacna1d	-1.04384	-0.228818	0.29656	0.724029
942	Grm5	-1.05504	-0.15387	0.291407	0.724029
943	Ep300	-1.08604	-0.345457	0.277463	0.713272
944	Cx3cr1	-1.12421	-0.517369	0.260924	0.692106
945	Psen1	-1.12932	-0.418913	0.258762	0.688198
946	Apoe	-1.13128	-0.0883377	0.257938	0.687834
947	Pak3	-1.14683	-0.351373	0.251451	0.679599
948	Rictor	-1.16108	-0.349398	0.24561	0.673874
949	Pde1a	-1.16412	-0.352668	0.244374	0.673874
950	Spock1	-1.18065	-0.109964	0.23774	0.672518
951	Aph1b/c	-1.18294	-0.48163	0.236834	0.672518
952	Itm2a	-1.18326	-0.46226	0.236704	0.672518
953	Pard3	-1.21013	-0.516328	0.22623	0.671306
954	Ptn	-1.21709	-0.127616	0.223571	0.669374
955	Dlg1	-1.23079	-0.367622	0.218401	0.665857
956	Zbtb20	-1.24123	-0.320715	0.21452	0.661671
957	Tle4	-1.25613	-0.591289	0.209069	0.65556
958	Elmo1	-1.27429	-0.121474	0.20256	0.651703
959	Grid2	-1.27832	-0.59577	0.201138	0.651703
960	P2ry12	-1.27853	-0.498261	0.201061	0.651703
961	H3f3b	-1.29115	-0.0591895	0.196652	0.651703
962	Atp6v0a1	-1.30453	-0.0827668	0.192054	0.648831
963	Syn3	-1.32356	-0.442676	0.185649	0.645271
964	Gabrb2	-1.39077	-0.36884	0.164295	0.619981
965	Tspan3	-1.39893	-0.150477	0.161835	0.619981
966	Ube3c	-1.41024	-0.340318	0.158469	0.619981
967	Sparc	-1.47103	-0.293301	0.141282	0.598654
968	Snn	-1.49126	-0.266831	0.135893	0.583232
969	Galr1	-1.4967	-0.461042	0.134472	0.582064
970	Hexb	-1.5302	-0.542806	0.125968	0.569993
971	Cst3	-1.53639	-0.119581	0.124442	0.565644
972	Maged1	-1.55651	-0.0572001	0.119586	0.551087
973	Fxyd6	-1.56434	-0.311501	0.117737	0.550648
974	Rit2	-1.59262	-0.176962	0.111245	0.548006
975	Ntrk3	-1.59773	-0.365357	0.110102	0.548006
976	Timp2	-1.6247	-0.169424	0.104226	0.542841
977	Nsg1	-1.65755	-0.0786582	0.0974086	0.522666
978	Gnal	-1.72008	-0.2697	0.0854173	0.490904
979	Ndufa10	-1.75369	-0.249091	0.0794838	0.4783
980	Gap43	-1.7613	-0.187137	0.0781873	0.4783
981	Ahcyl1	-1.93509	-0.202716	0.0529788	0.404418
982	Itm2c	-1.93705	-0.115492	0.0527391	0.404418
983	Psmd14	-1.97087	-0.26551	0.0487382	0.386517
984	Fth1	-1.98501	-0.132234	0.0471431	0.386517
985	6330403K07Rik	-2.0321	-0.274004	0.0421431	0.374412
986	Usp9x	-2.06875	-0.322986	0.0385691	0.350628
987	Rps9	-2.14967	-0.20915	0.0315814	0.319004
988	Gpi1	-2.17055	-0.1039	0.0299652	0.312843
989	Ncam1	-2.22993	-0.213137	0.025752	0.282989
990	Glul	-2.27213	-0.194394	0.0230788	0.265273
991	Ywhaz	-2.33716	-0.123153	0.0194306	0.234104
992	Ywhaq	-2.45701	-0.16747	0.0140098	0.197996
993	Mapk10	-2.47333	-0.223625	0.0133862	0.194003
994	Itm2b	-2.75163	-0.187139	0.00592989	0.109813
995	Penk	-2.76566	-0.566757	0.00568073	0.109813
996	Clstn1	-3.04875	-0.230572	0.00229792	0.063311
997	Gpm6a	-3.18872	-0.183765	0.00142903	0.0488793
998	Nnat	-3.19199	-0.5598	0.00141298	0.0488793
999	Hsp90ab1	-3.90999	-0.185208	9.22992e-05	0.00748339

## Sheet: D1-MSN
	names	scores	logfoldchanges	pvals	pvals_adj
0	Ckb	12.798	0.25107	1.68184e-37	1.68184e-34
1	Arpp21	12.4205	0.194113	2.02313e-35	1.01156e-32
2	Egr1	11.1034	0.428037	1.20766e-28	4.02553e-26
3	App	8.89517	0.166098	5.83297e-19	9.72161e-17
4	Nedd4l	8.17775	0.330279	2.8918e-16	3.61474e-14
5	Pcp4	7.85841	0.264626	3.89042e-15	3.89042e-13
6	Ntm	7.81462	0.353373	5.51304e-15	5.01186e-13
7	Hsph1	7.43101	0.27622	1.07771e-13	8.98095e-12
8	Ldhb	7.40579	0.229973	1.30374e-13	1.00288e-11
9	Itpr1	7.33087	0.261035	2.28655e-13	1.63325e-11
10	Grm7	7.15045	0.324694	8.64916e-13	5.40573e-11
11	Adcy5	7.12664	0.191339	1.02851e-12	6.05007e-11
12	Tmsb10	6.75662	0.192463	1.41253e-11	7.43436e-10
13	Ppp1r1b	6.73993	0.144613	1.58458e-11	7.92292e-10
14	Pde10a	6.48638	0.210615	8.79229e-11	4.1868e-09
15	Vmp1	6.15791	0.297016	7.37134e-10	3.20493e-08
16	Reln	6.1036	0.303234	1.03708e-09	4.32117e-08
17	Chchd10	6.03101	0.178143	1.62942e-09	6.51766e-08
18	Gng7	5.91737	0.18442	3.27135e-09	1.21161e-07
19	Zbtb20	5.81104	0.242016	6.20856e-09	2.21734e-07
20	Calb1	5.46989	0.227823	4.50318e-08	1.55282e-06
21	Dlgap2	5.30839	0.214523	1.10595e-07	3.6865e-06
22	Slc4a4	5.28673	0.204538	1.24523e-07	3.89135e-06
23	Sncb	5.18348	0.204698	2.17779e-07	6.59935e-06
24	Penk	5.10701	0.222283	3.27292e-07	9.35121e-06
25	Ntsr2	5.04912	0.324396	4.43841e-07	1.19957e-05
26	Atp2b2	5.03616	0.170942	4.74969e-07	1.24992e-05
27	Lrrk2	5.01955	0.26199	5.17916e-07	1.32799e-05
28	Hspa8	4.97584	0.137875	6.49659e-07	1.62415e-05
29	S100a16	4.95944	0.310403	7.06959e-07	1.68324e-05
30	Ntrk2	4.93398	0.199996	8.05707e-07	1.87374e-05
31	Atf6	4.88314	0.257645	1.04409e-06	2.32019e-05
32	Astn2	4.80567	0.491327	1.54237e-06	3.35297e-05
33	Mid1	4.73033	0.423149	2.24151e-06	4.66981e-05
34	Ryr3	4.66797	0.206581	3.04195e-06	5.96461e-05
35	Aldoc	4.65317	0.195178	3.2687e-06	6.28596e-05
36	Cacng3	4.64496	0.204745	3.40137e-06	6.41768e-05
37	Kcnd2	4.61217	0.169307	3.98485e-06	7.37936e-05
38	Apoe	4.58968	0.145764	4.4393e-06	8.07146e-05
39	Mt3	4.56779	0.142693	4.92902e-06	8.80182e-05
40	Phactr1	4.51859	0.118669	6.22532e-06	0.000107333
41	Dgkb	4.50578	0.157955	6.61293e-06	0.000112084
42	Zeb1	4.48414	0.234754	7.32094e-06	0.000120793
43	Epha4	4.48276	0.170768	7.3684e-06	0.000120793
44	Ppargc1a	4.45951	0.27931	8.21466e-06	0.000132494
45	Mdh1	4.36553	0.0749434	1.26816e-05	0.000195102
46	Dgkg	4.35604	0.298549	1.32439e-05	0.000200664
47	Alcam	4.32306	0.151067	1.53877e-05	0.000226564
48	Ywhag	4.27721	0.113583	1.89246e-05	0.000272069
49	Kif5c	4.20857	0.135487	2.56986e-05	0.000356925
50	Scn8a	4.1764	0.185482	2.96157e-05	0.00040202
51	Syt11	4.16708	0.143445	3.08522e-05	0.000411363
52	Cox4i1	4.15119	0.103927	3.30747e-05	0.000432341
53	Gnao1	4.14971	0.101395	3.32903e-05	0.000432341
54	Atp2a2	4.13122	0.131909	3.60847e-05	0.000462625
55	Cartpt	4.11829	0.32879	3.81698e-05	0.000483162
56	Cnksr2	4.09645	0.156977	4.19534e-05	0.000524418
57	Shc3	4.06558	0.164819	4.79135e-05	0.000591525
58	Atp1a2	4.01417	0.190655	5.96563e-05	0.000718751
59	Nap1l5	4.00911	0.147051	6.09471e-05	0.000725561
60	Adar	4.00543	0.165879	6.19047e-05	0.00072829
61	Trim2	3.97016	0.152649	7.1824e-05	0.000825563
62	Dync1i2	3.93035	0.190194	8.48222e-05	0.000963888
63	Eif4g3	3.91282	0.261017	9.12263e-05	0.00102501
64	Kcna2	3.90139	0.22603	9.564e-05	0.00106267
65	Cplx1	3.86027	0.147834	0.00011326	0.00124462
66	Rit2	3.74948	0.151513	0.000177204	0.00186651
67	Cacnb2	3.74931	0.15651	0.000177319	0.00186651
68	Irs2	3.73833	0.211379	0.000185248	0.00192967
69	Gpr158	3.7192	0.135882	0.000199853	0.00203932
70	Unc5c	3.70263	0.283501	0.000213373	0.00215528
71	Tle4	3.68565	0.180465	0.000228119	0.00226523
72	Foxo1	3.6849	0.13289	0.000228788	0.00226523
73	Cntn4	3.66046	0.191886	0.000251763	0.00246827
74	Adora1	3.62391	0.180939	0.000290186	0.00280954
75	Gria3	3.62106	0.145651	0.000293394	0.00280954
76	Bcan	3.61965	0.181034	0.000295002	0.00280954
77	Fbxw11	3.59547	0.169445	0.000323805	0.00305476
78	Raf1	3.5377	0.230294	0.000403628	0.00377222
79	Lrrc4c	3.51918	0.138713	0.00043289	0.00390569
80	Ctnnd2	3.51917	0.152007	0.000432897	0.00390569
81	Ppp2r2a	3.51878	0.141922	0.000433532	0.00390569
82	Plcb1	3.44805	0.123836	0.00056464	0.00499681
83	Slc25a12	3.41791	0.136807	0.000631028	0.0054872
84	Pak2	3.32206	0.203038	0.000893556	0.00763723
85	Pgls	3.31449	0.271473	0.000918105	0.00778055
86	Mfge8	3.25571	0.130733	0.00113109	0.00950494
87	Fus	3.25155	0.099721	0.00114776	0.00956469
88	Arih1	3.1899	0.151903	0.00142322	0.0117621
89	Grm1	3.17641	0.191461	0.00149112	0.0122223
90	Bcl2	3.17288	0.211552	0.00150935	0.0122711
91	Tspan5	3.16451	0.123676	0.00155346	0.0125279
92	Rbfox3	3.1564	0.0984438	0.00159728	0.0127782
93	Ranbp2	3.15084	0.120764	0.00162802	0.0129208
94	Robo2	3.14526	0.172353	0.00165938	0.013066
95	Lgi2	3.10579	0.184078	0.00189771	0.0148259
96	Cntn5	3.09592	0.255761	0.001962	0.0152093
97	Slc1a3	3.08072	0.13061	0.00206502	0.0158848
98	Atrn	3.06779	0.144084	0.0021565	0.0164618
99	Epn2	3.05535	0.141122	0.00224794	0.0170299
100	Irf2	3.02631	0.260139	0.00247559	0.0184124
101	Vegfb	3.02421	0.21074	0.00249282	0.0184124
102	Tenm2	3.02285	0.131108	0.00250409	0.0184124
103	Lpin1	3.01018	0.226984	0.00261093	0.0189198
104	Slc25a4	3.00555	0.0628886	0.00265103	0.0189805
105	Drd1	3.00483	0.0957633	0.00265727	0.0189805
106	Sparc	2.98807	0.12986	0.00280749	0.0198143
107	Dnm2	2.97725	0.156501	0.00290845	0.0203388
108	Rapgef1	2.95488	0.136318	0.0031279	0.0212782
109	Homer1	2.94877	0.0986661	0.00319041	0.0214613
110	Ago3	2.94806	0.316476	0.00319774	0.0214613
111	Elmo1	2.94237	0.107655	0.00325714	0.0216332
112	Fabp7	2.94147	0.428037	0.00326661	0.0216332
113	Epb41l3	2.93927	0.111191	0.0032899	0.0216441
114	Dync1i1	2.91997	0.152827	0.00350061	0.0227313
115	Sec24b	2.91578	0.16843	0.00354801	0.0228904
116	Xpo1	2.89787	0.166064	0.00375707	0.0240838
117	Ndufa13	2.89386	0.10303	0.00380532	0.0242377
118	Nlgn4l	2.87695	0.125536	0.0040154	0.025373
119	Psme4	2.87547	0.131579	0.00403431	0.025373
120	Sparcl1	2.8704	0.105048	0.00409952	0.025622
121	Cpe	2.86682	0.0778876	0.00414623	0.025753
122	Sptbn4	2.83267	0.102625	0.00461606	0.0283194
123	Tbx21	2.82438	0.276039	0.00473722	0.0288855
124	Ncor2	2.80273	0.120875	0.00506724	0.0305255
125	Ptprs	2.79397	0.104095	0.00520654	0.0311769
126	Pfkp	2.78947	0.0983404	0.00527947	0.0313771
127	Dnajc1	2.78804	0.195044	0.00530273	0.0313771
128	Cacna1d	2.78091	0.122782	0.0054207	0.0318865
129	Pfkm	2.7784	0.105536	0.00546273	0.0319458
130	Cacna1e	2.77072	0.0952485	0.0055933	0.0325192
131	Slc39a10	2.76628	0.173089	0.00566999	0.0327166
132	Tcf7l2	2.76364	0.357357	0.00571606	0.0327166
133	Tspan7	2.76311	0.0716963	0.0057254	0.0327166
134	Gabrg3	2.75046	0.148977	0.00595114	0.0337137
135	Jun	2.74295	0.278858	0.00608899	0.0342078
136	Atp2b1	2.73754	0.0959469	0.00619004	0.0344497
137	Dlg4	2.73696	0.0901207	0.00620094	0.0344497
138	Gsn	2.72052	0.187275	0.00651791	0.0358127
139	Hsp90aa1	2.70472	0.0770487	0.00683626	0.0373566
140	Mapk14	2.69538	0.130779	0.00703094	0.0382116
141	Rpia	2.67349	0.197072	0.00750659	0.0405762
142	Gsk3b	2.65657	0.0986775	0.00789406	0.0424412
143	Rapgef2	2.64742	0.0944602	0.00811095	0.0433352
144	Serpine2	2.64592	0.083476	0.00814702	0.0433352
145	Ndufa4	2.61666	0.0817677	0.00887954	0.0469817
146	Nlk	2.60738	0.19322	0.00912383	0.0480202
147	Slc44a1	2.59067	0.132374	0.0095789	0.0494855
148	Plcb4	2.58392	0.337295	0.00976847	0.0500947
149	Cacna2d3	2.57392	0.0993354	0.0100553	0.0511635
150	Efna5	2.5731	0.286426	0.0100792	0.0511635
151	C1s1/2	2.56709	0.321736	0.0102555	0.0517954
152	Aldh1l1	2.56524	0.219772	0.0103104	0.0518112
153	Map2k5	2.56183	0.172417	0.0104121	0.0520607
154	Uqcr10	2.55645	0.100788	0.0105747	0.0526107
155	Pard3	2.54816	0.0867493	0.0108292	0.05361
156	Phlpp1	2.53987	0.131794	0.0110893	0.0546269
157	Mdga2	2.53072	0.136365	0.0113828	0.0557981
158	Tacr1	2.52881	0.212381	0.0114451	0.0558299
159	Brwd1	2.51852	0.100167	0.0117848	0.0572077
160	Tjp1	2.51396	0.168783	0.0119383	0.0576727
161	Gabrb1	2.50289	0.103077	0.0123185	0.0592235
162	Cul5	2.48005	0.114834	0.0131365	0.0625549
163	Cryab	2.47093	0.32205	0.0134762	0.0635669
164	Kalrn	2.45905	0.0989697	0.0139307	0.0650968
165	Ptn	2.44062	0.0841328	0.0146621	0.0681958
166	Crebbp	2.43702	0.110144	0.0148088	0.0685591
167	Man2a1	2.43389	0.137815	0.0149373	0.0688356
168	Crip1	2.43024	0.237013	0.0150889	0.0692151
169	Cab39l	2.42454	0.105426	0.0153278	0.06999
170	Dapk1	2.4055	0.0825961	0.0161502	0.0732161
171	Pik3c3	2.40481	0.13203	0.0161808	0.0732161
172	Prkar2b	2.39516	0.0886813	0.0166131	0.0748339
173	Ubr5	2.39287	0.117669	0.016717	0.0749643
174	Cyfip1	2.38992	0.156282	0.016852	0.075232
175	Grin2a	2.38563	0.104152	0.01705	0.0757777
176	Lag3	2.38288	0.19607	0.0171778	0.0760078
177	Tspan3	2.37396	0.0770297	0.0175983	0.0767562
178	Pde1c	2.37337	0.136242	0.0176265	0.0767562
179	Plpp3	2.35329	0.0940683	0.0186082	0.0805551
180	Grm8	2.34481	0.28535	0.019037	0.0820562
181	Rap1a	2.33757	0.0643766	0.0194096	0.083303
182	Pde4d	2.33015	0.0994741	0.0197981	0.0839238
183	Mark3	2.33004	0.080589	0.019804	0.0839238
184	Idnk	2.32944	0.214826	0.0198356	0.0839238
185	Phc3	2.32842	0.150688	0.0198899	0.0839238
186	Itpr2	2.32402	0.364335	0.0201246	0.0845573
187	Ntrk3	2.3037	0.0927251	0.0212397	0.0888689
188	Htr6	2.29822	0.180268	0.021549	0.0897877
189	Rock2	2.2866	0.084122	0.0222194	0.0921968
190	Ttr	2.27803	0.313405	0.0227247	0.0939037
191	Polr2f	2.27499	0.083337	0.0229063	0.0942644
192	Slc2a1	2.2674	0.161543	0.023366	0.0953712
193	S100b	2.26239	0.142965	0.023673	0.0962318
194	Tusc3	2.26003	0.0865385	0.0238196	0.0964357
195	Mecp2	2.2501	0.129639	0.0244428	0.0985595
196	Gabra2	2.24569	0.08391	0.0247241	0.0992935
197	Herc1	2.23558	0.116124	0.0253792	0.101517
198	Rbpj	2.22285	0.109474	0.0262259	0.104475
199	Snca	2.22135	0.0624656	0.0263276	0.104475
200	Prkn	2.21538	0.144891	0.0267337	0.105251
201	Abl2	2.21351	0.0846909	0.0268623	0.105305
202	Cd55	2.20871	0.163501	0.0271946	0.105815
203	Adora2a	2.20511	0.0922177	0.0274466	0.105991
204	Ctnna2	2.1912	0.0782142	0.0284376	0.109375
205	Zfyve9	2.18823	0.0919927	0.028653	0.109782
206	Ep300	2.18564	0.108773	0.0288418	0.110083
207	Rtn1	2.17927	0.0360898	0.0293113	0.11145
208	Dab1	2.17759	0.0765196	0.0294363	0.111501
209	Kdm4a	2.17467	0.0659979	0.0296545	0.111715
210	Lpl	2.17237	0.0923501	0.0298278	0.111715
211	Sos1	2.16705	0.191422	0.030231	0.112802
212	Grid1	2.16554	0.102779	0.030346	0.11281
213	Dnm3	2.15323	0.0734152	0.0313003	0.115927
214	Tank	2.15156	0.0745292	0.0314319	0.115985
215	Trio	2.14424	0.0802156	0.0320136	0.117697
216	Pkn2	2.12854	0.155494	0.0332927	0.121951
217	Drd2	2.1251	0.186408	0.0335782	0.122548
218	Atg13	2.11416	0.0828311	0.0345016	0.12546
219	Atg7	2.11116	0.176752	0.0347582	0.125936
220	Gstm1	2.10696	0.0674348	0.0351214	0.126792
221	Scn2a	2.10224	0.0820812	0.035532	0.127372
222	Jak1	2.09947	0.0738423	0.0357757	0.12777
223	Ube4b	2.09588	0.0894334	0.0360929	0.128444
224	Nav3	2.08171	0.129517	0.0373693	0.132515
225	Hdac4	2.08024	0.126373	0.0375037	0.132522
226	Tnrc6b	2.07194	0.0675507	0.0382706	0.134756
227	Pik3ca	2.06985	0.092393	0.0384666	0.134971
228	Nrg1	2.06815	0.143215	0.0386261	0.135056
229	Frs2	2.05864	0.0934007	0.0395292	0.137254
230	Mt1	2.05515	0.076059	0.0398644	0.137685
231	Grn	2.0544	0.207473	0.0399374	0.137685
232	Ybx1	2.049	0.0743858	0.0404617	0.138567
233	Pou2f1	2.04676	0.0720054	0.0406818	0.138716
234	Wscd1	2.04444	0.161085	0.0409096	0.138716
235	Kcnq3	2.04263	0.0814923	0.0410889	0.138716
236	Csmd3	2.04192	0.12046	0.0411592	0.138716
237	Sv2b	2.04153	0.0667448	0.0411987	0.138716
238	Lpar2	2.03231	0.396118	0.0421223	0.140877
239	Prickle2	2.02882	0.0585727	0.0424765	0.141588
240	Nup160	2.02676	0.158372	0.0426869	0.14166
241	Rgs5	2.02584	0.22388	0.0427813	0.14166
242	Pllp	2.01715	0.169568	0.0436796	0.144157
243	Gpr17	2.00915	0.159099	0.0445209	0.14597
244	Vegfa	2.00732	0.0937738	0.0447158	0.146013
245	Col1a1	2.00628	0.184628	0.044826	0.146013
246	Ube2e1	1.99809	0.0883041	0.0457065	0.148349
247	Abl1	1.99686	0.151808	0.0458399	0.148349
248	Ednrb	1.98111	0.225056	0.0475794	0.153482
249	Nrgn	1.97874	0.0670747	0.047845	0.153843
250	Fn1	1.96907	0.166027	0.0489455	0.156877
251	Agtr1b	1.96713	0.170865	0.0491685	0.157088
252	Timp2	1.95628	0.0616598	0.0504326	0.160613
253	Ptk2	1.95086	0.0852622	0.0510734	0.161654
254	Gap43	1.94646	0.0739075	0.0515994	0.162774
255	Dnm1	1.92893	0.0587507	0.0537396	0.168992
256	Edn1	1.92508	0.204625	0.0542194	0.169967
257	Cntn2	1.91047	0.079411	0.0560723	0.175226
258	Xcl1	1.90419	0.13894	0.0568853	0.177213
259	Id1	1.89636	0.195975	0.0579126	0.179853
260	Epha6	1.8929	0.0584793	0.0583709	0.180715
261	Rasal2	1.88766	0.0888276	0.0590717	0.18232
262	Usp15	1.88356	0.0496965	0.0596245	0.183218
263	Hipk2	1.88279	0.160715	0.0597292	0.183218
264	Cxcl14	1.87796	0.0657486	0.0603865	0.184668
265	Masp1	1.87107	0.187993	0.0613349	0.186997
266	Adgrl2	1.86622	0.050524	0.06201	0.18848
267	Terf2ip	1.86201	0.0670924	0.062602	0.189703
268	Ago2	1.8476	0.0374293	0.0646596	0.195346
269	Sox6	1.84061	0.29071	0.0656783	0.197826
270	Shtn1	1.83866	0.0658572	0.0659658	0.197877
271	Gja1	1.83781	0.122772	0.0660909	0.197877
272	Cd74	1.83329	0.249906	0.0667592	0.199281
273	Spag9	1.83123	0.0609432	0.0670668	0.199604
274	Igf1r	1.82805	0.0553776	0.0675415	0.20042
275	Plppr1	1.82494	0.0674638	0.0680094	0.201211
276	Foxo3	1.82334	0.0867822	0.0682526	0.201335
277	Cd3g	1.81977	0.159804	0.0687934	0.202334
278	Prkag2	1.81171	0.0391103	0.0700315	0.205371
279	Nrsn1	1.80385	0.0504252	0.0712544	0.208346
280	Grid2	1.79083	0.0560114	0.0733202	0.213459
281	Nfasc	1.79015	0.0561897	0.0734298	0.213459
282	Acaca	1.77383	0.126239	0.0760919	0.220293
283	Htr2c	1.77304	0.0560591	0.0762214	0.220293
284	Chat	1.76848	0.190206	0.0769815	0.221849
285	Gcg	1.76658	0.151972	0.0772991	0.222124
286	Gria4	1.75226	0.0848518	0.0797292	0.22845
287	Csf3r	1.7492	0.289697	0.0802564	0.229304
288	Cd3e	1.74735	0.204324	0.0805764	0.229562
289	Cacna1a	1.7401	0.075116	0.081841	0.232503
290	Stat2	1.73547	0.134325	0.0826567	0.234155
291	Mmp14	1.73288	0.228274	0.0831177	0.234192
292	Auts2	1.73228	0.0691888	0.0832238	0.234192
293	Pros1	1.72961	0.191346	0.0837002	0.234192
294	Map3k5	1.72923	0.0779733	0.0837673	0.234192
295	Plp1	1.72882	0.0747318	0.0838409	0.234192
296	Cacna1c	1.71943	0.0669926	0.0855359	0.238262
297	Dynll1	1.71784	0.0540627	0.0858266	0.238407
298	Abca2	1.71647	0.0191775	0.0860759	0.238437
299	Ddt	1.708	0.0907237	0.0876369	0.242091
300	Grip1	1.70479	0.085226	0.0882339	0.243069
301	Rgn	1.7007	0.119253	0.0889996	0.243835
302	Arhgef7	1.69505	0.0671279	0.0900661	0.246082
303	Ambra1	1.68681	0.0472619	0.0916389	0.249697
304	Sstr3	1.67888	0.220939	0.0931756	0.253195
305	Gls	1.6737	0.0629176	0.0941887	0.254658
306	Kdr	1.67353	0.18832	0.0942234	0.254658
307	Serinc5	1.66707	-0.00865567	0.0955005	0.257414
308	Stk3	1.66339	0.150135	0.0962342	0.258694
309	Ptpn13	1.66032	0.0639395	0.0968505	0.259653
310	Tenm4	1.65352	0.0660905	0.0982258	0.262636
311	Rasa1	1.64627	0.0447104	0.0997087	0.265683
312	Traf3	1.64535	0.078894	0.0998967	0.265683
313	Unc5d	1.64119	0.113005	0.100758	0.267261
314	Mc2r	1.63964	0.0962963	0.101081	0.267409
315	Ctnna1	1.62993	0.0437978	0.103115	0.271356
316	Snhg11	1.62683	0.0594819	0.103772	0.272368
317	Mapkap1	1.62313	0.0280566	0.104562	0.273451
318	Mag	1.62208	0.173693	0.104787	0.273451
319	Lynx1	1.62064	0.0434999	0.105095	0.273451
320	Daam1	1.61978	0.080477	0.105279	0.273451
321	Trpv1	1.60967	0.172003	0.10747	0.27842
322	Il10	1.60654	0.217818	0.108155	0.278811
323	Slco3a1	1.59631	0.107039	0.110419	0.283855
324	Zfyve16	1.59245	0.144954	0.111283	0.285342
325	Cxcl2	1.58977	0.169785	0.111887	0.286157
326	Gba	1.58775	0.105531	0.112344	0.286591
327	Mcu	1.58625	0.0496068	0.112684	0.286727
328	Clasp2	1.58316	0.0493731	0.113385	0.28778
329	Braf	1.57353	0.0524732	0.115595	0.292386
330	Glp2r	1.57272	0.183445	0.115785	0.292386
331	Epb41l2	1.56683	0.0786165	0.117154	0.295099
332	Ctbp2	1.56251	0.161581	0.118169	0.296907
333	Rictor	1.55283	0.0728794	0.120463	0.301912
334	Tfdp2	1.55024	0.0365052	0.121084	0.30271
335	Ndrg2	1.54659	0.0610413	0.121962	0.303492
336	Tagln	1.54642	0.14188	0.122004	0.303492
337	Oprk1	1.54174	0.074695	0.123136	0.305548
338	Ift88	1.53889	0.181888	0.123832	0.306514
339	Thrb	1.52475	0.0814599	0.127321	0.313599
340	C1qb	1.52082	-0.00483772	0.128305	0.314425
341	Id2	1.51985	0.141218	0.128548	0.314425
342	Neo1	1.51864	0.0570827	0.128854	0.314425
343	Slc6a11	1.5184	0.099479	0.128914	0.314425
344	Chrm5	1.51677	0.139192	0.129325	0.314659
345	Syt1	1.51213	0.0520638	0.1305	0.315764
346	Chrm1	1.51098	0.0578591	0.130795	0.315764
347	Pde8a	1.51018	0.127202	0.130998	0.315764
348	Il1rapl2	1.51	0.119636	0.131042	0.315764
349	Aph1b/c	1.50485	0.0514736	0.132363	0.31747
350	Sox9	1.50454	0.136022	0.132442	0.31747
351	Icmt	1.50347	0.0654643	0.132719	0.31747
352	Atxn2	1.4935	0.024014	0.135308	0.321396
353	Cpa3	1.48139	0.154373	0.138502	0.327428
354	Tnf	1.46303	0.281398	0.14346	0.33671
355	Ret	1.46101	0.0829895	0.144014	0.33671
356	Dmd	1.45906	0.0905695	0.144549	0.33671
357	Tlr4	1.45857	0.10924	0.144682	0.33671
358	Rora	1.45785	0.0931866	0.144883	0.33671
359	Aspa	1.45758	0.218789	0.144958	0.33671
360	Hecw1	1.45698	0.0506149	0.145122	0.33671
361	Bin1	1.44273	0.0392037	0.149097	0.343911
362	Iapp	1.44216	0.135313	0.149257	0.343911
363	Dlg1	1.4322	0.0598012	0.152088	0.348033
364	Emcn	1.43219	0.0980696	0.152091	0.348033
365	Drd4	1.43006	0.0943273	0.152699	0.348355
366	Adgrl3	1.42927	0.0353301	0.152928	0.348355
367	Grm3	1.42468	0.0541526	0.15425	0.350568
368	Smad2	1.4187	0.0502457	0.155988	0.352537
369	Wdr59	1.4184	0.0194486	0.156073	0.352537
370	Ube3c	1.41806	0.0424053	0.156174	0.352537
371	H6pd	1.41566	0.0485707	0.156874	0.35332
372	Pgd	1.41317	0.132459	0.157605	0.354168
373	Gpr37	1.41112	0.192293	0.158209	0.354728
374	Galr2	1.40925	0.286569	0.158761	0.35517
375	Inpp5a	1.40472	0.0452384	0.160105	0.357378
376	Anapc16	1.40337	0.0242814	0.160508	0.357478
377	Comt	1.39898	0.0488486	0.16182	0.358398
378	Fnip2	1.39839	0.176097	0.161996	0.358398
379	Esam	1.39659	0.08679	0.162536	0.3588
380	Hnrnpa2b1	1.39522	0.0352648	0.16295	0.358921
381	Crhr1	1.38998	0.169593	0.164535	0.359949
382	Tcf12	1.38946	0.0669416	0.164693	0.359949
383	Ngf	1.38893	0.133096	0.164855	0.359949
384	Synpr	1.38873	0.0583917	0.164916	0.359949
385	Scg5	1.38774	0.0586251	0.165217	0.359949
386	Ms4a1	1.37792	0.228658	0.168229	0.365715
387	Atxn1	1.37152	0.0300889	0.170213	0.369227
388	Ntrk1	1.36904	0.121789	0.170988	0.370103
389	Hc	1.36284	0.163584	0.172934	0.372703
390	Cnr1	1.348	0.0244957	0.177657	0.382058
391	Igfbp7	1.34607	0.223764	0.178281	0.382578
392	Agt	1.34348	0.182044	0.179117	0.383547
393	Vip	1.34195	0.216687	0.179611	0.383785
394	Ryr2	1.33482	-0.00198233	0.181936	0.387206
395	Camk2b	1.33466	0.0631198	0.181987	0.387206
396	Adcy1	1.32516	0.0431219	0.185117	0.39303
397	Pias1	1.32272	0.00783565	0.185929	0.39308
398	Higd1b	1.32096	0.257203	0.186516	0.39308
399	Nkg7	1.31983	0.00967725	0.186893	0.39308
400	Abi1	1.31919	0.0330472	0.187106	0.39308
401	Mmp2	1.31566	0.176314	0.188289	0.394637
402	Uvrag	1.31462	0.0466762	0.188636	0.394637
403	Trip12	1.30279	0.0238632	0.192647	0.402186
404	Lancl1	1.29916	0.0266962	0.193888	0.402241
405	Il1rap	1.29891	0.125041	0.193973	0.402241
406	Tab2	1.29695	0.0325025	0.194647	0.402241
407	Dicer1	1.29685	0.0426294	0.194685	0.402241
408	Cdk6	1.29521	0.127465	0.195247	0.40257
409	Trpm7	1.28881	0.0732198	0.197464	0.405503
410	Uggt2	1.28876	0.0607515	0.19748	0.405503
411	Ptpro	1.28598	0.0937681	0.198451	0.405928
412	Grik1	1.28584	0.0736479	0.198499	0.405928
413	Kcnj3	1.28269	0.107705	0.199602	0.40662
414	Csnk2a1	1.28226	0.034856	0.199751	0.40662
415	Mapt	1.28116	0.0503605	0.200136	0.40662
416	Pvalb	1.28023	0.183123	0.200464	0.40662
417	Pde3b	1.27658	0.10517	0.20175	0.407577
418	Tph2	1.26973	0.0950018	0.204181	0.410531
419	Rb1	1.26761	0.0505371	0.204936	0.410531
420	Bmpr1a	1.26728	0.0243672	0.205054	0.410531
421	Ube2k	1.26714	0.0403063	0.205105	0.410531
422	Cpb2	1.26669	0.202238	0.205265	0.410531
423	Atg10	1.26527	0.080622	0.205775	0.410729
424	Artn	1.26081	0.14252	0.207378	0.413104
425	Ms4a4a	1.25863	0.166604	0.208164	0.413845
426	Sstr2	1.25433	0.0467025	0.209722	0.414469
427	Magi1	1.24715	0.060742	0.212342	0.416816
428	Thsd4	1.2468	0.140718	0.21247	0.416816
429	Hspa1b	1.24591	0.0416746	0.212797	0.416816
430	Sox5	1.245	0.0886531	0.21313	0.416816
431	Add1	1.24431	0.0440615	0.213386	0.416816
432	Ssh2	1.2376	0.0951302	0.215866	0.419972
433	Sbf2	1.23261	0.0208804	0.217722	0.421943
434	Gdnf	1.23023	0.0901962	0.218613	0.422849
435	Tbl1xr1	1.22299	0.0259137	0.221335	0.427288
436	Slc39a11	1.21982	-0.00264721	0.222532	0.428278
437	Emp1	1.21886	0.132611	0.222896	0.428278
438	Uqcrq	1.21824	-0.00171475	0.223133	0.428278
439	Pgm1	1.21388	0.0211141	0.224794	0.43064
440	Bcl2l1	1.21072	0.0310306	0.226005	0.432131
441	Prex1	1.20492	0.0131018	0.228235	0.432241
442	Pdgfrb	1.20338	0.161911	0.228827	0.432241
443	Nrcam	1.20325	0.0174064	0.22888	0.432241
444	Maml3	1.20286	0.0423313	0.229032	0.432241
445	Fbxo33	1.20271	0.0529876	0.229088	0.432241
446	Camk2g	1.20028	0.0455831	0.230031	0.433184
447	Crhr2	1.19919	0.0571709	0.230454	0.433184
448	Sptbn1	1.19442	0.0534242	0.232314	0.434728
449	Bace2	1.19402	0.123133	0.232472	0.434728
450	Ano6	1.19219	0.0810272	0.233188	0.434728
451	Cdk8	1.19152	0.0368819	0.233449	0.434728
452	Slc11a2	1.18955	0.032069	0.234225	0.434864
453	Sil1	1.18912	0.0532357	0.234392	0.434864
454	Taok3	1.1877	0.0418682	0.234952	0.435097
455	Slc5a7	1.18642	0.160605	0.235455	0.435222
456	Agtr1a	1.18488	0.0843818	0.236066	0.435545
457	Camk2n1	1.1805	0.0483248	0.237802	0.437941
458	Bmpr1b	1.17574	0.029393	0.239699	0.440623
459	Lgr5	1.16653	0.189205	0.243399	0.446603
460	Gjb1	1.16342	0.201539	0.244661	0.447094
461	Ndrg1	1.16304	0.091749	0.244815	0.447094
462	Fgf1	1.16256	0.0945636	0.245007	0.447094
463	Cul1	1.15102	0.021477	0.249724	0.45322
464	Rpe	1.14852	0.0525099	0.250754	0.454264
465	Tacr3	1.14664	0.0128788	0.251532	0.454851
466	Atg2b	1.145	0.000421357	0.252209	0.454978
467	Sgk1	1.14294	0.0249443	0.253062	0.454978
468	Itgax	1.14232	0.111475	0.253319	0.454978
469	Rnf144a	1.14154	-0.00355268	0.253646	0.454978
470	Myl9	1.14098	0.178729	0.253878	0.454978
471	Rgs6	1.13607	0.0772381	0.255926	0.457828
472	Gnaq	1.13242	0.021761	0.257459	0.459748
473	Des	1.12723	0.25488	0.259646	0.462826
474	Dcn	1.11892	0.100344	0.263173	0.46828
475	Spp1	1.11676	0.0726477	0.264098	0.46909
476	Cd84	1.10971	0.138268	0.267123	0.473622
477	Crh	1.10829	0.0458478	0.267737	0.473871
478	Pecam1	1.10677	0.17124	0.268395	0.474197
479	Man1a	1.10543	0.0156002	0.268974	0.474381
480	Vcan	1.10314	0.0515508	0.269968	0.475295
481	Sort1	1.09623	0.0286783	0.272978	0.47975
482	Syn3	1.09503	-0.00478256	0.273502	0.479828
483	Nfkb1	1.09254	0.028061	0.274596	0.480054
484	Chrm2	1.09248	0.199772	0.27462	0.480054
485	Foxj1	1.08991	0.0553919	0.275753	0.48006
486	Lilra5	1.08927	0.0936605	0.276034	0.48006
487	Sall1	1.08255	0.0437918	0.27901	0.484392
488	Mapk8	1.07991	0.0028542	0.280181	0.485583
489	Skil	1.07762	0.0217474	0.281201	0.486507
490	Gabbr2	1.07268	0.0103211	0.283414	0.488645
491	Rims1	1.06897	0.0055392	0.285085	0.49068
492	Mbp	1.06707	0.0404338	0.285939	0.490965
493	Wwp1	1.06637	0.0650466	0.286256	0.490965
494	Ptprj	1.06425	0.0323049	0.287214	0.490965
495	Vav3	1.05496	0.0112922	0.291443	0.496465
496	Col3a1	1.05123	0.201389	0.293152	0.497711
497	Srgn	1.0489	0.0751313	0.294224	0.498685
498	Chl1	1.04596	-0.00937867	0.295578	0.500133
499	Clu	1.04094	0.0404183	0.297905	0.503218
500	Tkt	1.0386	0.0108529	0.298989	0.504196
501	Mmp9	1.03749	0.101955	0.299508	0.504223
502	Lep	1.03602	0.0295049	0.300195	0.504529
503	Psmd14	1.03351	0.0399135	0.301367	0.505592
504	Calca	1.0325	0.130664	0.301838	0.505592
505	Maml2	1.02406	0.167139	0.305806	0.51013
506	Rptor	1.02271	-0.0115558	0.306445	0.51013
507	Megf11	1.02263	0.176531	0.306483	0.51013
508	Phc2	1.02241	0.0136408	0.306588	0.51013
509	Ngfr	1.01779	0.0697029	0.308778	0.512921
510	Ifngr2	1.01342	0.0788394	0.31086	0.515523
511	P2ry14	1.00898	0.0407958	0.312984	0.516236
512	Fgf2	1.00852	0.0284395	0.313207	0.516236
513	Dnah6	1.00839	0.0634496	0.313268	0.516236
514	Itga8	1.00804	0.086605	0.313435	0.516236
515	Ugt8a	1.00713	0.0630936	0.313871	0.516236
516	Npy2r	1.00359	0.0230473	0.315575	0.51702
517	Csf1r	1.00185	0.0199736	0.316414	0.51702
518	Usp34	1.0001	0.0052565	0.31726	0.517553
519	Herc4	0.998225	0.0754752	0.31817	0.51811
520	Trp53	0.997262	0.0266377	0.318637	0.51811
521	Cd46	0.994903	0.0817537	0.319784	0.519129
522	Slc6a3	0.99136	0.108956	0.32151	0.521086
523	Adcy8	0.988847	0.0429618	0.322738	0.52223
524	Ctsb	0.985136	0.0343437	0.324557	0.523479
525	C3	0.98059	0.130676	0.326795	0.524135
526	Chrm3	0.980183	0.0697643	0.326996	0.524135
527	Gpnmb	0.980052	0.0813313	0.32706	0.524135
528	Entpd2	0.971818	0.158199	0.331141	0.529094
529	Psma1	0.971673	0.0223437	0.331213	0.529094
530	Prkcq	0.967276	0.111804	0.333406	0.531748
531	Cd44	0.963344	0.224008	0.335375	0.532931
532	Rhobtb1	0.963304	0.0171716	0.335395	0.532931
533	Trem2	0.962603	0.0654592	0.335747	0.532931
534	Gab1	0.956181	0.0473875	0.338981	0.537212
535	Gnas	0.953754	0.0180841	0.340208	0.538191
536	Lrp6	0.952832	-0.00140429	0.340675	0.538191
537	Itgav	0.946831	-0.014275	0.343725	0.540644
538	Stxbp1	0.946776	0.0344725	0.343753	0.540644
539	Col1a2	0.944399	0.075249	0.344966	0.540644
540	Hip1	0.94392	0.0496269	0.345211	0.540644
541	Setx	0.943414	0.0424783	0.345469	0.540644
542	Avpr2	0.943409	0.0873373	0.345472	0.540644
543	Plcl1	0.941073	0.137117	0.346668	0.541668
544	Avpr1b	0.924948	0.0178467	0.354993	0.553811
545	C2	0.922037	0.123413	0.356509	0.55531
546	Dapk2	0.91482	0.150916	0.360286	0.560321
547	Ip6k2	0.910775	0.0275227	0.362414	0.562754
548	Ube3a	0.908452	0.0122691	0.363639	0.563782
549	Dscam	0.90687	0.0410748	0.364475	0.563876
550	Gm2a	0.905546	-0.00687939	0.365176	0.563876
551	Nos1	0.905139	-0.0067555	0.365391	0.563876
552	Avpr1a	0.901895	0.0256144	0.367113	0.565384
553	C5ar1	0.901167	-0.0233416	0.3675	0.565384
554	Birc6	0.899025	-0.0302832	0.368639	0.565694
555	Vim	0.897601	0.0469225	0.369398	0.565694
556	Slc10a6	0.894872	0.0359323	0.370856	0.566092
557	Wdr41	0.893959	0.0153958	0.371344	0.566092
558	Grik2	0.893936	0.0296697	0.371356	0.566092
559	Dcc	0.892702	-0.0253696	0.372017	0.566235
560	Ror1	0.88967	0.0346257	0.373643	0.567847
561	P2rx7	0.885349	0.0443638	0.375968	0.569007
562	Itm2a	0.884613	-0.0612093	0.376366	0.569007
563	Ksr2	0.88318	0.000948509	0.377139	0.569007
564	Fyn	0.88196	-0.0093384	0.377799	0.569007
565	Rims2	0.881919	0.0111856	0.377821	0.569007
566	Oprd1	0.879533	0.0841946	0.379112	0.570094
567	Crp	0.878145	0.0759898	0.379865	0.570368
568	Pcsk6	0.871064	0.00594126	0.383719	0.574129
569	Pip5k1b	0.860845	0.0900913	0.389323	0.581079
570	Ptgds	0.858554	0.0100958	0.390587	0.581327
571	Usp9x	0.858437	0.0106508	0.390651	0.581327
572	Stat3	0.855445	0.00662335	0.392305	0.58292
573	Chrna7	0.853845	0.0157118	0.393191	0.583355
574	Atg4c	0.85281	-0.0169185	0.393765	0.583355
575	Htr3a	0.851242	0.210862	0.394635	0.58378
576	Pde7b	0.849199	0.0305767	0.395771	0.584595
577	Lrp2	0.844662	0.00305514	0.3983	0.585562
578	Csnk1a1	0.84242	0.0268016	0.399553	0.585562
579	Ifng	0.841625	0.163981	0.399998	0.585562
580	Prickle1	0.841155	-0.00058259	0.400261	0.585562
581	Mertk	0.841132	0.0490849	0.400274	0.585562
582	Cd14	0.840685	0.0407675	0.400525	0.585562
583	Cdc6	0.835198	0.0953015	0.403606	0.588439
584	Tspo	0.834177	0.154456	0.404181	0.588439
585	Ifnar1	0.834041	-0.0633752	0.404258	0.588439
586	Bace1	0.82103	-0.0204365	0.411629	0.598298
587	Chrna4	0.819941	0.0415745	0.41225	0.598331
588	Ednra	0.817008	0.117645	0.413924	0.59989
589	Map4k4	0.815439	-0.00951614	0.414821	0.600084
590	Cast	0.814621	0.0894554	0.415289	0.600084
591	Lpar3	0.813627	0.0481032	0.415859	0.600084
592	Lpar6	0.806631	0.0751021	0.419879	0.605013
593	Neu4	0.804878	-0.00836022	0.42089	0.605597
594	Clec7a	0.798311	0.0595936	0.42469	0.610187
595	Adra1d	0.794059	0.0870725	0.427161	0.611303
596	Daam2	0.793819	-0.0520512	0.427301	0.611303
597	Rab7	0.787017	0.0283892	0.431272	0.616102
598	Slc4a8	0.784943	-0.000759645	0.432487	0.616957
599	Insr	0.778661	-0.00574707	0.436179	0.620454
600	Ptpn4	0.774282	0.0260924	0.438764	0.621593
601	Ctnnb1	0.774146	0.0123574	0.438844	0.621593
602	Ppp2r3a	0.767001	-0.00358733	0.443081	0.626706
603	Trim33	0.764687	-0.0226242	0.444458	0.627765
604	Pcp2	0.762315	0.0389107	0.445872	0.628536
605	Tnik	0.761664	0.0236548	0.446261	0.628536
606	Rspo2	0.760471	0.0286384	0.446973	0.628654
607	Pdgfd	0.758509	0.0633373	0.448146	0.629419
608	Meg3	0.754614	0.0279634	0.450481	0.630926
609	Adcy9	0.749312	-0.0296547	0.453669	0.634502
610	Nrf1	0.746289	0.00612226	0.455493	0.635276
611	Dock1	0.744635	0.0030192	0.456492	0.635297
612	Dscaml1	0.743785	-0.0171152	0.457006	0.635297
613	B2m	0.742398	-0.0222899	0.457846	0.635297
614	Tac1	0.742063	0.024578	0.458049	0.635297
615	P2rx4	0.737874	0.040342	0.460591	0.637724
616	Cd6	0.736848	0.0260333	0.461215	0.637724
617	Map2k4	0.73603	-9.21901e-05	0.461712	0.637724
618	Samhd1	0.733712	0.0377574	0.463125	0.638792
619	Cblb	0.732455	-0.0290839	0.463891	0.638968
620	Atp6v1h	0.728975	0.016965	0.466017	0.640133
621	Grin2b	0.718066	0.0188209	0.472717	0.648446
622	Nckap1	0.713528	0.0383816	0.475519	0.651266
623	Hdac9	0.712629	0.0250165	0.476075	0.651266
624	Psmd1	0.708774	-0.019793	0.478465	0.65364
625	Man1a2	0.7034	0.00025348	0.481806	0.657307
626	Npy	0.700693	-0.00839911	0.483494	0.658712
627	Mc4r	0.697823	-0.0631422	0.485288	0.659358
628	Gphn	0.693331	-0.0166706	0.488102	0.659586
629	Grb10	0.692952	2.33917e-05	0.48834	0.659586
630	Gfap	0.692943	0.0949413	0.488346	0.659586
631	Gbp2	0.691243	0.0730477	0.489413	0.659586
632	Nfe2l2	0.684934	0.0563307	0.493385	0.664045
633	Cacnb4	0.680053	0.0188255	0.496471	0.667299
634	Ptgs2	0.670463	0.0250345	0.502562	0.672774
635	Tmem119	0.665601	0.00211509	0.505666	0.676025
636	Slc7a5	0.657796	-0.0595662	0.510669	0.681802
637	Cop1	0.652946	-0.0169336	0.513791	0.685054
638	Pla2g4c	0.651676	0.0694363	0.51461	0.685233
639	Fzd3	0.64873	-0.0119979	0.516513	0.686852
640	Il1b	0.639388	0.0102692	0.52257	0.693985
641	Slc24a3	0.637346	-0.0294534	0.5239	0.694827
642	Selenow	0.631416	0.0325996	0.527768	0.698904
643	Rtn4	0.630494	0.0310678	0.528371	0.698904
644	Apod	0.62922	0.0135403	0.529205	0.699082
645	Cckar	0.625202	0.0202975	0.531838	0.70065
646	Galr1	0.616882	-0.0318041	0.537313	0.706061
647	Ptprz1	0.61568	-0.0492588	0.538106	0.706176
648	Bche	0.60961	-0.0136283	0.54212	0.709324
649	Ptprc	0.609398	0.0341195	0.542261	0.709324
650	Nr3c1	0.608684	-0.0417507	0.542734	0.709324
651	Trat1	0.607766	0.0580711	0.543342	0.709324
652	Dbi	0.596866	0.00590154	0.550597	0.717858
653	Ctss	0.592726	-0.0813514	0.553365	0.718761
654	Fbxw7	0.592604	-0.0163092	0.553446	0.718761
655	Creb1	0.589743	-0.0280074	0.555363	0.719967
656	Htt	0.58907	-0.0322372	0.555814	0.719967
657	Spg11	0.586516	-0.00857766	0.557529	0.721253
658	Cx3cr1	0.577125	-0.0384177	0.563855	0.726617
659	Tgfb1	0.574481	0.0245175	0.565642	0.727982
660	Lsr	0.570369	-0.0278554	0.568428	0.730627
661	Mapk10	0.568597	-0.0042362	0.569629	0.731232
662	Deptor	0.567129	-0.025994	0.570627	0.731403
663	Slc13a3	0.560182	0.0116202	0.575355	0.735748
664	Pomc	0.558799	0.034108	0.576299	0.736014
665	Dner	0.555328	-0.0588318	0.57867	0.7381
666	Apba1	0.55132	-0.0248955	0.581414	0.740655
667	Adam22	0.548003	-0.0123166	0.58369	0.741665
668	Ndrg4	0.546059	0.0261227	0.585025	0.741691
669	Fgfr2	0.545124	0.0507794	0.585668	0.741691
670	Ltbp1	0.544735	0.0614335	0.585936	0.741691
671	Agtr2	0.542087	-0.0653219	0.587759	0.742383
672	Itgb8	0.541784	0.00843057	0.587967	0.742383
673	Myrf	0.539009	0.0375246	0.589881	0.743622
674	Ms4a2	0.538205	0.00986686	0.590436	0.743622
675	Grk3	0.534548	-0.0496382	0.592962	0.745864
676	Avp	0.528624	-0.0108411	0.597067	0.748982
677	Sstr1	0.52367	0.0164631	0.600508	0.751413
678	Cd3d	0.513041	-0.0447216	0.607923	0.758008
679	Pmch	0.509525	0.0149033	0.610384	0.76013
680	Fa2h	0.507875	0.0330656	0.611541	0.760623
681	Hmgb1	0.506393	0.0179818	0.612581	0.76097
682	Atpif1	0.503957	0.0286586	0.614292	0.761231
683	Mc5r	0.503925	0.0287234	0.614314	0.761231
684	Atp6v1a	0.501607	0.00487764	0.615944	0.762307
685	Fbln5	0.493974	-0.0832057	0.621325	0.768016
686	Vipr2	0.489997	0.096062	0.624136	0.770381
687	Invs	0.489088	-0.0295753	0.624779	0.770381
688	Parn	0.487213	-0.015884	0.626108	0.771068
689	Htr1a	0.483548	-0.0262996	0.628707	0.773317
690	Cbln2	0.474961	-0.0581489	0.634815	0.77866
691	Sirt1	0.473325	-0.0826439	0.635981	0.77866
692	Scg2	0.473067	-0.004133	0.636165	0.77866
693	Adrb2	0.470446	0.0119198	0.638036	0.779996
694	Gcgr	0.466469	-0.0318369	0.64088	0.782515
695	Pfkl	0.462022	-0.0351058	0.644066	0.782912
696	Mc3r	0.461665	-0.0561241	0.644322	0.782912
697	Adam10	0.460874	-0.0221094	0.644889	0.782912
698	Grin1	0.460553	0.0245711	0.645119	0.782912
699	Sema5a	0.45466	0.00381582	0.649354	0.787096
700	Lama2	0.449982	-0.0242959	0.652723	0.788287
701	Pdgfra	0.448803	-0.0984333	0.653574	0.788287
702	Shprh	0.44869	-0.0417961	0.653655	0.788287
703	Lgr4	0.447827	-0.0371748	0.654278	0.788287
704	Sem1	0.44178	0.00699494	0.658649	0.792132
705	Bcas1	0.440555	-0.0185057	0.659535	0.792132
706	Rb1cc1	0.440126	-0.0782564	0.659846	0.792132
707	Gpr37l1	0.420195	-0.0964829	0.674343	0.805666
708	Atm	0.416499	-0.0540004	0.677045	0.807644
709	Wwp2	0.41451	-0.098072	0.678501	0.807644
710	Nbea	0.414293	-0.000922191	0.678659	0.807644
711	Tgfbr1	0.413516	-0.00263959	0.679229	0.807644
712	Camk1d	0.410994	-0.0275932	0.681077	0.80888
713	Rab1a	0.409118	-0.00381028	0.682453	0.809552
714	Calb2	0.395755	-0.111538	0.692286	0.820244
715	Egfr	0.394232	0.0244251	0.69341	0.820603
716	Tnrc6c	0.392935	-0.0268133	0.694368	0.820766
717	Creb5	0.386517	0.0228694	0.699114	0.823455
718	H2-Ab1	0.383331	-0.104715	0.701474	0.824692
719	Tnr	0.376313	-0.0254437	0.706685	0.829442
720	Pcsk5	0.373791	-0.0807265	0.70856	0.830668
721	Ldha	0.368015	0.00763661	0.712862	0.833757
722	Gad1	0.360337	0.0258649	0.718595	0.837956
723	Sema6d	0.358375	-0.101147	0.720063	0.837956
724	Cntn1	0.358226	-0.00641737	0.720174	0.837956
725	Glp1r	0.355316	-0.0764405	0.722353	0.837956
726	Cyba	0.354516	-0.0860131	0.722952	0.837956
727	Jam3	0.354245	-0.0815672	0.723156	0.837956
728	Phkb	0.352288	-0.0942156	0.724623	0.838683
729	Cd109	0.348993	-0.0400797	0.727094	0.839282
730	Fbn1	0.348243	0.00410718	0.727658	0.839282
731	Hexb	0.346485	-0.109848	0.728978	0.839837
732	Flt1	0.340994	-0.0490465	0.733108	0.843527
733	Itga2	0.337491	-0.0854386	0.735747	0.843527
734	Ppfia2	0.335973	-0.0542681	0.736891	0.843527
735	Cacna1b	0.321009	-0.042485	0.748203	0.854113
736	Dgki	0.311573	0.0128991	0.755365	0.859346
737	Myo6	0.309092	-0.0400464	0.757252	0.860513
738	Cab39	0.307338	-0.00141171	0.758586	0.861051
739	Ncor1	0.30554	-0.0288751	0.759955	0.861627
740	Lpar1	0.303293	-0.0991666	0.761666	0.862589
741	Cspg5	0.288976	0.00113698	0.7726	0.873981
742	Sod1	0.285935	0.0162153	0.774928	0.874852
743	Msr1	0.285686	-0.102488	0.775119	0.874852
744	Cr1l	0.283363	-0.0768774	0.776898	0.875526
745	Hspa4l	0.282622	-0.0175331	0.777467	0.875526
746	Aqp4	0.278523	-0.0583812	0.780611	0.878078
747	Cd81	0.269656	-0.021426	0.787425	0.883754
748	Akt1	0.26647	-0.0352053	0.789877	0.885513
749	Rbp4	0.26134	-0.0810722	0.79383	0.887074
750	Apela	0.261209	-0.0809313	0.793931	0.887074
751	Ace2	0.254001	0.0430641	0.799495	0.890675
752	Mog	0.250548	-0.0627194	0.802163	0.892014
753	Tnrc6a	0.24879	-0.0403799	0.803523	0.892014
754	Rock1	0.248555	-0.0786349	0.803705	0.892014
755	Prps2	0.245428	-0.115277	0.806125	0.892719
756	Cckbr	0.231617	-0.0912219	0.816836	0.902581
757	Slc6a1	0.227459	-0.00888464	0.820067	0.905151
758	Bdnf	0.222149	0.00355413	0.824198	0.907664
759	Nrg2	0.218827	-0.0610091	0.826785	0.907664
760	Gal	0.218542	-0.144483	0.827007	0.907664
761	Itm2b	0.216996	0.0297013	0.828211	0.907664
762	Sos2	0.216373	-0.120618	0.828697	0.907664
763	Galr3	0.214814	-0.0113714	0.829913	0.908001
764	Tnc	0.211383	-0.0428291	0.832588	0.908939
765	Maoa	0.207379	-0.17028	0.835714	0.910363
766	Gab2	0.19557	0.0192815	0.844947	0.918982
767	Lyz1/2	0.19491	-0.0593995	0.845463	0.918982
768	Vtn	0.186518	-0.0536811	0.852039	0.925123
769	Hspa1a	0.176896	-0.0844939	0.85959	0.931172
770	Selplg	0.176105	-0.196531	0.860211	0.931172
771	Gabrb2	0.175861	-0.0154105	0.860403	0.931172
772	Lifr	0.156505	-0.119898	0.875635	0.943572
773	Olfm1	0.154535	-0.0489176	0.877188	0.944228
774	Pirb	0.152144	-0.186074	0.879073	0.944501
775	Ppp1r13b	0.151818	-0.065539	0.87933	0.944501
776	Smad3	0.147132	-0.0732754	0.883028	0.947455
777	Ahcyl1	0.139707	-0.000149831	0.888892	0.952724
778	Sh3gl3	0.134658	-0.0633525	0.892882	0.954231
779	Fpr2	0.134306	-0.189855	0.893161	0.954231
780	Cst3	0.129366	0.00183502	0.897068	0.955073
781	Sstr4	0.119329	-0.080903	0.905015	0.955674
782	H2-Aa	0.118298	-0.148359	0.905831	0.955674
783	Pcdh15	0.112536	-0.0727218	0.910398	0.956214
784	Fpr3	0.112414	-0.095895	0.910495	0.956214
785	Lepr	0.109007	-0.0881079	0.913197	0.956214
786	Olig2	0.107642	-0.0544381	0.91428	0.956214
787	Lrrc7	0.10662	-0.00134261	0.91509	0.956214
788	Lilrb4a/b	0.106611	-0.121503	0.915097	0.956214
789	Cldn5	0.103507	-0.138287	0.917561	0.956608
790	Tiam1	0.0887238	-0.0688835	0.929301	0.96601
791	Oprm1	0.0846158	-0.0932737	0.932567	0.968124
792	Ptpn11	0.0797349	-0.0540044	0.936448	0.969112
793	Ada	0.0793371	-0.115806	0.936764	0.969112
794	Rab31	0.0788762	-0.0820827	0.937131	0.969112
795	Pltp	0.0724045	-0.142011	0.94228	0.97343
796	Map2k6	0.0697064	-0.10345	0.944427	0.973903
797	Pbx1	0.0630178	-0.0234838	0.949752	0.976107
798	Nf1	0.0550999	-0.0632879	0.956059	0.98158
799	Tyrobp	0.0514663	-0.119266	0.958954	0.983542
800	St3gal6	0.0480904	-0.166441	0.961644	0.985038
801	H3f3b	0.0471639	0.0173595	0.962383	0.985038
802	Camk2d	0.043788	-0.162144	0.965073	0.986054
803	Ptprg	0.0434445	-0.120443	0.965347	0.986054
804	Axl	0.0363898	-0.183047	0.970972	0.987492
805	Prkg1	0.0357661	-0.0688779	0.971469	0.987492
806	Prkar2a	0.0351876	-0.102476	0.97193	0.987492
807	Lamp2	0.0331585	-0.0712386	0.973548	0.987492
808	Cox7c	0.0330093	0.0214435	0.973667	0.987492
809	Pak3	0.029891	-0.0565747	0.976154	0.989011
810	Csf1	0.025236	-0.0873689	0.979867	0.991768
811	Col4a5	0.012148	-0.172114	0.990308	0.995856
812	P2ry12	0.0121254	-0.124892	0.990326	0.995856
813	Tnks	0.0052786	-0.0597418	0.995788	0.997784
814	Smurf1	0.00339403	-0.0717895	0.997292	0.99829
815	Sulf2	-0.000714057	-0.127806	0.99943	0.99943
816	Calcr	-0.00624574	-0.12716	0.995017	0.997784
817	Mef2c	-0.0101866	-0.0447846	0.991872	0.995856
818	Acer3	-0.0108826	-0.0770045	0.991317	0.995856
819	Pten	-0.0115741	-0.0558035	0.990765	0.995856
820	Aplnr	-0.0155918	-0.130247	0.98756	0.995856
821	Il6	-0.016464	-0.118554	0.986864	0.995856
822	Sorbs1	-0.020563	-0.0120222	0.983594	0.994534
823	Grm5	-0.0359424	0.00240986	0.971328	0.987492
824	Robo1	-0.0411713	-0.0474348	0.967159	0.986897
825	Olig1	-0.0635465	-0.148924	0.949331	0.976107
826	Mtmr3	-0.0644007	-0.0531827	0.948651	0.976107
827	Mllt11	-0.069381	0.00683951	0.944686	0.973903
828	Psap	-0.08373	0.00773046	0.933271	0.968124
829	Atr	-0.101315	-0.127997	0.919301	0.956608
830	Dnm1l	-0.102069	-0.0193439	0.918702	0.956608
831	Ulk2	-0.104103	-0.138316	0.917087	0.956608
832	Kat2b	-0.109897	-0.145853	0.912491	0.956214
833	Slc38a9	-0.111208	-0.130037	0.911452	0.956214
834	Ccl2	-0.116906	-0.185673	0.906934	0.955674
835	Sv2a	-0.117648	-0.0123977	0.906347	0.955674
836	Sst	-0.119135	-0.12415	0.905169	0.955674
837	Slc2a13	-0.119541	-0.0501494	0.904847	0.955674
838	Fos	-0.121376	-0.155332	0.903393	0.955674
839	Ptpn1	-0.122759	-0.0930549	0.902298	0.955674
840	Kidins220	-0.125823	-0.0132639	0.899872	0.955674
841	Cdc14b	-0.128481	-0.110337	0.897769	0.955073
842	Map1b	-0.130559	0.00569247	0.896124	0.955073
843	Aldoa	-0.132006	0.00560527	0.89498	0.955073
844	Slit2	-0.134857	-0.161654	0.892725	0.954231
845	Acta2	-0.163759	-0.202603	0.869921	0.938426
846	Pik3cb	-0.164631	-0.108031	0.869235	0.938426
847	Pak1	-0.171726	-0.0899181	0.863653	0.933679
848	C1qc	-0.209567	-0.147659	0.834006	0.909494
849	Tbl1x	-0.212875	-0.0860489	0.831425	0.908661
850	Cd9	-0.217543	-0.197035	0.827785	0.907664
851	Rgs7	-0.224621	-0.0639186	0.822274	0.906587
852	Opa1	-0.239318	-0.0426603	0.810859	0.896968
853	Cacna2d1	-0.245654	-0.0510759	0.80595	0.892719
854	Prkce	-0.253572	-0.0176728	0.799827	0.890675
855	Apc	-0.258389	-0.0788303	0.796107	0.888512
856	Mobp	-0.265015	-0.0830437	0.790998	0.885776
857	Tardbp	-0.272824	-0.0451034	0.784989	0.88201
858	C1qa	-0.313869	-0.164673	0.753621	0.858338
859	Gpi1	-0.318935	0.00449354	0.749776	0.854933
860	Ghr	-0.332168	-0.149015	0.739763	0.845443
861	Rab6a	-0.335507	-0.00573979	0.737242	0.843527
862	Gria1	-0.336267	-0.00504133	0.73667	0.843527
863	Tgfb2	-0.337103	-0.174483	0.736039	0.843527
864	Slc17a7	-0.350823	-0.19434	0.725721	0.838984
865	Jak2	-0.357132	-0.106166	0.720993	0.837956
866	Taldo1	-0.360075	-0.0483006	0.718791	0.837956
867	Slc18a2	-0.370812	-0.159221	0.710777	0.832292
868	Camk4	-0.382875	-0.00423851	0.701813	0.824692
869	Akt3	-0.389405	-0.0558316	0.696977	0.821906
870	Plxna4	-0.389468	-0.124633	0.69693	0.821906
871	Vipr1	-0.426016	-0.179441	0.670096	0.80155
872	Atg5	-0.430115	-0.112591	0.667112	0.798936
873	Clip1	-0.433351	-0.0822076	0.66476	0.797074
874	Atp1b1	-0.452649	0.000222932	0.650802	0.787895
875	Gucy1a2	-0.46444	-0.0631089	0.642333	0.782912
876	Cfh	-0.478405	-0.227274	0.632362	0.776858
877	Edn3	-0.514275	-0.274197	0.60706	0.757878
878	Fxyd6	-0.522776	-0.222585	0.60113	0.751413
879	Htr2a	-0.527729	-0.139956	0.597688	0.748982
880	Ppp3ca	-0.531394	0.03034	0.595146	0.747671
881	Npy1r	-0.548265	-0.267744	0.58351	0.741665
882	Slc12a2	-0.566247	-0.180285	0.571226	0.731403
883	Rgs12	-0.579073	-0.152631	0.56254	0.725858
884	Cst7	-0.583913	-0.348713	0.559279	0.722582
885	Gpm6b	-0.593634	-0.0115124	0.552757	0.718761
886	Maob	-0.624203	-0.255373	0.532494	0.70065
887	Stmn2	-0.624922	-0.0844051	0.532022	0.70065
888	Car8	-0.676393	-0.230087	0.498791	0.668621
889	Itch	-0.678264	-0.132226	0.497604	0.667925
890	Wac	-0.691456	-0.0899719	0.489279	0.659586
891	Glul	-0.696061	-0.0213624	0.486391	0.659586
892	Cdc27	-0.699541	-0.145833	0.484214	0.658795
893	Prkca	-0.729382	-0.0989317	0.465768	0.640133
894	Rgl1	-0.746913	-0.093042	0.455116	0.635276
895	Kirrel3	-0.756453	-0.122119	0.449378	0.630263
896	Casp3	-0.774187	-0.276795	0.43882	0.621593
897	Btrc	-0.781138	-0.0961913	0.434722	0.619261
898	Aplp2	-0.795428	-0.0114504	0.426365	0.611303
899	Pcsk1n	-0.845434	-0.00714494	0.397868	0.585562
900	Gnai2	-0.870381	-0.0894583	0.384092	0.574129
901	Atp8a1	-0.875452	-0.0470728	0.381328	0.571706
902	Psen1	-0.887198	-0.128091	0.374972	0.569002
903	Cox6c	-0.897927	-0.00284362	0.369225	0.565694
904	Kcnq5	-0.982664	-0.0728178	0.325773	0.524135
905	Adcy2	-0.985945	-0.214762	0.32416	0.523479
906	Ndufa10	-1.00185	-0.077336	0.316417	0.51702
907	Ctsd	-1.00309	-0.0945865	0.315817	0.51702
908	Slc1a2	-1.05392	-0.0185107	0.291921	0.496465
909	Dock3	-1.05461	-0.0612469	0.291603	0.496465
910	Mef2a	-1.06494	-0.100327	0.286903	0.490965
911	Cck	-1.0741	-0.28261	0.28278	0.488394
912	Sptan1	-1.09146	-0.0171026	0.275071	0.480054
913	Ncam1	-1.1535	-0.0491415	0.248707	0.452194
914	Gas2	-1.15495	-0.371987	0.248112	0.451935
915	Ramp1	-1.19293	-0.0548218	0.232898	0.434728
916	Bmpr2	-1.20726	-0.112076	0.227333	0.432241
917	Tcf4	-1.20893	-0.242023	0.226688	0.432241
918	Abi2	-1.23448	-0.075897	0.217025	0.421407
919	Lrrtm3	-1.23806	-0.082471	0.215695	0.419972
920	Ube2g1	-1.24424	-0.156749	0.21341	0.416816
921	Pdyn	-1.25611	-0.0634958	0.209075	0.414011
922	Pink1	-1.25734	-0.0894496	0.208632	0.413952
923	Thy1	-1.27781	-0.0132454	0.201318	0.407527
924	Prkacb	-1.29926	-0.0131726	0.193855	0.402241
925	Gria2	-1.31987	-0.026081	0.186878	0.39308
926	Pik3r1	-1.36718	-0.119057	0.171569	0.370559
927	Adgrg1	-1.39947	-0.259084	0.161673	0.358398
928	Stmn3	-1.43755	-0.0268072	0.150562	0.346119
929	Eif4a2	-1.44633	-0.0231921	0.148086	0.342791
930	Mib1	-1.46388	-0.118735	0.143227	0.33671
931	Slc8a1	-1.48194	-0.333291	0.138355	0.327428
932	Wasf1	-1.49951	-0.0452975	0.133741	0.318431
933	Park7	-1.5023	-0.0488193	0.13302	0.31747
934	Ndufs1	-1.52984	-0.113487	0.126057	0.311253
935	Grb2	-1.60643	-0.110639	0.108179	0.278811
936	Man1c1	-1.63778	-0.356849	0.101469	0.267727
937	Sorl1	-1.70113	-0.151583	0.088919	0.243835
938	Gabrb3	-1.95079	-0.0601355	0.0510826	0.161654
939	Map2k1	-2.00932	-0.0517351	0.0445032	0.14597
940	Dlk1	-2.03761	-0.34171	0.0415888	0.13956
941	Slc32a1	-2.05306	-0.0489653	0.0400665	0.137685
942	Sipa1l1	-2.06663	-0.0692532	0.0387686	0.135082
943	Gad2	-2.10219	-0.0538754	0.0355368	0.127372
944	Serinc3	-2.17347	-0.11291	0.0297452	0.111715
945	Atp2b4	-2.20504	-0.348297	0.0274516	0.105991
946	Spock1	-2.21213	-0.170674	0.026958	0.105305
947	Cmip	-2.21616	-0.121505	0.0266804	0.105251
948	Bsg	-2.26822	-0.0657805	0.0233158	0.0953712
949	Gnal	-2.3728	-0.0510913	0.0176539	0.0767562
950	Snap25	-2.37459	-0.00835698	0.0175684	0.0767562
951	Rasgrf2	-2.46079	-0.463127	0.0138633	0.0650861
952	Myl6	-2.4718	-0.0597552	0.0134434	0.0635669
953	Ttc3	-2.4804	-0.0775275	0.0131234	0.0625549
954	Syn2	-2.58991	-0.12586	0.00960018	0.0494855
955	Dynll2	-2.59706	-0.0580213	0.00940251	0.0489714
956	Atp6v0a1	-2.59907	-0.0927297	0.0093476	0.0489403
957	Snn	-2.7243	-0.170472	0.00644381	0.0356012
958	Clstn1	-2.74957	-0.0790598	0.00596733	0.0337137
959	Nell2	-2.81749	-0.123706	0.00484002	0.0293335
960	Dync1li2	-2.83543	-0.136556	0.00457634	0.028249
961	Prnp	-2.92044	-0.0778427	0.00349539	0.0227313
962	Mapk1	-2.95631	-0.0665276	0.00311345	0.0212782
963	Calm2	-2.97079	-0.0368273	0.00297036	0.0204852
964	Malat1	-2.97412	-0.0659567	0.00293835	0.0204052
965	Cyfip2	-2.9874	-0.0868283	0.00281364	0.0198143
966	Prkcb	-3.0133	-0.0587948	0.00258421	0.0188629
967	Snrpn	-3.05069	-0.067659	0.00228319	0.0171668
968	Fau	-3.39973	-0.0882972	0.000674526	0.00581488
969	Calm1	-3.44117	-0.0227636	0.000579211	0.0050808
970	Rps9	-3.47199	-0.115632	0.000516617	0.00461266
971	Nnat	-3.52276	-0.279619	0.000427086	0.00390569
972	Dync1h1	-3.72486	-0.168419	0.000195424	0.00201468
973	Bex1/2	-3.78286	-0.0761488	0.000155039	0.00166708
974	Tmsb4x	-3.82352	-0.0550771	0.000131561	0.00143001
975	Scd2	-3.98571	-0.111689	6.72792e-05	0.000782317
976	Itm2c	-4.03215	-0.0462332	5.52681e-05	0.000674002
977	Calm3	-4.17538	-0.0778614	2.97494e-05	0.00040202
978	Tubb5	-4.25138	-0.143997	2.12459e-05	0.000299239
979	Ppp2r2c	-4.27581	-0.110736	1.90448e-05	0.000272069
980	Ctxn1	-4.3228	-0.0745682	1.54063e-05	0.000226564
981	Zwint	-4.38575	-0.0934771	1.15586e-05	0.000180603
982	Sh3gl2	-4.41375	-0.240629	1.01596e-05	0.000161263
983	Ftl1	-4.54735	-0.221984	5.43257e-06	9.53082e-05
984	Gnai1	-4.66945	-0.303596	3.02009e-06	5.96461e-05
985	Gnb1	-4.71324	-0.137159	2.43807e-06	4.97565e-05
986	Nsg1	-4.77885	-0.0902311	1.76302e-06	3.7511e-05
987	Camk2a	-4.90214	-0.0808006	9.47998e-07	2.15454e-05
988	Ywhaq	-4.95978	-0.133713	7.05743e-07	1.68324e-05
989	Maged1	-5.04968	-0.123423	4.42551e-07	1.19957e-05
990	Rtn3	-5.12135	-0.108042	3.03352e-07	8.92213e-06
991	Pde1a	-5.29758	-0.674003	1.17351e-07	3.7855e-06
992	Cox8a	-5.95565	-0.155444	2.59039e-09	9.96302e-08
993	Tuba1a/b/c	-6.34345	-0.136596	2.2468e-10	1.02127e-08
994	Syp	-6.97028	-0.226236	3.16319e-12	1.75733e-10
995	Ywhaz	-7.21941	-0.0823024	5.22154e-13	3.48103e-11
996	Hsp90ab1	-7.93446	-0.129337	2.11419e-15	2.3491e-13
997	Fth1	-8.35666	-0.192545	6.45172e-17	9.21675e-15
998	6330403K07Rik	-8.99751	-0.37069	2.30892e-19	4.61785e-17
999	Gpm6a	-10.8738	-0.215501	1.53604e-27	3.8401e-25

## Sheet: D2-MSN
	names	scores	logfoldchanges	pvals	pvals_adj
0	Arpp21	11.2724	0.186944	1.79678e-29	1.79678e-26
1	Egr1	10.6586	0.470054	1.58932e-26	7.9466e-24
2	Ckb	7.98399	0.152018	1.41674e-15	4.72247e-13
3	Ppp1r1b	7.43452	0.203523	1.04947e-13	2.09895e-11
4	App	6.96473	0.159033	3.29043e-12	4.70062e-10
5	Gnao1	6.93292	0.189167	4.12237e-12	5.15296e-10
6	Ldhb	6.67444	0.221951	2.48175e-11	2.7575e-09
7	Tmsb10	6.41646	0.207502	1.39479e-10	1.39479e-08
8	Itpr1	6.13818	0.260159	8.34723e-10	7.58839e-08
9	Mdh1	5.36074	0.141244	8.28822e-08	5.52548e-06
10	Nedd4l	5.30876	0.247991	1.10376e-07	6.8985e-06
11	Ryr3	5.28751	0.25746	1.23996e-07	7.29385e-06
12	Cacng3	5.2749	0.288048	1.32827e-07	7.37926e-06
13	Hsph1	5.23639	0.242129	1.63752e-07	8.1876e-06
14	Grm7	5.1592	0.267454	2.48004e-07	1.18097e-05
15	Atp2a2	5.11807	0.173094	3.08677e-07	1.40308e-05
16	Ntm	4.92924	0.253895	8.25508e-07	3.43962e-05
17	Adcy5	4.90564	0.169125	9.31251e-07	3.725e-05
18	Ywhag	4.82237	0.146	1.41864e-06	5.45632e-05
19	Gng7	4.69032	0.155692	2.72773e-06	0.000101027
20	Cartpt	4.63843	0.524739	3.51068e-06	0.000114577
21	Ndufa4	4.61311	0.173353	3.9668e-06	0.000119252
22	Chchd10	4.61295	0.155469	3.97002e-06	0.000119252
23	Gria3	4.60856	0.228782	4.05458e-06	0.000119252
24	Abi1	4.46893	0.245034	7.86134e-06	0.000206877
25	Kcnd2	4.42667	0.203112	9.56998e-06	0.000245384
26	Cacna1e	4.40778	0.158598	1.04437e-05	0.000261093
27	Cplx1	4.38092	0.218501	1.1818e-05	0.000288243
28	Pard3	4.36293	0.289283	1.28331e-05	0.000305551
29	Lrrk2	4.31759	0.253463	1.5774e-05	0.000366837
30	Pfkm	4.17649	0.193929	2.9604e-05	0.000629872
31	Slc4a4	4.15764	0.194675	3.21551e-05	0.000669898
32	Atp1a2	4.12709	0.21529	3.67383e-05	0.000749761
33	Dync1i2	4.092	0.242423	4.27675e-05	0.000855351
34	Ranbp2	4.04386	0.218836	5.2578e-05	0.00103094
35	Jun	4.01335	0.453311	5.98628e-05	0.00115121
36	Sparcl1	3.99572	0.173194	6.44979e-05	0.00121694
37	Hspa8	3.97872	0.134885	6.92884e-05	0.00128312
38	Kif5c	3.96146	0.149401	7.44921e-05	0.00133022
39	Nlk	3.90385	0.387885	9.46764e-05	0.00166099
40	Trim2	3.75036	0.178132	0.000176584	0.00299295
41	Gabra2	3.74318	0.191491	0.000181702	0.00302837
42	Calb1	3.71687	0.18133	0.000201709	0.00325337
43	Pik3c3	3.71065	0.336289	0.000206726	0.00328136
44	Syt11	3.68382	0.145669	0.000229769	0.00357703
45	Vmp1	3.67382	0.210766	0.000238951	0.00359288
46	Mt3	3.67193	0.123079	0.000240723	0.00359288
47	Ntrk2	3.64042	0.171126	0.000272195	0.00400287
48	Pfkp	3.61421	0.166164	0.000301267	0.00436619
49	Kalrn	3.56689	0.155469	0.000361245	0.00508796
50	Rbfox3	3.52774	0.141592	0.000419116	0.00582106
51	Irs2	3.51321	0.276361	0.000442721	0.00598272
52	Atp2b2	3.49384	0.128071	0.000476119	0.00627295
53	Shc3	3.49349	0.188198	0.000476744	0.00627295
54	Pde1c	3.42412	0.281789	0.000616804	0.00801044
55	Gpr158	3.41772	0.150427	0.000631482	0.00809592
56	Cacnb2	3.3754	0.169658	0.000737082	0.00921352
57	Astn2	3.37088	0.289001	0.000749288	0.00925047
58	Scn8a	3.34802	0.159586	0.000813898	0.00968926
59	Ndrg2	3.31673	0.137721	0.00091079	0.0105906
60	Atrn	3.29748	0.175645	0.000975576	0.0112135
61	Lpl	3.29343	0.190623	0.000989718	0.0112468
62	Cnksr2	3.25412	0.132966	0.00113744	0.0126382
63	Sncb	3.22203	0.144031	0.00127284	0.0139873
64	Slc25a4	3.20961	0.0871375	0.00132917	0.0142922
65	Scn2a	3.19716	0.150977	0.00138786	0.0147645
66	S100a16	3.17572	0.194086	0.00149466	0.0157333
67	Mapk14	3.17095	0.207617	0.0015194	0.015827
68	Brwd1	3.13768	0.212866	0.00170291	0.0175274
69	Clu	3.13515	0.142712	0.00171769	0.0175274
70	Nrg1	3.1298	0.305596	0.00174925	0.0176692
71	Drd2	3.1233	0.112995	0.00178833	0.0178833
72	Atf6	3.11452	0.202034	0.00184247	0.0182423
73	Gstm1	3.10587	0.139643	0.00189721	0.0186001
74	Cox7c	3.08622	0.121358	0.00202722	0.0196817
75	Mark3	3.06823	0.187087	0.00215328	0.0206006
76	Mbp	3.06688	0.127205	0.00216306	0.0206006
77	Alcam	3.0598	0.132395	0.00221488	0.0208951
78	Slc1a3	3.00477	0.164331	0.00265785	0.0246403
79	Sparc	3.00439	0.176652	0.00266115	0.0246403
80	Ppp2r2a	2.99263	0.127739	0.00276586	0.0253749
81	Zbtb20	2.93965	0.113944	0.00328585	0.0298714
82	Chrm5	2.91532	0.474745	0.00355319	0.0317811
83	Scg5	2.91477	0.118677	0.00355949	0.0317811
84	Bcl2l1	2.90364	0.170392	0.00368847	0.0326413
85	Bcan	2.89637	0.156219	0.00377504	0.0331144
86	Oprd1	2.88254	0.202014	0.00394488	0.0343033
87	Nfasc	2.8615	0.166764	0.0042164	0.0363482
88	Ndufa13	2.84543	0.120997	0.00443509	0.0379068
89	Dlgap2	2.837	0.132744	0.00455392	0.0384139
90	Hdac4	2.83579	0.25658	0.00457126	0.0384139
91	Prkag2	2.82738	0.185197	0.00469308	0.0385697
92	Frs2	2.82658	0.214357	0.00470475	0.0385697
93	Cab39l	2.82464	0.173702	0.00473334	0.0385697
94	Snca	2.82055	0.107214	0.00479412	0.0385697
95	Trio	2.81904	0.170073	0.00481673	0.0385697
96	Cox4i1	2.81686	0.0801948	0.0048495	0.0385697
97	Traf3	2.81122	0.322591	0.00493535	0.038861
98	Terf2ip	2.80745	0.183055	0.00499355	0.0390121
99	Slc25a12	2.79896	0.112052	0.00512668	0.0397417
100	Ptprs	2.7646	0.137067	0.00569929	0.0438407
101	Mid1	2.74159	0.250006	0.00611428	0.0466739
102	Ubr5	2.71912	0.175126	0.0065456	0.0495879
103	Cpe	2.71186	0.0883398	0.00669067	0.0503058
104	Rapgef1	2.69966	0.144746	0.006941	0.0517985
105	Gm2a	2.69221	0.201242	0.00709793	0.0525773
106	Ctnna1	2.68347	0.174254	0.00728618	0.0535749
107	Vcan	2.67425	0.365642	0.00748959	0.0546685
108	Ntsr2	2.65854	0.18403	0.00784793	0.0564893
109	Rbpj	2.62063	0.198677	0.00877686	0.0625903
110	Grin2a	2.61671	0.142671	0.00887818	0.0625903
111	Rit2	2.61634	0.109177	0.00888782	0.0625903
112	Pde10a	2.61327	0.118343	0.00896815	0.0625989
113	Cntn5	2.61151	0.251905	0.00901424	0.0625989
114	Slc44a1	2.57876	0.20294	0.0099156	0.0683834
115	Nav3	2.5735	0.190843	0.0100677	0.0685595
116	Sptbn4	2.57213	0.116476	0.0101076	0.0685595
117	Gsk3b	2.57079	0.123684	0.0101468	0.0685595
118	Abl2	2.55766	0.178719	0.010538	0.07032
119	Phlpp1	2.55563	0.155897	0.0105996	0.07032
120	Mecp2	2.55502	0.121695	0.0106183	0.07032
121	Parn	2.54205	0.21137	0.0110205	0.0724762
122	Spag9	2.5389	0.121319	0.0111201	0.0724762
123	Rtn1	2.53761	0.0653873	0.0111613	0.0724762
124	Phactr1	2.51689	0.0737507	0.0118396	0.075895
125	Lpin1	2.49428	0.222352	0.0126212	0.079703
126	Grm1	2.49283	0.228679	0.0126728	0.079703
127	Tank	2.48725	0.170322	0.0128733	0.0804583
128	Plcb1	2.47872	0.108588	0.0131854	0.0818969
129	Mfge8	2.47194	0.116799	0.0134384	0.082953
130	Kcna2	2.46427	0.172846	0.0137292	0.0842281
131	Nfkb1	2.45473	0.305875	0.0140991	0.0859701
132	Serinc3	2.45065	0.113899	0.0142598	0.0861504
133	Adgrl2	2.44961	0.148385	0.014301	0.0861504
134	Man1a	2.44466	0.154723	0.0144989	0.0867944
135	Apoe	2.44261	0.0839677	0.0145815	0.0867944
136	Tenm4	2.43871	0.117685	0.0147399	0.0870111
137	Foxo1	2.43743	0.0935863	0.0147919	0.0870111
138	Aldoc	2.43179	0.116366	0.0150245	0.087352
139	Eif4g3	2.4221	0.157533	0.0154313	0.0889805
140	Ppargc1a	2.4121	0.203847	0.0158609	0.0906338
141	Efna5	2.38756	0.29016	0.0169606	0.0958225
142	Timp2	2.34836	0.0919137	0.0188561	0.105933
143	Pgm1	2.33894	0.156995	0.0193385	0.108036
144	Pak2	2.32376	0.119024	0.0201385	0.111881
145	Grik2	2.31929	0.0993236	0.0203794	0.112246
146	Ambra1	2.31838	0.144992	0.0204288	0.112246
147	Sort1	2.3071	0.107117	0.0210491	0.115022
148	Psme4	2.29005	0.141255	0.0220187	0.119659
149	Hspa4l	2.28801	0.129193	0.022137	0.119659
150	Lrp6	2.28122	0.197686	0.0225353	0.121157
151	Dync1i1	2.27507	0.195232	0.0229018	0.121818
152	Cop1	2.25821	0.13275	0.0239328	0.125986
153	Foxo3	2.24593	0.147091	0.0247082	0.129363
154	Sod1	2.24086	0.0976839	0.0250352	0.130392
155	Gja1	2.23865	0.200183	0.0251784	0.130458
156	Grm3	2.23136	0.108763	0.0256571	0.132253
157	Unc5c	2.22639	0.152346	0.0259882	0.133065
158	Cspg5	2.22501	0.0935923	0.0260808	0.133065
159	Tspan7	2.21814	0.0750182	0.0265453	0.13368
160	Synpr	2.19028	0.103969	0.0285041	0.14178
161	Tnrc6b	2.18687	0.118912	0.0287517	0.14178
162	Pik3ca	2.18647	0.163535	0.0287813	0.14178
163	Pgls	2.18255	0.18638	0.0290692	0.142496
164	Ptprz1	2.17375	0.188506	0.0297243	0.14498
165	Dcc	2.17186	0.0984174	0.0298659	0.14498
166	Penk	2.16298	0.0732268	0.0305431	0.14743
167	Pllp	2.15803	0.194187	0.0309251	0.14743
168	Tle4	2.15758	0.0927447	0.0309602	0.14743
169	Ksr2	2.15089	0.0824573	0.0314848	0.149217
170	Mt1	2.14323	0.0949577	0.0320943	0.151388
171	Dnm3	2.14057	0.0946309	0.0323085	0.151683
172	Cxcl2	2.13224	0.29043	0.0329875	0.154147
173	Arhgef7	2.11095	0.144537	0.034777	0.160538
174	Fbxw7	2.11025	0.126868	0.0348368	0.160538
175	Olig1	2.10527	0.163889	0.0352678	0.161779
176	Thrb	2.10191	0.161133	0.0355614	0.162381
177	Hsp90aa1	2.08831	0.0853557	0.0367696	0.167135
178	Agtr1b	2.07431	0.272967	0.0380501	0.172162
179	Skil	2.07249	0.0989138	0.0382199	0.172162
180	Prex1	2.06694	0.12659	0.0387396	0.17372
181	Itm2b	2.06446	0.0834446	0.038974	0.173991
182	C1qb	2.05522	0.177897	0.0398576	0.176361
183	Tbx21	2.05107	0.229636	0.0402602	0.177357
184	Gsn	2.03691	0.180024	0.0416591	0.181917
185	Cntn4	2.02242	0.116946	0.043133	0.186723
186	Cxcl14	2.00981	0.167335	0.0444514	0.191601
187	Ube2e1	2.00246	0.0853957	0.0452349	0.194141
188	Cd55	1.99613	0.14232	0.04592	0.196239
189	Neu4	1.96271	0.203138	0.0496803	0.21051
190	Prkn	1.95908	0.145023	0.0501034	0.211407
191	Elmo1	1.9513	0.0771249	0.0510219	0.213967
192	Hnrnpa2b1	1.9491	0.0616629	0.0512837	0.213967
193	Cpa3	1.9379	0.366874	0.0526349	0.217527
194	Rims1	1.93785	0.0902871	0.0526415	0.217527
195	Sorl1	1.9301	0.0934668	0.0535945	0.220554
196	Ddt	1.92458	0.124128	0.054282	0.221593
197	Dapk1	1.9239	0.0956596	0.0543672	0.221593
198	Crip1	1.92085	0.187089	0.0547511	0.221593
199	Dscaml1	1.91914	0.187827	0.0549665	0.221593
200	Ncor2	1.91748	0.116148	0.0551766	0.221593
201	Ret	1.90875	0.352031	0.0562946	0.225041
202	Aqp4	1.90727	0.189703	0.0564853	0.225041
203	Sema6d	1.89375	0.149676	0.0582588	0.230505
204	Bcl2	1.8933	0.0852724	0.0583179	0.230505
205	Grb10	1.88457	0.0799685	0.0594884	0.233288
206	Pcp4	1.88188	0.129547	0.0598527	0.2338
207	Sorbs1	1.87314	0.0943371	0.0610487	0.237485
208	Map2k1	1.86977	0.0749841	0.0615163	0.237485
209	Arih1	1.83223	0.107238	0.0669168	0.253278
210	Rab7	1.83131	0.0845794	0.0670544	0.253278
211	Pde8a	1.79838	0.273692	0.0721169	0.270101
212	Wdr59	1.79297	0.11647	0.0729781	0.272306
213	Man2a1	1.78031	0.143668	0.0750252	0.278904
214	Csmd3	1.76546	0.155198	0.0774871	0.286227
215	Ep300	1.76498	0.107573	0.0775675	0.286227
216	Pde4d	1.76228	0.107068	0.0780217	0.286845
217	Adar	1.75853	0.0490137	0.0786566	0.287205
218	Tusc3	1.7581	0.0733808	0.0787311	0.287205
219	Trim33	1.75663	0.0886045	0.0789814	0.287205
220	Maml3	1.75395	0.149285	0.0794388	0.287822
221	Glp2r	1.74662	0.311901	0.0807035	0.289793
222	Ptk2	1.7459	0.111578	0.0808276	0.289793
223	Lag3	1.74576	0.193852	0.0808522	0.289793
224	Dnajc1	1.73732	0.149216	0.0823299	0.294035
225	Raf1	1.71911	0.105928	0.0855948	0.302811
226	Bmpr1b	1.71903	0.0983837	0.0856095	0.302811
227	Prickle2	1.71237	0.0640081	0.0868289	0.304881
228	Ube2g1	1.71203	0.0691027	0.086891	0.304881
229	Irf2	1.70924	0.171071	0.0874064	0.305314
230	Grm8	1.70806	0.270552	0.087625	0.305314
231	Hc	1.70526	0.191956	0.0881452	0.305747
232	Rasal2	1.70247	0.151895	0.0886666	0.305747
233	Dgkb	1.69448	0.0540084	0.090174	0.309876
234	Prkg1	1.6901	0.186869	0.0910088	0.311674
235	Ptpn4	1.6837	0.0903276	0.0922389	0.314208
236	Gnaq	1.68299	0.0644239	0.0923771	0.314208
237	Usp34	1.67667	0.0915264	0.0936075	0.317313
238	Tfdp2	1.67167	0.0649131	0.09459	0.318331
239	Dgkg	1.66572	0.0884428	0.09577	0.318331
240	Fabp7	1.66388	0.202432	0.0961359	0.318331
241	Hecw1	1.65331	0.153627	0.0982682	0.323251
242	Map2k5	1.65102	0.166427	0.0987338	0.323717
243	Creb5	1.64323	0.225263	0.100335	0.327237
244	Pfkl	1.64262	0.0612463	0.100462	0.327237
245	Hspa1a	1.63994	0.258203	0.101017	0.327279
246	Mc2r	1.6394	0.136797	0.101129	0.327279
247	Invs	1.63349	0.138259	0.102365	0.330006
248	Ptprj	1.63223	0.111944	0.102632	0.330006
249	Ctnna2	1.62878	0.0754459	0.103361	0.331284
250	Insr	1.62522	0.177397	0.104115	0.331299
251	Xcl1	1.6245	0.221355	0.10427	0.331299
252	Phc3	1.62408	0.0798076	0.104359	0.331299
253	Ctnnd2	1.61486	0.066239	0.10634	0.336519
254	Trp53	1.60201	0.130534	0.109154	0.344336
255	Mapt	1.59645	0.0845427	0.110389	0.347136
256	Rgn	1.5938	0.147669	0.11098	0.347683
257	Cacna1c	1.59103	0.0581624	0.111602	0.347683
258	Pkn2	1.58946	0.130344	0.111956	0.347683
259	Acaca	1.58372	0.179188	0.113257	0.347683
260	Cryab	1.58121	0.192527	0.113831	0.347683
261	Sec24b	1.58014	0.124276	0.114076	0.347683
262	Sstr1	1.57862	0.191918	0.114423	0.347683
263	Tgfbr1	1.57787	0.222786	0.114595	0.347683
264	Pgd	1.57569	0.176866	0.115098	0.347683
265	Dicer1	1.57493	0.0654697	0.115274	0.347683
266	Sstr3	1.57443	0.218975	0.115389	0.347683
267	Cacna2d3	1.57439	0.073131	0.115398	0.347683
268	Sptbn1	1.57424	0.0590113	0.115431	0.347683
269	Tcf12	1.57083	0.0890121	0.116223	0.349017
270	Stat3	1.56573	0.102686	0.117411	0.351531
271	Lynx1	1.56325	0.0550916	0.117993	0.352218
272	Pdgfra	1.5617	0.187857	0.11836	0.352261
273	Gap43	1.55852	0.0631655	0.11911	0.353409
274	Maoa	1.55694	0.347379	0.119484	0.353409
275	Sirt1	1.55559	0.167262	0.119806	0.353409
276	Ano6	1.5477	0.136244	0.121695	0.357927
277	Cacna1a	1.54369	0.0538628	0.122662	0.359714
278	Sil1	1.53553	0.125825	0.124653	0.363346
279	Rapgef2	1.53387	0.0551073	0.125061	0.363346
280	Jak2	1.53268	0.0780236	0.125354	0.363346
281	Fnip2	1.525	0.164666	0.127258	0.367797
282	Atg10	1.52211	0.109552	0.127981	0.36882
283	Prps2	1.51282	0.298734	0.130325	0.373425
284	Reln	1.51034	0.118722	0.130957	0.373993
285	Lgi2	1.50911	0.0842281	0.131272	0.373993
286	Hipk2	1.49599	0.178944	0.134656	0.380165
287	Fzd3	1.49561	0.0528469	0.134754	0.380165
288	Ugt8a	1.49365	0.303597	0.135267	0.380165
289	Ago3	1.49338	0.211795	0.135339	0.380165
290	Olig2	1.48914	0.255621	0.13645	0.382212
291	Tjp1	1.48532	0.0450893	0.13746	0.383968
292	Ptpn1	1.47855	0.0772018	0.139261	0.387901
293	Cd9	1.47567	0.113723	0.140032	0.387901
294	Gnas	1.46861	0.0576599	0.141937	0.391012
295	Serpine2	1.46698	0.0624541	0.142381	0.391156
296	Anapc16	1.46221	0.0476303	0.143683	0.392812
297	Atp6v1a	1.46124	0.0584267	0.143949	0.392812
298	Tnc	1.46047	0.165087	0.144162	0.392812
299	Pcsk1n	1.45237	0.0514682	0.146398	0.396743
300	Srgn	1.44308	0.204861	0.148997	0.401489
301	Serinc5	1.44277	0.0782736	0.149086	0.401489
302	Mcu	1.44182	0.039163	0.149354	0.401489
303	Kdr	1.43582	0.176945	0.151054	0.403773
304	Kdm4a	1.43467	0.101758	0.151382	0.403773
305	Csnk2a1	1.43455	0.0563364	0.151415	0.403773
306	Grk3	1.42994	0.163969	0.152736	0.406212
307	Clec7a	1.42839	0.218003	0.153179	0.406311
308	Megf11	1.42587	0.197376	0.153906	0.407157
309	Uggt2	1.41956	0.088261	0.155735	0.41091
310	Tspan3	1.41635	0.0513101	0.156672	0.412113
311	Trem2	1.41518	0.281592	0.157015	0.412113
312	Cd6	1.41364	0.0811707	0.157468	0.412137
313	Lgr5	1.41234	0.258719	0.157848	0.412137
314	Slc2a1	1.39951	0.0887556	0.161661	0.4199
315	Shtn1	1.39364	0.0882415	0.163428	0.422523
316	Pip5k1b	1.39108	0.152715	0.164201	0.422523
317	Ssh2	1.39082	0.129226	0.164281	0.422523
318	Ube4b	1.39019	0.0439785	0.164471	0.422523
319	Sv2a	1.38916	0.0577832	0.164784	0.422523
320	Zfyve9	1.38733	0.127174	0.16534	0.422557
321	Prkar2b	1.38634	0.0621944	0.165642	0.422557
322	Chl1	1.3829	0.0495389	0.166696	0.424162
323	Ube2k	1.37946	0.0439429	0.167752	0.425768
324	Pbx1	1.37431	0.0454044	0.169345	0.428721
325	Plpp3	1.36463	0.034494	0.17237	0.435278
326	Mertk	1.36206	0.153541	0.173179	0.436219
327	Id2	1.35438	0.13338	0.175614	0.441241
328	Ldha	1.35047	0.0471506	0.176864	0.443268
329	Slc39a11	1.34859	0.0637986	0.17747	0.443674
330	Gba	1.34692	0.16206	0.178005	0.443903
331	C2	1.33925	0.291765	0.180488	0.447862
332	Ndrg1	1.33485	0.181391	0.181925	0.450309
333	Add1	1.33258	0.0613593	0.182669	0.451036
334	Gabbr2	1.32989	0.0270768	0.183554	0.452103
335	Dcn	1.32782	0.192218	0.184239	0.452676
336	Tagln	1.32465	0.104991	0.185288	0.454137
337	Rgs5	1.32145	0.218006	0.18635	0.455624
338	Msr1	1.31841	0.304143	0.187365	0.456988
339	Grid1	1.31356	0.0593141	0.188994	0.459839
340	Vegfa	1.30568	0.0513333	0.191663	0.462933
341	Itgav	1.3054	0.070093	0.191757	0.462933
342	Mdga2	1.30434	0.102466	0.192117	0.462933
343	Ptpn13	1.30038	0.0720367	0.193471	0.465075
344	Jak1	1.29826	0.051737	0.194197	0.465701
345	Vip	1.29412	0.219982	0.195623	0.467496
346	Rims2	1.29054	0.0626632	0.196864	0.468723
347	Ngf	1.28786	0.207012	0.197794	0.469819
348	Rock1	1.28174	0.129081	0.199935	0.470501
349	Gcgr	1.28147	0.127724	0.200027	0.470501
350	Atg7	1.28022	0.123799	0.200468	0.470501
351	Atg2b	1.27976	0.118035	0.200631	0.470501
352	Cul1	1.27871	0.0281853	0.200999	0.470501
353	Homer1	1.26936	0.0506605	0.204312	0.475727
354	Tmem119	1.26733	0.210794	0.205038	0.475727
355	Gbp2	1.26479	0.268402	0.205948	0.476731
356	Taok3	1.25323	0.140889	0.210123	0.484068
357	Nup160	1.25314	0.0803322	0.210155	0.484068
358	Dynll1	1.252	0.0163463	0.210569	0.484068
359	Clip1	1.24928	0.0605461	0.211563	0.485237
360	Bmpr1a	1.24749	0.0502578	0.212219	0.485628
361	Polr2f	1.24575	0.0450188	0.212855	0.48597
362	Mmp14	1.24134	0.161598	0.214481	0.488566
363	Pde3b	1.23899	0.183587	0.215348	0.489427
364	Slc39a10	1.23686	0.0784939	0.21614	0.490114
365	Mtmr3	1.23368	0.0536798	0.217321	0.490214
366	Ms4a4a	1.23309	0.247071	0.217542	0.490214
367	Epha4	1.23031	0.0483849	0.218582	0.490214
368	Atp2b1	1.22977	0.0664663	0.218782	0.490214
369	Mmp2	1.22751	0.261288	0.219631	0.490214
370	Slc11a2	1.22594	0.0615757	0.220222	0.490214
371	Lancl1	1.22466	0.0464919	0.220704	0.490214
372	Bace1	1.22411	0.0602202	0.220912	0.490214
373	Dgki	1.22235	0.0499571	0.221577	0.490214
374	Psmd14	1.21998	0.0451942	0.222472	0.490601
375	Cd14	1.21929	0.130374	0.222733	0.490601
376	Lep	1.2131	0.155081	0.225092	0.493622
377	Aldh1l1	1.20579	0.123427	0.2279	0.498589
378	Itga8	1.20417	0.21751	0.228524	0.498589
379	Htr1a	1.20197	0.101793	0.229374	0.498639
380	Stxbp1	1.18787	0.0527529	0.234883	0.506529
381	Npy1r	1.1875	0.135601	0.235029	0.506529
382	Abca2	1.18618	0.0281368	0.235551	0.50656
383	Zeb1	1.17846	0.0201017	0.238611	0.510945
384	Wdr41	1.17201	0.0695113	0.241194	0.514353
385	Mc4r	1.17191	0.131686	0.241232	0.514353
386	Tenm2	1.16822	0.0199229	0.242718	0.515325
387	Kcnj3	1.16106	0.257596	0.245619	0.519468
388	Rpia	1.16081	0.0576967	0.245718	0.519468
389	P2rx7	1.15956	0.0915124	0.246228	0.519468
390	Slc38a9	1.15033	0.000201713	0.250007	0.52633
391	Nrsn1	1.14848	0.0232907	0.25077	0.526588
392	Cpb2	1.14748	0.23213	0.251182	0.526588
393	Herc1	1.13825	0.0566838	0.255016	0.531296
394	Igfbp7	1.13824	0.101902	0.255022	0.531296
395	Cdk6	1.13323	0.118482	0.257118	0.534242
396	Pten	1.1316	0.0516297	0.257801	0.534242
397	Fgfr2	1.13007	0.229346	0.258448	0.534242
398	Dbi	1.12977	0.0422623	0.258573	0.534242
399	Atxn2	1.12209	0.0523975	0.261825	0.538735
400	Fa2h	1.11934	0.171985	0.262996	0.540033
401	Bace2	1.11571	0.196524	0.264546	0.542032
402	Rtn4	1.11269	0.0529	0.265841	0.542532
403	Dlg4	1.10731	0.0562374	0.268161	0.545043
404	Ybx1	1.10587	0.0668161	0.268785	0.545203
405	Prkcq	1.10057	0.155404	0.271085	0.547735
406	Comt	1.10047	0.0588303	0.271129	0.547735
407	Dlg1	1.09761	0.035527	0.272375	0.548485
408	Gabrb1	1.09468	0.0486174	0.273658	0.548485
409	Cd44	1.09232	0.119588	0.274693	0.548485
410	Gpr17	1.09135	0.0827196	0.27512	0.548485
411	Gria4	1.091	0.0585816	0.275271	0.548485
412	Trpv1	1.09085	0.291066	0.275339	0.548485
413	Adcy9	1.0848	0.0312662	0.278012	0.551954
414	Itpr2	1.08441	0.200662	0.278185	0.551954
415	Vtn	1.08077	0.0294774	0.279801	0.554061
416	Nfe2l2	1.07867	0.230999	0.280735	0.554812
417	Tnks	1.07624	0.000990435	0.281818	0.555854
418	Ttr	1.07095	0.127152	0.284193	0.559436
419	Htr6	1.0592	0.0638386	0.289509	0.567659
420	Emcn	1.05796	0.211179	0.290074	0.567659
421	Stk3	1.05046	0.132493	0.293508	0.573257
422	Fgf1	1.04879	0.134464	0.294276	0.573638
423	Calb2	1.0446	0.212487	0.296207	0.575886
424	Camk4	1.04379	0.0552413	0.296581	0.575886
425	Cx3cr1	1.03905	0.0383595	0.298779	0.578329
426	Agtr1a	1.03648	0.147933	0.299978	0.578329
427	Trat1	1.0355	0.179671	0.300437	0.578329
428	Iapp	1.03466	0.184403	0.300828	0.578329
429	Slit2	1.03363	0.0856994	0.30131	0.578329
430	Prkca	1.03123	0.0717125	0.302433	0.578949
431	Ednra	1.03047	0.319683	0.30279	0.578949
432	Sem1	1.0239	0.0395761	0.305881	0.581622
433	Trip12	1.02318	0.0106474	0.306225	0.581622
434	Grm5	1.02256	0.0437446	0.306515	0.581622
435	Rb1cc1	1.01767	0.0293309	0.308835	0.584915
436	Cckbr	1.01144	0.117086	0.311805	0.587331
437	Ryr2	1.0113	0.0123685	0.311873	0.587331
438	Npy2r	1.0035	0.103632	0.315618	0.592154
439	Pdgfrb	0.99896	0.120231	0.317814	0.594341
440	Rgl1	0.996231	0.0358748	0.319138	0.594341
441	Xpo1	0.995051	0.0312156	0.319711	0.594341
442	Opa1	0.994741	0.0358919	0.319862	0.594341
443	Spg11	0.991931	0.104015	0.321231	0.594341
444	Ednrb	0.990576	0.10639	0.321893	0.594341
445	Wwp2	0.990246	0.0949184	0.322054	0.594341
446	Adrb2	0.987712	0.122187	0.323294	0.595269
447	Hdac9	0.985744	0.00468887	0.324259	0.595269
448	Pla2g4c	0.984807	0.146624	0.324719	0.595269
449	Map3k5	0.984201	0.0191753	0.325017	0.595269
450	Crhr2	0.976692	0.126182	0.328721	0.599997
451	Ror1	0.976537	0.0451701	0.328798	0.599997
452	Tcf7l2	0.969953	0.0991969	0.33207	0.604809
453	Ncor1	0.9688	0.00521079	0.332645	0.604809
454	Slc18a2	0.964298	0.136406	0.334896	0.607407
455	Adgrg1	0.963516	0.103259	0.335288	0.607407
456	Mc5r	0.95896	0.00966889	0.337579	0.61045
457	Plppr1	0.955921	0.0345897	0.339112	0.612116
458	Syn2	0.952369	0.0362092	0.34091	0.614252
459	Lpar3	0.951068	0.113242	0.34157	0.614334
460	Rab31	0.947011	0.0356289	0.343633	0.615972
461	Tnf	0.946856	0.130724	0.343712	0.615972
462	Clasp2	0.942987	0.0106476	0.345687	0.616276
463	Syn3	0.941916	-0.0062289	0.346236	0.616276
464	Edn1	0.94135	0.138073	0.346526	0.616276
465	Pros1	0.941168	0.103883	0.346619	0.616276
466	Tspan5	0.939584	0.0218173	0.347431	0.616276
467	Dnm1	0.939294	0.0402206	0.34758	0.616276
468	Slc1a2	0.936241	0.061837	0.349149	0.617429
469	Cacnb4	0.931894	0.0350821	0.351391	0.619738
470	Gpr37l1	0.927749	0.0138837	0.353538	0.621676
471	Gcg	0.927372	0.0732592	0.353734	0.621676
472	Rasa1	0.917303	-0.0149505	0.358984	0.629455
473	Ctbp2	0.916474	0.0979798	0.359419	0.629455
474	Igf1r	0.913252	0.000603831	0.36111	0.631311
475	Mapk8	0.912032	0.0166145	0.361752	0.631329
476	Plcl1	0.908777	0.178728	0.363468	0.633219
477	Ntrk3	0.90755	0.040174	0.364116	0.633245
478	Fus	0.905239	0.037665	0.365339	0.634269
479	Higd1b	0.902826	0.149054	0.366618	0.635387
480	Gabrg3	0.900581	0.0164377	0.367811	0.635884
481	Ctnnb1	0.899894	0.0206698	0.368177	0.635884
482	Rspo2	0.890499	0.175172	0.373198	0.643445
483	Rb1	0.887075	0.0315847	0.375038	0.644477
484	Lpar2	0.882728	0.0727792	0.377383	0.644477
485	Gal	0.8826	0.0556226	0.377452	0.644477
486	Cdc6	0.882209	0.0787601	0.377664	0.644477
487	Il1rapl2	0.879102	0.159223	0.379346	0.645298
488	Fyn	0.878017	0.0320216	0.379934	0.645298
489	Gab2	0.874566	0.0695271	0.38181	0.646624
490	Kidins220	0.872747	0.034611	0.382801	0.646624
491	Apba1	0.870549	0.0666713	0.384	0.647555
492	Rnf144a	0.867052	-0.00382559	0.385914	0.649686
493	Lepr	0.86168	0.12241	0.388864	0.652756
494	Slc13a3	0.86017	0.0648181	0.389695	0.652756
495	Trpm7	0.854219	0.0883998	0.392984	0.655502
496	Dock1	0.853646	0.158232	0.393301	0.655502
497	Ndrg4	0.847197	0.0264669	0.396886	0.660375
498	Wwp1	0.845909	0.0421303	0.397603	0.660471
499	Avpr1a	0.841326	0.0436697	0.400165	0.66296
500	Icmt	0.84047	0.0173534	0.400645	0.66296
501	Bche	0.839675	0.108925	0.401091	0.66296
502	B2m	0.837552	0.00854395	0.402282	0.663832
503	Sox6	0.830253	0.168241	0.406396	0.667668
504	Tacr1	0.827099	0.0512425	0.408181	0.667668
505	Sox5	0.826378	0.122406	0.40859	0.667668
506	Sstr2	0.82598	0.054809	0.408815	0.667668
507	Flt1	0.824605	0.0269217	0.409596	0.667668
508	Col3a1	0.823985	0.174498	0.409948	0.667668
509	Prkar2a	0.822165	0.0147524	0.410983	0.668265
510	Slc4a8	0.816396	0.0164811	0.414274	0.671682
511	Grn	0.816127	0.0276161	0.414428	0.671682
512	Tab2	0.814853	0.00279865	0.415157	0.671774
513	Uqcr10	0.810546	0.0350841	0.417626	0.674679
514	Nap1l5	0.807143	0.0270084	0.419584	0.67579
515	Sptan1	0.807001	0.0403423	0.419666	0.67579
516	Pias1	0.796514	0.0194654	0.425733	0.684459
517	Plp1	0.793643	0.0359055	0.427403	0.68604
518	Bdnf	0.788757	0.0671807	0.430254	0.68951
519	Robo2	0.783891	0.0349139	0.433104	0.690253
520	Sema5a	0.783877	0.0891781	0.433112	0.690253
521	Pltp	0.782698	0.0792356	0.433805	0.690253
522	Sgk1	0.782206	0.00643964	0.434094	0.690253
523	Wscd1	0.775291	-0.043692	0.438168	0.693599
524	Lamp2	0.774974	-0.0101023	0.438355	0.693599
525	Apela	0.768673	0.0357944	0.442088	0.697355
526	Nrf1	0.767561	0.0591721	0.442748	0.697355
527	Col4a5	0.764292	0.25557	0.444693	0.698106
528	Agt	0.75923	0.11195	0.447715	0.701747
529	Htr3a	0.7521	0.0639517	0.451991	0.70456
530	Rptor	0.751918	0.0219453	0.4521	0.70456
531	Ppfia2	0.75154	0.00109514	0.452327	0.70456
532	Dapk2	0.746674	0.275222	0.45526	0.708025
533	Cd46	0.745144	-0.0161776	0.456184	0.708361
534	Rgs12	0.738735	0.0854526	0.460068	0.712179
535	Bcas1	0.735433	0.0184511	0.462076	0.714182
536	C1qc	0.732528	0.0564627	0.463846	0.714849
537	Fpr3	0.73238	0.0593388	0.463937	0.714849
538	Cldn5	0.730701	0.0593625	0.464962	0.715326
539	Csf1r	0.729084	0.0793142	0.46595	0.715457
540	Cbln2	0.726557	0.118735	0.467498	0.715923
541	Cd74	0.72469	0.0367831	0.468642	0.716579
542	Ip6k2	0.719999	0.0306121	0.471526	0.718415
543	Sulf2	0.71923	-0.0459147	0.471999	0.718415
544	Mmp9	0.713758	0.0452053	0.475377	0.722457
545	Itch	0.71123	-0.0487937	0.476941	0.723735
546	C1s1/2	0.709006	0.144724	0.478321	0.724728
547	Crp	0.704504	0.113689	0.481119	0.725299
548	Cab39	0.702172	0.00929623	0.482572	0.725299
549	Cfh	0.702044	0.00414793	0.482652	0.725299
550	Col1a2	0.700447	0.0582766	0.483648	0.725299
551	Atg13	0.698472	0.0458575	0.484882	0.725299
552	H6pd	0.69732	-0.0120276	0.485603	0.725299
553	Rictor	0.697023	0.0351407	0.485788	0.725299
554	Lrp2	0.695541	0.206833	0.486717	0.725299
555	Cd3g	0.695015	0.0664389	0.487046	0.725299
556	Chrm3	0.693384	0.0849513	0.488069	0.725299
557	Galr2	0.692252	0.0798165	0.488779	0.725299
558	Tspo	0.692137	0.0699109	0.488851	0.725299
559	Masp1	0.690081	-0.0216972	0.490143	0.726138
560	Smurf1	0.688268	-0.00749205	0.491284	0.726751
561	Lilra5	0.684986	0.0951776	0.493353	0.728734
562	Ptpro	0.682391	0.00925648	0.494991	0.730076
563	Pomc	0.679985	0.0304799	0.496514	0.730481
564	Gucy1a2	0.678563	0.0201815	0.497415	0.730481
565	Cd109	0.678496	0.175296	0.497457	0.730481
566	Myrf	0.676083	0.189868	0.498988	0.730827
567	Plcb4	0.67582	0.0203533	0.499155	0.730827
568	Epn2	0.672963	0.0017838	0.500971	0.730884
569	Aph1b/c	0.671305	0.00156987	0.502026	0.730884
570	Mc3r	0.671251	0.0986678	0.502061	0.730884
571	Vim	0.671069	0.0136953	0.502177	0.730884
572	Gab1	0.668939	0.0117071	0.503534	0.730884
573	Rab1a	0.667227	0.0142917	0.504627	0.730884
574	Pak3	0.665259	-0.0148856	0.505885	0.730884
575	Il1b	0.663237	0.0169555	0.507179	0.730884
576	Atg4c	0.66321	0.00411132	0.507196	0.730884
577	Grin2b	0.662233	0.0322353	0.507822	0.730884
578	Slc6a11	0.662011	-0.00278103	0.507964	0.730884
579	Rock2	0.659274	0.0139706	0.50972	0.732356
580	Tnr	0.656383	0.0132309	0.511578	0.733971
581	Ulk2	0.65054	-0.0119284	0.515344	0.738315
582	Phc2	0.643517	-0.00066456	0.519889	0.743761
583	Pecam1	0.641293	0.0849586	0.521332	0.744761
584	Ctss	0.639015	-0.0476632	0.522813	0.745811
585	Btrc	0.637815	-0.0205211	0.523594	0.74586
586	Chrna7	0.628036	-0.0330831	0.52998	0.753884
587	Gas2	0.625421	0.0156939	0.531695	0.754654
588	Gpr37	0.624909	0.0395372	0.532031	0.754654
589	Scg2	0.623406	-0.0212146	0.533018	0.754983
590	Nkg7	0.620535	0.112813	0.534906	0.756585
591	Camk2d	0.615372	0.00603053	0.538309	0.758796
592	Pde7b	0.614712	0.0188093	0.538745	0.758796
593	Pcdh15	0.613424	0.0583131	0.539596	0.758925
594	Col1a1	0.610378	-0.0395391	0.541611	0.76069
595	Gfap	0.608889	0.0490641	0.542598	0.761007
596	Htt	0.605148	-0.00421685	0.545081	0.763418
597	Ace2	0.600498	0.00698362	0.548175	0.766678
598	Glp1r	0.598071	0.192621	0.549792	0.767866
599	Vipr2	0.588494	0.0591128	0.556201	0.775733
600	P2rx4	0.583312	-0.0376229	0.559684	0.778419
601	Chat	0.582092	0.0107067	0.560505	0.778479
602	Emp1	0.572393	0.0405261	0.567056	0.785396
603	Cdc27	0.567858	-0.0171749	0.570132	0.786654
604	Psen1	0.567756	-0.0264446	0.5702	0.786654
605	Lrrtm3	0.567574	0.00793495	0.570324	0.786654
606	Sstr4	0.562911	-0.0112956	0.573496	0.788841
607	Nlgn4l	0.562425	-0.0182683	0.573826	0.788841
608	Adam10	0.561765	0.0289934	0.574276	0.788841
609	Epb41l3	0.558408	0.0146313	0.576565	0.790899
610	Rhobtb1	0.555922	0.00413601	0.578264	0.790928
611	Ms4a2	0.554978	-0.0169762	0.57891	0.790928
612	Inpp5a	0.553792	-0.00330293	0.579721	0.790928
613	Gpnmb	0.550119	0.0614246	0.582238	0.790928
614	Ada	0.549081	0.0563649	0.58295	0.790928
615	Foxj1	0.548771	-0.0367383	0.583163	0.790928
616	Sos2	0.54838	-0.0476703	0.583431	0.790928
617	Rap1a	0.548339	-0.0302466	0.583459	0.790928
618	Nf1	0.547517	-0.013669	0.584023	0.790928
619	Slc6a3	0.54683	-0.0288665	0.584496	0.790928
620	Lpar6	0.539093	-0.054125	0.589823	0.795982
621	Smad2	0.536949	-0.0428743	0.591303	0.796904
622	Magi1	0.535743	-0.0142214	0.592136	0.796953
623	Cul5	0.531888	-0.0294335	0.594804	0.799467
624	Mllt11	0.529711	0.036351	0.596312	0.800419
625	Gjb1	0.526745	0.184506	0.59837	0.802105
626	Ppp2r3a	0.52316	0.00111247	0.600863	0.803293
627	Dnah6	0.513644	0.0997445	0.607501	0.807962
628	Casp3	0.512006	-0.0181271	0.608647	0.807962
629	Rora	0.511837	0.0132696	0.608765	0.807962
630	Epb41l2	0.511211	-0.00488714	0.609204	0.807962
631	Lsr	0.508542	0.00980454	0.611074	0.808936
632	Tnik	0.502813	-0.000871146	0.615096	0.809698
633	Adora2a	0.502422	0.0546677	0.615371	0.809698
634	Prickle1	0.494483	-0.0101538	0.620965	0.811844
635	Rgs6	0.494348	0.0373882	0.62106	0.811844
636	Tlr4	0.484542	0.0673096	0.628001	0.817984
637	Kat2b	0.483989	0.00629433	0.628394	0.817984
638	Slc24a3	0.483268	-0.0132004	0.628906	0.817984
639	Camk2n1	0.483093	0.0249469	0.62903	0.817984
640	Robo1	0.481522	-0.016351	0.630145	0.818371
641	Oprk1	0.479285	0.0147335	0.631736	0.819372
642	Ctsb	0.477377	0.0189616	0.633093	0.820069
643	Chrm2	0.473846	0.0311234	0.63561	0.821556
644	Bin1	0.472612	-0.00139832	0.63649	0.821556
645	Ntrk1	0.472309	-0.0204417	0.636706	0.821556
646	Crebbp	0.470874	0.00807673	0.637731	0.821818
647	Tgfb2	0.467019	0.0853264	0.640487	0.822191
648	Map2k4	0.461634	-0.0354674	0.644344	0.822724
649	Galr3	0.461094	-0.025989	0.644731	0.822724
650	Cst7	0.460791	0.0269828	0.644948	0.822724
651	Hspa1b	0.459996	0.0885608	0.645519	0.822724
652	Esam	0.458695	0.0139118	0.646453	0.822724
653	Cyba	0.458655	-0.000751368	0.646482	0.822724
654	Lilrb4a/b	0.458405	-0.0309255	0.646661	0.822724
655	Stat2	0.451713	0.0440953	0.651476	0.825102
656	Fpr2	0.451403	-0.0150577	0.651699	0.825102
657	Adora1	0.451221	-0.00571894	0.65183	0.825102
658	Selplg	0.441765	0.0219509	0.658659	0.832692
659	Psap	0.439649	0.0166792	0.660192	0.832838
660	Myl9	0.436212	-0.0717141	0.662683	0.834487
661	Lyz1/2	0.435201	-0.0362715	0.663417	0.834487
662	Mag	0.432148	-0.0615983	0.665634	0.835175
663	Itgb8	0.429094	-0.0830708	0.667854	0.83691
664	Cst3	0.426736	0.0108477	0.669572	0.838012
665	Camk2g	0.422712	-0.0234448	0.672505	0.840632
666	Atg5	0.419241	-0.0575358	0.67504	0.842377
667	Crh	0.418493	-0.0061653	0.675587	0.842377
668	Ift88	0.405964	0.0121241	0.684769	0.850934
669	Neo1	0.405647	-0.0601221	0.685002	0.850934
670	Ago2	0.40279	-0.0168663	0.687103	0.852485
671	Cdc14b	0.401037	-0.0544905	0.688393	0.853027
672	Drd4	0.396461	-0.0398142	0.691765	0.854098
673	Plxna4	0.396387	-0.0229411	0.69182	0.854098
674	Dnm2	0.389661	-0.0225779	0.696787	0.855996
675	Adgrl3	0.387356	0.0061544	0.698493	0.855996
676	Id1	0.378392	-0.00633253	0.705139	0.862065
677	Grid2	0.378352	-0.0138465	0.705169	0.862065
678	Ube3c	0.375379	-0.021572	0.707378	0.862937
679	Adam22	0.37298	0.0149519	0.709163	0.862937
680	Lifr	0.366975	-0.0456785	0.713638	0.867118
681	Mobp	0.356879	-0.0460341	0.721182	0.87217
682	Atxn1	0.356515	0.00630694	0.721455	0.87217
683	Atm	0.356313	-0.0715391	0.721606	0.87217
684	Cck	0.353489	-0.0759001	0.723722	0.87217
685	P2ry14	0.352653	-0.0113296	0.724348	0.87217
686	Sos1	0.352087	-0.0182786	0.724773	0.87217
687	Aspa	0.343925	0.0443998	0.730902	0.875332
688	Phkb	0.338608	-0.0610319	0.734905	0.877321
689	Gabrb2	0.338224	-0.0168424	0.735195	0.877321
690	Daam2	0.33422	-0.00812314	0.738213	0.878826
691	Fbxw11	0.331187	-0.0348606	0.740503	0.880503
692	Apc	0.326018	-0.0337388	0.744411	0.882921
693	Aplnr	0.324104	0.0500488	0.745859	0.882921
694	Pmch	0.323983	-0.0947876	0.745951	0.882921
695	Idnk	0.32192	-0.0122307	0.747513	0.883585
696	Setx	0.320323	-0.0518463	0.748724	0.883971
697	Deptor	0.318598	-0.045437	0.750032	0.884471
698	Csf1	0.315956	0.0970614	0.752036	0.885791
699	Tac1	0.312512	-0.060701	0.754652	0.886475
700	Ptprg	0.312094	-0.0480632	0.754969	0.886475
701	Ms4a1	0.311689	0.0941558	0.755277	0.886475
702	S100b	0.307093	-0.0387415	0.758773	0.888493
703	Cd3d	0.305219	-0.158006	0.760199	0.889122
704	Cd3e	0.302133	-0.0416154	0.762551	0.890831
705	Daam1	0.299073	-0.0600894	0.764885	0.891736
706	Maml2	0.295218	-0.120792	0.767828	0.891736
707	Ifngr2	0.29294	-0.00872339	0.769568	0.891736
708	Ltbp1	0.288532	-0.00105159	0.77294	0.893572
709	Sox9	0.286887	-0.103985	0.774198	0.893994
710	Sall1	0.282156	-0.0300303	0.777824	0.89614
711	Braf	0.282123	0.00489057	0.77785	0.89614
712	Map4k4	0.277802	-0.0684439	0.781164	0.898923
713	Slc2a13	0.275976	-0.0213785	0.782567	0.899502
714	Il1rap	0.273361	0.0069328	0.784576	0.900776
715	Tacr3	0.266904	-0.0431377	0.789543	0.903504
716	Avpr2	0.266749	-0.100938	0.789662	0.903504
717	Pcp2	0.262025	0.0166788	0.793302	0.906087
718	Tiam1	0.261438	-0.0512864	0.793754	0.906087
719	Apod	0.256835	-0.0215194	0.797306	0.908093
720	Ifng	0.253155	-0.133542	0.800148	0.908665
721	Mef2a	0.252657	-0.00452815	0.800534	0.908665
722	Sv2b	0.251154	-0.00255154	0.801695	0.908952
723	Tbl1xr1	0.241401	-0.0323666	0.809244	0.914258
724	Pcsk5	0.240384	0.0136151	0.810033	0.914258
725	Lrrc7	0.234473	0.0106079	0.814618	0.917362
726	Dner	0.230739	-0.0906366	0.817517	0.919592
727	Des	0.224033	0.00927964	0.822731	0.922766
728	Pik3cb	0.222052	-0.016834	0.824274	0.922766
729	Unc5d	0.219255	-0.0596263	0.826452	0.922766
730	Dscam	0.21881	0.0127009	0.826798	0.922766
731	Nrg2	0.210877	-0.0391507	0.832983	0.928632
732	Avp	0.208525	-0.159653	0.834819	0.929642
733	Mog	0.206888	-0.11395	0.836098	0.930031
734	Cckar	0.205533	-0.0523826	0.837156	0.930173
735	Calca	0.197937	-0.0311873	0.843094	0.934694
736	Herc4	0.195969	-0.024293	0.844634	0.935365
737	Uvrag	0.192512	-0.0757008	0.847341	0.937324
738	Nr3c1	0.187248	-0.0535066	0.851466	0.939808
739	C3	0.1822	-0.0629218	0.855426	0.943137
740	Fbln5	0.180151	-0.0897835	0.857034	0.943631
741	Lama2	0.177469	-0.0141392	0.85914	0.943631
742	Il6	0.174012	-0.0538722	0.861856	0.945018
743	Adcy8	0.171525	-0.127111	0.863811	0.945947
744	Maob	0.170527	-0.0391052	0.864596	0.945947
745	Pvalb	0.163235	-0.0675555	0.870334	0.949943
746	Grin1	0.155909	0.0191585	0.876105	0.951311
747	Fbn1	0.154601	-0.107397	0.877136	0.951311
748	H3f3b	0.15444	0.0349919	0.877263	0.951311
749	Gdnf	0.15322	-0.0430662	0.878225	0.951311
750	Adra1d	0.152222	-0.0342342	0.879012	0.951311
751	Wasf1	0.145536	0.00698653	0.884287	0.955052
752	Epha6	0.137334	-0.0260117	0.890767	0.955663
753	Il10	0.136795	-0.107958	0.891193	0.955663
754	Mapkap1	0.136788	-0.0342915	0.891198	0.955663
755	Pdgfd	0.135643	-0.173023	0.892104	0.955663
756	Selenow	0.134315	0.0180747	0.893154	0.955663
757	Slc10a6	0.13236	-0.134714	0.894699	0.955663
758	Nrgn	0.13172	-0.00243003	0.895206	0.955663
759	Axl	0.127151	-0.171339	0.898821	0.957211
760	Smad3	0.117102	-0.0593314	0.906779	0.960928
761	Vav3	0.116677	-0.0636801	0.907116	0.960928
762	Camk1d	0.113408	-0.0467029	0.909707	0.961635
763	Hmgb1	0.109809	0.00998791	0.912561	0.963633
764	Thsd4	0.105159	-0.140292	0.91625	0.964837
765	Creb1	0.104189	-0.055542	0.91702	0.964837
766	Chrm1	0.103508	0.00064571	0.91756	0.964837
767	Samhd1	0.0964649	-0.109944	0.923151	0.968326
768	Zfyve16	0.0956696	-0.0630622	0.923783	0.968326
769	Chrna4	0.0923806	-0.111774	0.926396	0.969928
770	Dmd	0.091154	-0.084379	0.92737	0.969928
771	Abi2	0.0893208	-0.0256682	0.928827	0.969928
772	Htr2a	0.0821835	-0.0145254	0.934501	0.972425
773	Birc6	0.0808625	-0.0748159	0.935551	0.972448
774	Sbf2	0.0763065	-0.0534049	0.939175	0.973239
775	Ptn	0.0748103	-0.00513523	0.940366	0.973463
776	Itgax	0.0686705	-0.0553199	0.945252	0.977158
777	Artn	0.0671069	0.0176367	0.946497	0.977158
778	Cd84	0.060165	-0.0322543	0.952024	0.977641
779	P2ry12	0.0599157	-0.0689026	0.952223	0.977641
780	Slc7a5	0.0585947	-0.0948741	0.953275	0.977718
781	Slc5a7	0.0545509	-0.0914232	0.956496	0.979014
782	Ncam1	0.0518685	-0.00903646	0.958633	0.979197
783	Rpe	0.049759	-0.0534633	0.960314	0.979319
784	Lrrc4c	0.0492602	-0.0516159	0.960712	0.979319
785	Ccl2	0.0459039	-0.107577	0.963387	0.980048
786	Vipr1	0.0444212	-0.1077	0.964569	0.980253
787	Grip1	0.0370682	-0.0511485	0.970431	0.9828
788	Car8	0.0351137	-0.135807	0.971989	0.9828
789	Abl1	0.0276731	-0.096029	0.977923	0.987801
790	Lgr4	0.0249031	-0.112012	0.980132	0.988574
791	Psmd1	0.0232451	-0.0727213	0.981455	0.988574
792	Cacna2d1	0.0229957	-0.0256045	0.981654	0.988574
793	Cyfip1	0.0202325	-0.0848571	0.983858	0.989797
794	Lpar1	0.0113024	-0.125897	0.990982	0.995962
795	H2-Aa	0.00637573	-0.178483	0.994913	0.998642
796	Slc17a7	0.00487952	-0.130796	0.996107	0.998642
797	Ngfr	0.00420555	-0.0854233	0.996644	0.998642
798	Itm2a	-0.000687446	-0.137984	0.999451	0.999451
799	Fbxo33	-0.00113226	-0.0863909	0.999097	0.999451
800	Vegfb	-0.0351406	-0.0701037	0.971968	0.9828
801	C5ar1	-0.0361044	-0.0812334	0.971199	0.9828
802	Tyrobp	-0.0397236	-0.0968659	0.968313	0.9828
803	Pcsk6	-0.0479864	-0.0398349	0.961727	0.979355
804	Csf3r	-0.0529401	-0.140663	0.95778	0.979197
805	Map2k6	-0.0566267	-0.0631613	0.954843	0.978322
806	Entpd2	-0.0605896	-0.107865	0.951686	0.977641
807	Ndufs1	-0.0609199	-0.0357081	0.951423	0.977641
808	Fn1	-0.0654152	-0.100932	0.947843	0.977158
809	Spp1	-0.0660218	-0.117628	0.94736	0.977158
810	Pou2f1	-0.0774051	-0.083096	0.938301	0.973239
811	Itga2	-0.0797101	-0.201098	0.936468	0.972448
812	Ptprc	-0.0842526	-0.15284	0.932856	0.971725
813	Egfr	-0.0862138	-0.143247	0.931296	0.971112
814	Cntn2	-0.0888625	-0.132725	0.929191	0.969928
815	Agtr2	-0.101836	-0.0802865	0.918887	0.965217
816	Grik1	-0.106237	-0.0734514	0.915394	0.964837
817	Rgs7	-0.114028	-0.0428071	0.909215	0.961635
818	Gls	-0.11913	-0.0474302	0.905172	0.960905
819	Tph2	-0.124071	-0.165628	0.901259	0.957768
820	H2-Ab1	-0.125277	-0.138884	0.900304	0.957768
821	Galr1	-0.127622	-0.162514	0.898448	0.957211
822	Slc8a1	-0.131403	-0.167666	0.895456	0.955663
823	Drd1	-0.132205	-0.109268	0.894822	0.955663
824	Dnm1l	-0.136829	-0.0194564	0.891166	0.955663
825	Man1c1	-0.137745	-0.154925	0.890442	0.955663
826	Cd81	-0.145422	-0.0258805	0.884378	0.955052
827	Uqcrq	-0.153051	-0.0589355	0.878358	0.951311
828	Tbl1x	-0.161044	-0.0903986	0.872058	0.949955
829	Tcf4	-0.162264	-0.118554	0.871098	0.949943
830	Tnrc6c	-0.163787	-0.0594147	0.869898	0.949943
831	Avpr1b	-0.176822	-0.0986406	0.859648	0.943631
832	Shprh	-0.178076	-0.0801204	0.858664	0.943631
833	Tgfb1	-0.188461	-0.137999	0.850515	0.939796
834	Edn3	-0.200963	-0.195032	0.840727	0.933105
835	Ptgs2	-0.220434	-0.163577	0.825533	0.922766
836	St3gal6	-0.220663	-0.212118	0.825354	0.922766
837	Cacna1b	-0.228744	-0.0714476	0.819068	0.920301
838	Slc6a1	-0.237378	-0.0361616	0.812364	0.915855
839	Pirb	-0.243572	-0.224451	0.807563	0.913532
840	Adcy2	-0.245075	-0.120428	0.806399	0.913249
841	Cr1l	-0.253115	-0.0525646	0.800179	0.908665
842	Sh3gl2	-0.260293	-0.050432	0.794638	0.906087
843	Stmn2	-0.267329	-0.0961097	0.789216	0.903504
844	Ptgds	-0.288734	-0.13661	0.772785	0.893572
845	Atp6v0a1	-0.293027	-0.0182765	0.769501	0.891736
846	C1qa	-0.295575	-0.15949	0.767555	0.891736
847	Hexb	-0.29668	-0.101216	0.766711	0.891736
848	Cast	-0.298459	-0.226352	0.765353	0.891736
849	Prkce	-0.309061	-0.0288653	0.757275	0.887779
850	Sh3gl3	-0.323828	-0.149972	0.746069	0.882921
851	Usp9x	-0.335427	-0.0676547	0.737303	0.878788
852	Tardbp	-0.339848	-0.0477714	0.733971	0.877321
853	Usp15	-0.346055	-0.0980708	0.729301	0.874462
854	Ppp1r13b	-0.347612	-0.0822277	0.728132	0.874108
855	Akt3	-0.350166	-0.0526753	0.726214	0.872853
856	Cnr1	-0.354224	-0.0881965	0.723171	0.87217
857	Pik3r1	-0.355255	-0.0776293	0.722399	0.87217
858	Rab6a	-0.372751	-0.00367147	0.709334	0.862937
859	Slco3a1	-0.373775	-0.183209	0.708572	0.862937
860	Adcy1	-0.387443	-0.0770883	0.698428	0.855996
861	Acer3	-0.389155	-0.1441	0.697161	0.855996
862	Myo6	-0.392667	-0.0886016	0.694566	0.855377
863	Man1a2	-0.394998	-0.106592	0.692844	0.854308
864	Auts2	-0.397472	-0.0467219	0.691019	0.854098
865	Fgf2	-0.416929	-0.155868	0.67673	0.842752
866	Fos	-0.433617	-0.209407	0.664567	0.834883
867	Cacna1d	-0.439305	-0.0979575	0.660441	0.832838
868	Slc12a2	-0.456235	-0.181367	0.648221	0.823661
869	Akt1	-0.467032	-0.0749778	0.640477	0.822191
870	Nbea	-0.468677	-0.0397733	0.639301	0.822191
871	Ifnar1	-0.497596	-0.180285	0.618769	0.810968
872	Meg3	-0.498068	-0.0271489	0.618436	0.810968
873	Spock1	-0.500831	-0.069168	0.61649	0.810105
874	Acta2	-0.502732	-0.247628	0.615153	0.809698
875	Grb2	-0.50348	-0.0532786	0.614627	0.809698
876	Nckap1	-0.507854	-0.0138256	0.611556	0.808936
877	Cdk8	-0.519062	-0.104083	0.603717	0.804956
878	Atp8a1	-0.520451	-0.0495414	0.60275	0.804739
879	Rasgrf2	-0.524737	-0.197231	0.599766	0.8029
880	Ghr	-0.54005	-0.200185	0.589163	0.795982
881	Cntn1	-0.578122	-0.0427668	0.563182	0.781112
882	Nos1	-0.58408	-0.187067	0.559167	0.778419
883	Gphn	-0.617529	-0.0555456	0.536886	0.758314
884	Ctsd	-0.667268	-0.0661406	0.504601	0.730884
885	Taldo1	-0.696841	-0.0596271	0.485902	0.725299
886	Camk2b	-0.706108	0.0348431	0.480121	0.725299
887	Snhg11	-0.720808	-0.0388683	0.471028	0.718415
888	Htr2c	-0.728221	-0.119533	0.466478	0.715457
889	Mef2c	-0.738863	-0.0849624	0.45999	0.712179
890	Nrcam	-0.752558	-0.0902203	0.451716	0.70456
891	Jam3	-0.764743	-0.177721	0.444424	0.698106
892	Atr	-0.767439	-0.246405	0.44282	0.697355
893	Atp1b1	-0.780629	-0.00496967	0.435021	0.690509
894	Tnrc6a	-0.782078	-0.124518	0.434169	0.690253
895	Csnk1a1	-0.827672	-0.0610971	0.407856	0.667668
896	Pdyn	-0.833704	-0.0858104	0.404448	0.666306
897	Cblb	-0.856841	-0.191981	0.391533	0.654737
898	Pak1	-0.860191	-0.130949	0.389684	0.652756
899	Ahcyl1	-0.872895	-0.0452762	0.38272	0.646624
900	Kcnq3	-0.877747	-0.0658262	0.380081	0.645298
901	Fxyd6	-0.883557	-0.290627	0.376935	0.644477
902	Npy	-0.885485	-0.266392	0.375895	0.644477
903	Bmpr2	-0.935628	-0.100735	0.349465	0.617429
904	Hip1	-0.990084	-0.195396	0.322133	0.594341
905	Gad1	-0.99462	-0.0262607	0.319921	0.594341
906	Olfm1	-1.00875	-0.169575	0.313093	0.588521
907	Nnat	-1.01145	-0.0886229	0.311802	0.587331
908	Ttc3	-1.02396	-0.0436456	0.305855	0.581622
909	Dock3	-1.03707	-0.0815339	0.299702	0.578329
910	Ptpn11	-1.0627	-0.116168	0.287919	0.565657
911	Prkacb	-1.09458	-0.0349441	0.273702	0.548485
912	Ube3a	-1.10909	-0.118475	0.26739	0.544582
913	Rbp4	-1.11453	-0.232359	0.265054	0.542032
914	Dlk1	-1.12497	-0.316614	0.260604	0.537327
915	Dynll2	-1.14419	-0.0236222	0.252546	0.528339
916	Gnai2	-1.16924	-0.122457	0.242308	0.515325
917	Gnb1	-1.18214	-0.0303646	0.237148	0.508902
918	Gria1	-1.19006	-0.052529	0.234021	0.506529
919	Calcr	-1.19109	-0.445632	0.233616	0.506529
920	Glul	-1.20332	-0.0354263	0.228852	0.498589
921	Kirrel3	-1.21753	-0.154147	0.223403	0.490997
922	Pink1	-1.22291	-0.102416	0.221363	0.490214
923	Eif4a2	-1.22899	-0.0340858	0.219075	0.490214
924	Crhr1	-1.26822	-0.246974	0.204718	0.475727
925	Dab1	-1.27765	-0.155851	0.201374	0.470501
926	Slc32a1	-1.28358	-0.0191683	0.199288	0.470501
927	Wac	-1.29338	-0.140837	0.195881	0.467496
928	Cox6c	-1.31156	-0.0284441	0.189669	0.460361
929	Tubb5	-1.34356	-0.0589044	0.179091	0.4455
930	Psma1	-1.40297	-0.122903	0.160626	0.418296
931	Atp6v1h	-1.4525	-0.0908322	0.146363	0.396743
932	Sst	-1.47249	-0.360314	0.140889	0.389195
933	Gad2	-1.4761	-0.0496534	0.139917	0.387901
934	Cmip	-1.49921	-0.113189	0.13382	0.380165
935	Ppp3ca	-1.51973	0.0169466	0.128579	0.369481
936	Scd2	-1.54086	-0.0455423	0.123352	0.360677
937	Stmn3	-1.58627	-0.0462774	0.112678	0.347683
938	Oprm1	-1.66051	-0.223325	0.0968113	0.319509
939	Dync1li2	-1.66445	-0.0969274	0.0960228	0.318331
940	Tkt	-1.66519	-0.184019	0.0958748	0.318331
941	Aldoa	-1.66702	-0.0105888	0.0955111	0.318331
942	Sipa1l1	-1.67281	-0.0808164	0.0943655	0.318331
943	Tmsb4x	-1.70394	-0.0209936	0.088393	0.305747
944	Map1b	-1.71855	-0.0637937	0.0856955	0.302811
945	Gabrb3	-1.82164	-0.0644386	0.0685089	0.257552
946	Prkcb	-1.83088	-0.011383	0.0671187	0.253278
947	Nell2	-1.85263	-0.104303	0.0639349	0.244026
948	Mapk1	-1.858	-0.0508649	0.0631692	0.242028
949	Bsg	-1.86811	-0.0754341	0.0617461	0.237485
950	Dync1h1	-1.86999	-0.103641	0.0614854	0.237485
951	Syt1	-1.89129	-0.0704227	0.0585862	0.230654
952	Kcnq5	-1.92246	-0.163091	0.0545483	0.221593
953	Prnp	-1.94853	-0.0603469	0.0513521	0.213967
954	Ywhaq	-1.9743	-0.0624929	0.0483478	0.205736
955	Myl6	-2.02243	-0.0543315	0.0431316	0.186723
956	Mib1	-2.04339	-0.160579	0.0410135	0.179884
957	Park7	-2.0589	-0.0894192	0.0395037	0.175572
958	Snn	-2.11835	-0.147625	0.0341453	0.158815
959	Pde1a	-2.15874	-0.47036	0.0308707	0.14743
960	Atp2b4	-2.18946	-0.371024	0.0285633	0.14178
961	Fau	-2.2173	-0.067535	0.0266023	0.13368
962	Gria2	-2.22195	-0.070435	0.0262869	0.133436
963	Thy1	-2.25813	-0.0523517	0.0239374	0.125986
964	Mapk10	-2.27817	-0.123323	0.0227165	0.121478
965	Gnal	-2.39439	-0.0592816	0.0166478	0.0945898
966	Ndufa10	-2.42089	-0.156592	0.0154826	0.0889805
967	Gpm6b	-2.43262	-0.0568003	0.0149899	0.087352
968	Gpi1	-2.49475	-0.0558725	0.0126046	0.079703
969	Itm2c	-2.51751	-0.0263077	0.0118188	0.075895
970	Tuba1a/b/c	-2.65837	-0.0856748	0.00785201	0.0564893
971	Calm1	-2.81618	-0.0231269	0.00485978	0.0385697
972	Cyfip2	-3.21252	-0.110453	0.00131574	0.0142922
973	Maged1	-3.28061	-0.0890493	0.00103584	0.0116386
974	Ppp2r2c	-3.3425	-0.101473	0.000830259	0.00976776
975	Ramp1	-3.35342	-0.177944	0.000798186	0.0096167
976	Atpif1	-3.3537	-0.133509	0.000797389	0.0096167
977	Snrpn	-3.40169	-0.0745706	0.000669716	0.00847742
978	Malat1	-3.52328	-0.11044	0.000426247	0.005839
979	Aplp2	-3.58726	-0.117538	0.000334168	0.00477383
980	Hsp90ab1	-3.6808	-0.0643233	0.000232507	0.00357703
981	Zwint	-3.73645	-0.0960502	0.00018664	0.00305967
982	Ftl1	-3.75398	-0.190764	0.000174052	0.00299295
983	Ctxn1	-3.96987	-0.086687	7.19108e-05	0.00130747
984	Calm2	-4.28826	-0.0621293	1.80082e-05	0.000391482
985	Bex1/2	-4.29292	-0.117713	1.76339e-05	0.000391482
986	Gnai1	-4.30384	-0.429985	1.67865e-05	0.000381511
987	Fth1	-4.49799	-0.107873	6.85976e-06	0.000185399
988	Rps9	-4.53623	-0.188892	5.72692e-06	0.000159081
989	Snap25	-4.55517	-0.0650729	5.23441e-06	0.000149555
990	Cox8a	-4.63602	-0.153348	3.55189e-06	0.000114577
991	Syp	-4.64598	-0.200801	3.3846e-06	0.000114577
992	Clstn1	-4.64951	-0.174836	3.32727e-06	0.000114577
993	Nsg1	-4.94878	-0.130772	7.46814e-07	3.24702e-05
994	Calm3	-5.26111	-0.11927	1.43191e-07	7.53638e-06
995	Gpm6a	-5.61679	-0.121624	1.94535e-08	1.38954e-06
996	Ywhaz	-5.80308	-0.0857649	6.51089e-09	5.00838e-07
997	Rtn3	-5.86793	-0.153873	4.41262e-09	3.67719e-07
998	6330403K07Rik	-7.39063	-0.396229	1.46139e-13	2.43565e-11
999	Camk2a	-7.66926	-0.18378	1.72986e-14	4.32465e-12

## Sheet: ChAT neuron
	names	scores	logfoldchanges	pvals	pvals_adj
0	Adcy5	3.3586	0.869444	0.000783387	0.253952
1	Adam22	3.28611	0.818067	0.00101581	0.253952
2	Calb1	2.78748	0.649277	0.00531192	0.579914
3	Prkn	2.76332	1.71705	0.00572165	0.579914
4	Epb41l3	2.75893	0.99231	0.00579914	0.579914
5	Maob	2.7128	0.879404	0.00667176	0.606524
6	Gabrg3	2.57881	1.0098	0.00991423	0.773759
7	Cacna1b	2.53378	0.653739	0.0112841	0.773759
8	Vav3	2.52389	2.09867	0.0116064	0.773759
9	Timp2	2.42175	0.248966	0.015446	0.95321
10	Samhd1	2.3877	1.78841	0.0169541	0.95321
11	Ctnna1	2.36134	0.64912	0.0182089	0.958362
12	Psen1	2.31302	0.630545	0.0207217	0.997979
13	Olfm1	2.30423	0.315401	0.0212096	0.997979
14	Pcp4	2.24053	0.214525	0.0250565	0.997979
15	Shc3	2.23504	0.633287	0.0254148	0.997979
16	Pgls	2.15267	0.772907	0.0313449	0.997979
17	Rock2	2.15047	0.681952	0.0315181	0.997979
18	Oprd1	2.12191	0.423511	0.033845	0.997979
19	Ryr2	2.11752	0.54027	0.0342157	0.997979
20	Atg5	2.11313	0.928597	0.0345899	0.997979
21	Ywhag	2.08567	0.163117	0.0370085	0.997979
22	Cplx1	2.07798	0.375004	0.037711	0.997979
23	Camk2d	2.04284	0.518801	0.0410686	0.997979
24	Irs2	2.03735	0.525468	0.0416155	0.997979
25	Rab31	2.03295	0.954684	0.0420574	0.997979
26	Tnks	2.03076	0.500676	0.0422798	0.997979
27	Phc2	2.02087	0.516028	0.0432932	0.997979
28	Sstr2	2.01318	1.27246	0.0440955	0.997979
29	Unc5c	1.99451	0.750773	0.0460962	0.997979
30	Cntn4	1.99231	0.622457	0.0463365	0.997979
31	Drd2	1.98792	0.355304	0.0468204	0.997979
32	Ranbp2	1.96376	0.571086	0.0495581	0.997979
33	Tusc3	1.95937	0.39088	0.05007	0.997979
34	Tfdp2	1.95717	0.715732	0.0503276	0.997979
35	Il6	1.92093	1.11978	0.0547411	0.997979
36	Bcl2l1	1.90006	0.491012	0.0574256	0.997979
37	Fabp7	1.88907	1.18531	0.0588818	0.997979
38	Mcu	1.8748	0.415328	0.0608207	0.997979
39	Icmt	1.84514	0.463464	0.0650168	0.997979
40	Trem2	1.84075	1.64967	0.0656583	0.997979
41	Prickle2	1.83745	0.415678	0.0661428	0.997979
42	Atxn2	1.82977	0.404586	0.0672849	0.997979
43	Apba1	1.81768	0.447991	0.0691123	0.997979
44	Gnao1	1.81768	0.216589	0.0691123	0.997979
45	Cpa3	1.8078	1.67906	0.0706376	0.997979
46	Trio	1.79682	0.539939	0.0723646	0.997979
47	Mapk14	1.79572	0.745154	0.0725392	0.997979
48	Dgki	1.79023	0.482165	0.0734173	0.997979
49	Rgs6	1.78144	0.420222	0.0748404	0.997979
50	Sv2a	1.77815	0.284735	0.0753798	0.997979
51	Psmd1	1.77265	0.54567	0.0762859	0.997979
52	Ret	1.76606	0.965064	0.0773849	0.997979
53	Gsn	1.76387	0.551247	0.0777541	0.997979
54	Cblb	1.75948	0.808051	0.0784968	0.997979
55	Vcan	1.75728	0.716322	0.0788703	0.997979
56	Mt1	1.75508	0.292982	0.0792453	0.997979
57	Serinc5	1.73971	0.675695	0.0819107	0.997979
58	Csnk2a1	1.73861	0.472911	0.0821038	0.997979
59	Tgfbr1	1.73751	0.961906	0.0822973	0.997979
60	Cacna2d1	1.72543	0.831126	0.0844504	0.997979
61	Sncb	1.70017	0.170216	0.0890995	0.997979
62	Lynx1	1.69687	0.35357	0.0897208	0.997979
63	Slc32a1	1.68809	0.759716	0.0913948	0.997979
64	Ksr2	1.68259	0.424227	0.0924537	0.997979
65	Ptk2	1.6815	0.587308	0.0926666	0.997979
66	Fgf1	1.6782	0.422416	0.0933079	0.997979
67	Htt	1.66612	0.499888	0.0956896	0.997979
68	Snca	1.66502	0.391148	0.0959085	0.997979
69	Tnrc6b	1.66502	0.446818	0.0959085	0.997979
70	Pde1a	1.66392	0.340866	0.0961278	0.997979
71	Atf6	1.65404	0.808842	0.0981197	0.997979
72	Sipa1l1	1.63866	0.541958	0.101284	0.997979
73	Hip1	1.63537	1.0123	0.101972	0.997979
74	Dynll1	1.63427	0.280541	0.102202	0.997979
75	Wasf1	1.63207	0.43837	0.102664	0.997979
76	Terf2ip	1.62768	0.573937	0.103593	0.997979
77	Snhg11	1.62548	0.443176	0.10406	0.997979
78	Sort1	1.62109	0.447261	0.104998	0.997979
79	Syt11	1.6145	0.243352	0.106419	0.997979
80	Pip5k1b	1.60571	0.668577	0.108337	0.997979
81	Dnm2	1.60352	0.535781	0.108821	0.997979
82	Pik3cb	1.60242	0.840765	0.109063	0.997979
83	Thrb	1.60022	0.810354	0.109549	0.997979
84	Ntm	1.57716	0.540982	0.114759	0.997979
85	Adcy8	1.57496	1.3616	0.115265	0.997979
86	Tcf12	1.57057	0.523166	0.116283	0.997979
87	Gphn	1.56947	0.595695	0.116539	0.997979
88	Cd46	1.55958	0.647558	0.118858	0.997979
89	Parn	1.55519	0.973699	0.1199	0.997979
90	Sema5a	1.5508	1.08542	0.12095	0.997979
91	Adora1	1.5497	0.461163	0.121214	0.997979
92	Prkca	1.54201	0.221932	0.123071	0.997979
93	Dync1i2	1.52664	0.354665	0.126852	0.997979
94	Sod1	1.52334	0.203394	0.127673	0.997979
95	Uggt2	1.52005	0.472742	0.128499	0.997979
96	Adora2a	1.51236	0.403642	0.130443	0.997979
97	Cfh	1.50357	0.974732	0.132692	0.997979
98	Ckb	1.48051	0.131314	0.138738	0.997979
99	Sox9	1.47831	0.529165	0.139325	0.997979
100	Deptor	1.47611	1.64613	0.139913	0.997979
101	Jun	1.47282	0.876938	0.1408	0.997979
102	Phkb	1.45964	0.581709	0.144389	0.997979
103	Oprm1	1.45415	0.314142	0.145905	0.997979
104	Usp34	1.44317	0.476082	0.148974	0.997979
105	Esam	1.43218	0.91473	0.152092	0.997979
106	Grm8	1.42669	1.41968	0.153669	0.997979
107	Kcnq3	1.4223	0.309304	0.15494	0.997979
108	Mmp9	1.4212	0.948479	0.155259	0.997979
109	Dcn	1.41022	0.818	0.158476	0.997979
110	Chchd10	1.40143	0.243577	0.161086	0.997979
111	Foxj1	1.39704	0.780268	0.162403	0.997979
112	Syn3	1.39154	0.570958	0.16406	0.997979
113	Sgk1	1.38825	0.590086	0.165061	0.997979
114	Mapk8	1.38825	0.470544	0.165061	0.997979
115	Gria4	1.37287	0.335121	0.169792	0.997979
116	Tbl1xr1	1.37068	0.433591	0.170476	0.997979
117	Gnaq	1.36958	0.298102	0.170818	0.997979
118	Prkar2b	1.3542	0.333637	0.175672	0.997979
119	Slc4a4	1.35091	0.425584	0.176725	0.997979
120	Htr2c	1.35091	0.606879	0.176725	0.997979
121	Aqp4	1.34651	0.759888	0.178137	0.997979
122	Cd6	1.34102	0.920994	0.179913	0.997979
123	Cox7c	1.33883	0.214359	0.180627	0.997979
124	Gdnf	1.33883	0.583993	0.180627	0.997979
125	Ddt	1.33334	0.457317	0.182422	0.997979
126	Jak2	1.32675	0.53544	0.184593	0.997979
127	Gnas	1.31906	0.147532	0.18715	0.997979
128	Btrc	1.31796	0.260429	0.187517	0.997979
129	Man2a1	1.31796	0.708241	0.187517	0.997979
130	Grm3	1.31686	0.455641	0.187885	0.997979
131	Stat2	1.31357	0.464258	0.188992	0.997979
132	Magi1	1.31137	0.182836	0.189733	0.997979
133	Bche	1.30039	1.07968	0.193469	0.997979
134	Meg3	1.29929	0.372174	0.193845	0.997979
135	Grip1	1.2938	0.7576	0.195736	0.997979
136	Dmd	1.2905	0.668799	0.196877	0.997979
137	Nlk	1.28721	0.479305	0.198022	0.997979
138	Lpar2	1.28281	0.969085	0.199557	0.997979
139	Cst3	1.27952	0.0505188	0.200715	0.997979
140	Gria3	1.27622	0.236556	0.201876	0.997979
141	App	1.27622	0.204061	0.201876	0.997979
142	Tnr	1.27073	0.415408	0.203824	0.997979
143	Ctnnd2	1.26304	0.344814	0.206573	0.997979
144	Hnrnpa2b1	1.26195	0.126181	0.206968	0.997979
145	P2rx7	1.26085	0.247019	0.207364	0.997979
146	Epb41l2	1.25316	0.622541	0.210148	0.997979
147	Xpo1	1.24767	0.305957	0.212153	0.997979
148	Galr3	1.24547	1.08739	0.212959	0.997979
149	Chrm2	1.24547	0.371432	0.212959	0.997979
150	Adgrl2	1.24108	0.363741	0.214577	0.997979
151	Ubr5	1.24108	0.314203	0.214577	0.997979
152	Cast	1.23449	0.812351	0.217021	0.997979
153	Plcb4	1.23119	0.248804	0.218251	0.997979
154	Zfyve16	1.23119	0.44857	0.218251	0.997979
155	Cdk8	1.22351	0.50921	0.221139	0.997979
156	Gba	1.22351	0.272778	0.221139	0.997979
157	Clasp2	1.22131	0.249813	0.221969	0.997979
158	Nfasc	1.22131	0.273484	0.221969	0.997979
159	Uqcr10	1.21362	0.300573	0.224893	0.997979
160	Grik1	1.21142	0.989031	0.225733	0.997979
161	Vip	1.21033	1.18415	0.226154	0.997979
162	Slc24a3	1.21033	0.218057	0.226154	0.997979
163	Prickle1	1.20593	0.446861	0.227844	0.997979
164	Rasgrf2	1.20374	0.50368	0.228692	0.997979
165	Auts2	1.20374	0.25071	0.228692	0.997979
166	Tnc	1.20264	1.72232	0.229117	0.997979
167	Calcr	1.17628	1.40072	0.239484	0.997979
168	Tnik	1.17628	0.236179	0.239484	0.997979
169	Pde3b	1.17298	0.465493	0.240802	0.997979
170	Tacr1	1.17079	0.229221	0.241684	0.997979
171	Adgrl3	1.16859	0.401909	0.242569	0.997979
172	Gpr158	1.1642	0.227943	0.244344	0.997979
173	Tlr4	1.1642	0.474274	0.244344	0.997979
174	Pou2f1	1.15212	0.486496	0.249273	0.997979
175	Rgs5	1.14992	0.779629	0.250177	0.997979
176	Ifngr2	1.14662	0.498685	0.251537	0.997979
177	Bcas1	1.14003	0.325806	0.254272	0.997979
178	Pde10a	1.13344	0.300861	0.257028	0.997979
179	Spg11	1.12905	0.773511	0.258876	0.997979
180	Ppp3ca	1.12576	0.227541	0.260269	0.997979
181	Agtr1b	1.12356	0.668291	0.2612	0.997979
182	Epn2	1.11038	0.209364	0.266835	0.997979
183	Gpr37	1.11038	0.155609	0.266835	0.997979
184	Spp1	1.10269	0.660335	0.270161	0.997979
185	Tspan5	1.0972	0.220427	0.272554	0.997979
186	Hdac9	1.095	0.343818	0.273515	0.997979
187	Mc2r	1.09171	0.967611	0.274961	0.997979
188	Rbfox3	1.08951	0.234822	0.275928	0.997979
189	Wdr59	1.08732	0.206196	0.276897	0.997979
190	Slc39a11	1.08292	0.316297	0.278843	0.997979
191	Prkag2	1.08073	0.172537	0.279819	0.997979
192	Cd44	1.07633	0.295575	0.281778	0.997979
193	Dlgap2	1.07084	0.453795	0.284241	0.997979
194	Bin1	1.06865	0.187417	0.28523	0.997979
195	S100b	1.06755	0.00211826	0.285725	0.997979
196	Mc3r	1.06535	0.760541	0.286718	0.997979
197	Adar	1.06315	0.243762	0.287712	0.997979
198	Braf	1.05876	0.297722	0.289709	0.997979
199	Raf1	1.05766	0.159732	0.29021	0.997979
200	Itpr1	1.05656	0.49006	0.290711	0.997979
201	Atp2b2	1.05656	0.18622	0.290711	0.997979
202	Rb1	1.05437	0.447848	0.291715	0.997979
203	Bmpr1b	1.04997	0.386661	0.29373	0.997979
204	Il1rapl2	1.04778	0.458138	0.294741	0.997979
205	Atp1a2	1.04338	0.419871	0.29677	0.997979
206	C2	1.04338	1.46129	0.29677	0.997979
207	Crebbp	1.03679	0.165604	0.299832	0.997979
208	Tnf	1.0346	1.04099	0.300857	0.997979
209	Pde8a	1.0335	0.928808	0.30137	0.997979
210	Abca2	1.02032	0.221192	0.307577	0.997979
211	Ncor1	1.01703	0.255994	0.309142	0.997979
212	Tbl1x	1.01483	0.323856	0.310188	0.997979
213	Galr1	1.00714	0.797278	0.313867	0.997979
214	Hexb	1.00604	0.197614	0.314395	0.997979
215	Epha4	1.00494	0.26345	0.314924	0.997979
216	Gcg	0.999452	0.514998	0.317576	0.997979
217	Rasal2	0.995059	0.385753	0.319708	0.997979
218	Rasa1	0.991764	0.159933	0.321313	0.997979
219	Slc6a11	0.988469	0.455151	0.322923	0.997979
220	Mertk	0.987371	0.186875	0.323461	0.997979
221	Ncam1	0.981879	0.167454	0.326159	0.997979
222	Ptpro	0.979683	0.492935	0.327243	0.997979
223	Ms4a4a	0.979683	0.871138	0.327243	0.997979
224	Camk2n1	0.97529	0.242654	0.329417	0.997979
225	Itpr2	0.97529	0.695525	0.329417	0.997979
226	Nap1l5	0.97529	0.0814691	0.329417	0.997979
227	Plppr1	0.964307	0.325638	0.334892	0.997979
228	Lrp6	0.964307	0.577819	0.334892	0.997979
229	Ube3c	0.963208	0.224564	0.335443	0.997979
230	Grid1	0.957717	0.125294	0.338206	0.997979
231	Nell2	0.95552	0.164421	0.339315	0.997979
232	Mapkap1	0.952225	0.125266	0.340983	0.997979
233	Cx3cr1	0.947832	0.146833	0.343215	0.997979
234	Cdc6	0.945636	0.608038	0.344335	0.997979
235	Dgkb	0.943439	0.236891	0.345456	0.997979
236	Gab1	0.942341	0.520312	0.346018	0.997979
237	Alcam	0.940144	0.203579	0.347144	0.997979
238	Id2	0.937947	0.559608	0.348271	0.997979
239	Atrn	0.937947	0.0718076	0.348271	0.997979
240	Adcy1	0.937947	0.23202	0.348271	0.997979
241	Prkg1	0.936849	0.834834	0.348836	0.997979
242	Cul5	0.931358	0.343339	0.351669	0.997979
243	Ntsr2	0.929161	0.281546	0.352806	0.997979
244	Sbf2	0.929161	0.12596	0.352806	0.997979
245	Agt	0.929161	0.625551	0.352806	0.997979
246	Mid1	0.925866	0.094023	0.354516	0.997979
247	Prkce	0.925866	0.22032	0.354516	0.997979
248	Rhobtb1	0.924768	1.82234	0.355087	0.997979
249	Scg2	0.920375	0.0828726	0.357377	0.997979
250	Nup160	0.918178	0.321807	0.358526	0.997979
251	Csmd3	0.915982	0.559585	0.359677	0.997979
252	Aph1b/c	0.911588	0.497431	0.361985	0.997979
253	Cartpt	0.909392	0.271309	0.363143	0.997979
254	Grin2b	0.909392	0.0842782	0.363143	0.997979
255	Gabrb1	0.908293	0.158508	0.363723	0.997979
256	Bcan	0.908293	0.168418	0.363723	0.997979
257	Malat1	0.907195	0.302382	0.364304	0.997979
258	Irf2	0.904999	0.311116	0.365466	0.997979
259	Ryr3	0.9039	0.708677	0.366048	0.997979
260	Bmpr1a	0.902802	0.287098	0.366631	0.997979
261	C5ar1	0.889622	0.392122	0.373669	0.997979
262	Ndufa13	0.887426	0.16215	0.37485	0.997979
263	Ssh2	0.878639	0.11291	0.379597	0.997979
264	Ednra	0.878639	0.584427	0.379597	0.997979
265	Emcn	0.87205	0.722369	0.383181	0.997979
266	Lpar1	0.87205	0.398344	0.383181	0.997979
267	Hspa1a	0.867656	0.841811	0.385583	0.997979
268	Bace1	0.861066	0.229676	0.389201	0.997979
269	Akt3	0.85887	0.0978186	0.390412	0.997979
270	Chrm5	0.856673	0.351822	0.391625	0.997979
271	Mef2c	0.856673	0.00509137	0.391625	0.997979
272	Glp1r	0.854477	0.246726	0.392841	0.997979
273	Crh	0.847887	0.589664	0.396501	0.997979
274	Slc38a9	0.843494	0.130068	0.398952	0.997979
275	Cyba	0.841297	1.33415	0.400181	0.997979
276	Tab2	0.840199	0.458032	0.400797	0.997979
277	Ifnar1	0.839101	0.315764	0.401413	0.997979
278	Crip1	0.839101	0.549265	0.401413	0.997979
279	Tcf7l2	0.836904	0.518002	0.402647	0.997979
280	Ep300	0.833609	0.0247422	0.404501	0.997979
281	Cyfip1	0.832511	0.201181	0.405121	0.997979
282	Mapk10	0.832511	0.171735	0.405121	0.997979
283	Frs2	0.830314	0.156626	0.406361	0.997979
284	Pllp	0.827019	0.326537	0.408226	0.997979
285	Cacng3	0.824823	0.197888	0.409472	0.997979
286	Uvrag	0.823724	0.253748	0.410096	0.997979
287	Kdm4a	0.818233	0.220507	0.413224	0.997979
288	Cckbr	0.817135	0.990317	0.413852	0.997979
289	Cox6c	0.817135	0.124307	0.413852	0.997979
290	Ambra1	0.812741	0.029797	0.416366	0.997979
291	Tmsb4x	0.812741	0.00693096	0.416366	0.997979
292	Agtr1a	0.811643	0.541292	0.416996	0.997979
293	Map2k5	0.811643	0.469449	0.416996	0.997979
294	Olig2	0.808348	-0.0898806	0.41889	0.997979
295	Dgkg	0.806152	-0.0152582	0.420155	0.997979
296	Abi1	0.802857	0.246116	0.422058	0.997979
297	C1s1/2	0.801758	0.193981	0.422693	0.997979
298	Fzd3	0.80066	0.342451	0.423328	0.997979
299	Ifng	0.799562	0.491104	0.423965	0.997979
300	Gja1	0.799562	0.499824	0.423965	0.997979
301	Setx	0.796267	0.160349	0.425877	0.997979
302	Glp2r	0.795169	0.620352	0.426515	0.997979
303	Ptpn4	0.789677	0.245386	0.429716	0.997979
304	Htr1a	0.789677	-0.0621951	0.429716	0.997979
305	Npy1r	0.788579	-0.218004	0.430358	0.997979
306	Ace2	0.788579	0.368467	0.430358	0.997979
307	Tuba1a/b/c	0.788579	0.0279168	0.430358	0.997979
308	Apoe	0.787481	0.171815	0.431001	0.997979
309	Cntn2	0.784186	0.189411	0.432931	0.997979
310	Fbxw7	0.784186	0.178277	0.432931	0.997979
311	Polr2f	0.781989	0.200064	0.434221	0.997979
312	Bcl2	0.781989	0.124863	0.434221	0.997979
313	Myrf	0.776497	0.345763	0.437455	0.997979
314	Grik2	0.769908	0.0974972	0.441355	0.997979
315	Cyfip2	0.766613	0.105818	0.443312	0.997979
316	Nbea	0.76222	0.173741	0.445929	0.997979
317	Pfkl	0.757826	0.135894	0.448555	0.997979
318	Slc12a2	0.756728	0.389597	0.449213	0.997979
319	C1qa	0.74904	0.174402	0.453833	0.997979
320	Ms4a2	0.747942	0.938133	0.454495	0.997979
321	Cldn5	0.745745	0.500559	0.455821	0.997979
322	Ago3	0.740254	0.709995	0.459146	0.997979
323	Flt1	0.739155	1.33361	0.459813	0.997979
324	Kat2b	0.73586	0.639541	0.461816	0.997979
325	Ptn	0.733664	0.146594	0.463154	0.997979
326	Pard3	0.731467	0.400427	0.464494	0.997979
327	Pdgfra	0.730369	0.00557543	0.465165	0.997979
328	Kdr	0.730369	0.136287	0.465165	0.997979
329	Megf11	0.727074	-0.00708055	0.467181	0.997979
330	Pde4d	0.722681	-0.0182456	0.469876	0.997979
331	Grb10	0.721583	0.117866	0.470551	0.997979
332	Astn2	0.720484	0.305371	0.471227	0.997979
333	Vipr1	0.720484	0.310031	0.471227	0.997979
334	Sec24b	0.718288	0.223613	0.47258	0.997979
335	Id1	0.718288	0.311342	0.47258	0.997979
336	Ltbp1	0.718288	0.581622	0.47258	0.997979
337	Homer1	0.716091	0.0261069	0.473935	0.997979
338	Opa1	0.713894	0.194998	0.475292	0.997979
339	Ube4b	0.709501	0.133359	0.478013	0.997979
340	Ctnnb1	0.708403	0.183342	0.478695	0.997979
341	Pcsk1n	0.708403	0.0598037	0.478695	0.997979
342	Cox8a	0.705108	0.136519	0.480743	0.997979
343	Car8	0.70401	-0.022092	0.481427	0.997979
344	Mmp2	0.699617	0.653684	0.484167	0.997979
345	Cd109	0.698518	0.532823	0.484853	0.997979
346	Ube3a	0.696322	0.15719	0.486227	0.997979
347	Sall1	0.696322	0.0466918	0.486227	0.997979
348	Sirt1	0.696322	0.219956	0.486227	0.997979
349	Sptbn1	0.694125	0.215176	0.487604	0.997979
350	Zeb1	0.694125	0.143805	0.487604	0.997979
351	Syt1	0.691928	0.0447947	0.488982	0.997979
352	Srgn	0.691928	0.185521	0.488982	0.997979
353	Efna5	0.688634	0.0319912	0.491054	0.997979
354	Bace2	0.687535	0.315387	0.491745	0.997979
355	Man1a2	0.685339	0.0588186	0.49313	0.997979
356	Fnip2	0.685339	-0.0818686	0.49313	0.997979
357	Htr6	0.683142	0.271908	0.494517	0.997979
358	Gng7	0.678749	0.117339	0.497297	0.997979
359	Lgi2	0.678749	0.257965	0.497297	0.997979
360	Lifr	0.678749	0.396555	0.497297	0.997979
361	Cnr1	0.672159	0.0620122	0.501482	0.997979
362	H2-Aa	0.669962	2.4234	0.502882	0.997979
363	Slc6a1	0.669962	-0.0786946	0.502882	0.997979
364	Selplg	0.666668	-0.241106	0.504984	0.997979
365	Htr3a	0.665569	0.70059	0.505686	0.997979
366	Plxna4	0.665569	0.303659	0.505686	0.997979
367	Aldh1l1	0.662274	-0.165255	0.507795	0.997979
368	Lilra5	0.661176	0.796018	0.508499	0.997979
369	Dicer1	0.661176	0.376812	0.508499	0.997979
370	Avpr2	0.660078	0.278901	0.509204	0.997979
371	Adcy9	0.65898	0.314942	0.509909	0.997979
372	Gab2	0.656783	0.240996	0.511321	0.997979
373	Ip6k2	0.65239	0.179316	0.51415	0.997979
374	Hc	0.650193	0.215506	0.515568	0.997979
375	Fau	0.650193	0.0411527	0.515568	0.997979
376	Slc1a3	0.633719	0.277253	0.526264	0.997979
377	Ptprj	0.63262	0.0725806	0.526982	0.997979
378	Kcnj3	0.630424	0.166114	0.528417	0.997979
379	Trp53	0.629325	0.0223128	0.529136	0.997979
380	Gabrb3	0.626031	0.0612096	0.531295	0.997979
381	Trim2	0.626031	0.0446968	0.531295	0.997979
382	Cd3g	0.623834	0.876721	0.532737	0.997979
383	Mtmr3	0.623834	0.0479489	0.532737	0.997979
384	Cd14	0.623834	0.496719	0.532737	0.997979
385	Rtn1	0.622736	0.0508551	0.533458	0.997979
386	Mecp2	0.621637	0.138131	0.53418	0.997979
387	Fgfr2	0.615047	0.0973715	0.538523	0.997979
388	Tenm2	0.612851	0.0882379	0.539975	0.997979
389	Tspan7	0.610654	0.0425185	0.541428	0.997979
390	Camk4	0.609556	0.140109	0.542156	0.997979
391	Dab1	0.608458	0.0318825	0.542884	0.997979
392	Tank	0.608458	0.0648492	0.542884	0.997979
393	Atxn1	0.606261	0.275759	0.544341	0.997979
394	Cd3e	0.606261	0.564297	0.544341	0.997979
395	Col1a2	0.606261	1.02435	0.544341	0.997979
396	Acaca	0.604065	0.25854	0.545801	0.997979
397	Adgrg1	0.601868	-0.0694587	0.547262	0.997979
398	Man1c1	0.598573	0.106731	0.549458	0.997979
399	Nedd4l	0.59418	-0.00228958	0.552392	0.997979
400	Pak2	0.591983	-0.00313705	0.553862	0.997979
401	Foxo3	0.590885	0.0354862	0.554598	0.997979
402	Tjp1	0.588688	0.0536032	0.55607	0.997979
403	Myo6	0.586492	-0.0774607	0.557545	0.997979
404	Gucy1a2	0.584295	0.077454	0.559022	0.997979
405	Cul1	0.583197	0.222787	0.559761	0.997979
406	Pgm1	0.582099	0.161154	0.5605	0.997979
407	Tmsb10	0.581	0.0187266	0.56124	0.997979
408	Sorl1	0.581	0.0392447	0.56124	0.997979
409	Brwd1	0.577705	0.192433	0.563463	0.997979
410	Slc2a1	0.576607	0.270908	0.564205	0.997979
411	Robo2	0.575509	0.127749	0.564947	0.997979
412	Mapt	0.57441	0.0244313	0.56569	0.997979
413	Sstr1	0.573312	0.00502551	0.566433	0.997979
414	Gal	0.571116	0.0588754	0.567921	0.997979
415	Cr1l	0.571116	0.265587	0.567921	0.997979
416	Nrf1	0.568919	0.150083	0.569411	0.997979
417	Creb5	0.568919	0.206242	0.569411	0.997979
418	Col3a1	0.568919	0.191209	0.569411	0.997979
419	P2ry12	0.566722	-0.184326	0.570903	0.997979
420	Plpp3	0.563427	0.344987	0.573144	0.997979
421	Map3k5	0.561231	0.960035	0.57464	0.997979
422	Arih1	0.560133	0.216006	0.575389	0.997979
423	Rora	0.560133	0.179053	0.575389	0.997979
424	Vegfb	0.559034	0.258168	0.576138	0.997979
425	Fbn1	0.557936	0.469884	0.576888	0.997979
426	Nrgn	0.556838	0.0422035	0.577638	0.997979
427	Oprk1	0.555739	-0.0969728	0.578389	0.997979
428	Rspo2	0.553543	0.375163	0.579892	0.997979
429	Higd1b	0.551346	0.242208	0.581396	0.997979
430	Cop1	0.551346	0.164034	0.581396	0.997979
431	Sstr4	0.550248	0.155909	0.582149	0.997979
432	Trpv1	0.54915	-0.0928166	0.582903	0.997979
433	Itch	0.548051	0.26969	0.583657	0.997979
434	Scd2	0.546953	0.102231	0.584411	0.997979
435	Csf1	0.538167	-0.255174	0.590462	0.997979
436	Eif4g3	0.53597	0.011837	0.591979	0.997979
437	Gpr17	0.53597	0.0934951	0.591979	0.997979
438	Herc4	0.531577	0.0688366	0.595019	0.997979
439	Stxbp1	0.528282	0.0765789	0.597304	0.997979
440	Atpif1	0.526085	0.113347	0.598829	0.997979
441	Phc3	0.52279	0.0836312	0.60112	0.997979
442	Grm7	0.52279	-0.080449	0.60112	0.997979
443	Pros1	0.520594	0.205899	0.60265	0.997979
444	Cxcl14	0.518397	0.101552	0.604181	0.997979
445	Lgr4	0.514004	0.285958	0.607249	0.997979
446	Nrcam	0.512906	0.0771461	0.608017	0.997979
447	Egr1	0.507414	0.292413	0.611864	0.997979
448	Plcl1	0.499726	0.226105	0.617268	0.997979
449	Map2k6	0.494235	0.20355	0.621141	0.997979
450	Arhgef7	0.494235	0.0961662	0.621141	0.997979
451	Rbpj	0.494235	-0.220459	0.621141	0.997979
452	Sox6	0.493136	0.101993	0.621916	0.997979
453	Grid2	0.489841	0.0103628	0.624246	0.997979
454	Gcgr	0.489841	0.416158	0.624246	0.997979
455	Des	0.488743	0.620042	0.625024	0.997979
456	Slit2	0.485448	0.128995	0.627358	0.997979
457	Slc11a2	0.483252	0.11998	0.628917	0.997979
458	Scn8a	0.483252	0.00633358	0.628917	0.997979
459	Apod	0.482153	0.0529131	0.629697	0.997979
460	Tac1	0.482153	-0.0176105	0.629697	0.997979
461	Pde7b	0.482153	-0.0249084	0.629697	0.997979
462	Egfr	0.481055	0.204334	0.630477	0.997979
463	Jak1	0.479957	0.172986	0.631258	0.997979
464	Phlpp1	0.478858	-0.0862248	0.632039	0.997979
465	Slc13a3	0.47776	0.0624235	0.632821	0.997979
466	Gfap	0.475564	0.467663	0.634385	0.997979
467	Kirrel3	0.475564	-0.0391028	0.634385	0.997979
468	Zbtb20	0.470072	-0.107142	0.638304	0.997979
469	Ldhb	0.467875	0.0686791	0.639874	0.997979
470	Prkcq	0.465679	-0.130508	0.641445	0.997979
471	Ugt8a	0.460187	-0.0609054	0.645382	0.997979
472	Pcdh15	0.459089	-0.127072	0.64617	0.997979
473	Rap1a	0.455794	-0.0343896	0.648538	0.997979
474	Slc7a5	0.455794	0.15822	0.648538	0.997979
475	Pde1c	0.454696	0.0187729	0.649328	0.997979
476	Ptgds	0.452499	0.160229	0.650909	0.997979
477	Vipr2	0.450303	0.0842464	0.652492	0.997979
478	Mt3	0.444811	0.0414479	0.656456	0.997979
479	Dlg1	0.441516	0.0757964	0.658839	0.997979
480	Unc5d	0.43932	0.116493	0.66043	0.997979
481	Scn2a	0.438221	0.181541	0.661226	0.997979
482	Gsk3b	0.437123	0.0255384	0.662022	0.997979
483	Cd84	0.437123	0.222929	0.662022	0.997979
484	Pink1	0.436025	0.109523	0.662819	0.997979
485	Nos1	0.43273	0.191047	0.665211	0.997979
486	Elmo1	0.431632	0.114269	0.666009	0.997979
487	Lpl	0.431632	-0.236121	0.666009	0.997979
488	Rbp4	0.429435	0.450714	0.667607	0.997979
489	Hmgb1	0.428337	0.111733	0.668406	0.997979
490	Kcnq5	0.42614	0.281284	0.670006	0.997979
491	Dync1i1	0.42614	0.0723634	0.670006	0.997979
492	Pgd	0.423943	0.0395343	0.671607	0.997979
493	Tle4	0.423943	0.171083	0.671607	0.997979
494	Hsph1	0.420649	0.0538183	0.674012	0.997979
495	Igfbp7	0.41955	0.300788	0.674814	0.997979
496	Mib1	0.41296	0.0912468	0.679636	0.997979
497	Synpr	0.407469	0.0385651	0.683664	0.997979
498	Plcb1	0.401977	-0.153331	0.687701	0.997979
499	Ndrg1	0.397584	-0.08971	0.690937	0.997979
500	Mc5r	0.395388	0.091595	0.692557	0.997979
501	Atg10	0.393191	0.0128401	0.694178	0.997979
502	Pcsk6	0.390995	0.0599349	0.695801	0.997979
503	B2m	0.389896	-0.0977763	0.696613	0.997979
504	Hipk2	0.388798	0.0661182	0.697426	0.997979
505	Agtr2	0.382208	0.199961	0.702307	0.997979
506	Nkg7	0.366832	0.127289	0.713744	0.997979
507	Atr	0.366832	0.0496562	0.713744	0.997979
508	Ccl2	0.366832	0.12459	0.713744	0.997979
509	Vtn	0.364635	0.216476	0.715384	0.997979
510	Tmem119	0.360242	0.121925	0.718666	0.997979
511	S100a16	0.360242	-0.127981	0.718666	0.997979
512	Ttr	0.355849	0.0348841	0.721954	0.997979
513	Gas2	0.350357	0.170477	0.72607	0.997979
514	Rit2	0.349259	0.171262	0.726895	0.997979
515	Wwp1	0.349259	-0.036316	0.726895	0.997979
516	Jam3	0.347063	0.141525	0.728544	0.997979
517	Fos	0.347063	0.0698553	0.728544	0.997979
518	Sos1	0.343768	0.00153503	0.731021	0.997979
519	Slc4a8	0.342669	-0.00802143	0.731847	0.997979
520	Daam2	0.340473	0.329551	0.733501	0.997979
521	Cckar	0.33608	0.303017	0.736811	0.997979
522	Cpb2	0.333883	0.45411	0.738468	0.997979
523	Cd3d	0.331686	0.344237	0.740126	0.997979
524	Edn1	0.331686	-0.535074	0.740126	0.997979
525	Eif4a2	0.327293	0.0599456	0.743446	0.997979
526	Ndrg2	0.326195	0.109975	0.744277	0.997979
527	Ctss	0.323998	-0.316616	0.745939	0.997979
528	Bdnf	0.3229	0.117693	0.746771	0.997979
529	Tagln	0.3229	0.229617	0.746771	0.997979
530	Tacr3	0.3229	0.0878094	0.746771	0.997979
531	Pecam1	0.3229	0.420307	0.746771	0.997979
532	Slc44a1	0.318507	0.0528465	0.750101	0.997979
533	Itgb8	0.317408	0.147601	0.750934	0.997979
534	Skil	0.315212	0.194677	0.752601	0.997979
535	Snn	0.314114	-0.0924251	0.753435	0.997979
536	Fpr3	0.314114	-0.308557	0.753435	0.997979
537	Cacna2d3	0.311917	0.0846482	0.755104	0.997979
538	Cntn5	0.30972	0.156843	0.756774	0.997979
539	Gjb1	0.307524	-0.578982	0.758445	0.997979
540	Ube2e1	0.306425	0.0597026	0.759281	0.997979
541	Fbln5	0.303131	-0.185125	0.76179	0.997979
542	Ptgs2	0.298737	0.0569852	0.76514	0.997979
543	Ptprc	0.298737	-0.370343	0.76514	0.997979
544	Camk1d	0.296541	0.0796417	0.766817	0.997979
545	Bsg	0.287754	0.0817824	0.773535	0.997979
546	Cd9	0.281165	-0.201586	0.778584	0.997979
547	Fbxo33	0.278968	-0.229304	0.780269	0.997979
548	Htr2a	0.276771	-0.759692	0.781956	0.997979
549	Vim	0.274575	-0.124925	0.783643	0.997979
550	Dcc	0.267985	-0.0212733	0.788711	0.997979
551	Cxcl2	0.266887	0.0477259	0.789556	0.997979
552	Sst	0.265788	-0.429056	0.790402	0.997979
553	Rapgef2	0.26469	-0.1219	0.791248	0.997979
554	Tspo	0.260297	0.508264	0.794635	0.997979
555	Herc1	0.259199	0.095654	0.795482	0.997979
556	Tnrc6c	0.257002	-0.0375804	0.797177	0.997979
557	Csf1r	0.255904	-0.321224	0.798025	0.997979
558	Ghr	0.255904	0.0390072	0.798025	0.997979
559	Reln	0.254805	-0.37495	0.798873	0.997979
560	Mag	0.254805	0.0306887	0.798873	0.997979
561	Msr1	0.253707	0.125932	0.799722	0.997979
562	Cck	0.252609	-0.0604147	0.800571	0.997979
563	Ptprs	0.251511	0.110556	0.801419	0.997979
564	Rb1cc1	0.251511	-0.1528	0.801419	0.997979
565	Ednrb	0.250412	0.0190849	0.802269	0.997979
566	Syn2	0.248216	0.0619439	0.803968	0.997979
567	Wscd1	0.244921	0.0141234	0.806518	0.997979
568	Akt1	0.243822	0.0449575	0.807368	0.997979
569	Usp9x	0.240528	0.098963	0.809921	0.997979
570	Cox4i1	0.240528	-0.0132338	0.809921	0.997979
571	Rims2	0.239429	0.0628218	0.810773	0.997979
572	Il10	0.239429	0.916229	0.810773	0.997979
573	Ngf	0.239429	-0.070428	0.810773	0.997979
574	Cbln2	0.238331	-0.0463708	0.811624	0.997979
575	Cab39	0.237233	0.0405232	0.812476	0.997979
576	Lag3	0.233938	-0.276864	0.815033	0.997979
577	Aldoc	0.233938	0.0366955	0.815033	0.997979
578	Hdac4	0.231741	-0.14195	0.816739	0.997979
579	Cdc14b	0.230643	0.175682	0.817592	0.997979
580	Xcl1	0.230643	-0.0926618	0.817592	0.997979
581	Sh3gl3	0.228446	-0.0249771	0.819299	0.997979
582	Adra1d	0.221856	-0.00654486	0.824426	0.997979
583	Serpine2	0.220758	0.0614183	0.825281	0.997979
584	Ctbp2	0.21966	-0.153726	0.826136	0.997979
585	Ptprz1	0.216365	-0.291523	0.828703	0.997979
586	St3gal6	0.216365	-0.345734	0.828703	0.997979
587	Insr	0.216365	-0.413043	0.828703	0.997979
588	Edn3	0.215267	0.0851064	0.829559	0.997979
589	Drd4	0.214168	-0.0772257	0.830416	0.997979
590	Crhr2	0.211972	-0.202833	0.832129	0.997979
591	Drd1	0.211972	-0.217244	0.832129	0.997979
592	Slco3a1	0.209775	0.120778	0.833843	0.997979
593	H6pd	0.204284	-0.349477	0.838132	0.997979
594	C3	0.200989	1.10198	0.840707	0.997979
595	Kalrn	0.19989	-0.0779412	0.841566	0.997979
596	Rptor	0.198792	-0.0772283	0.842425	0.997979
597	Ube2k	0.198792	0.00370141	0.842425	0.997979
598	Pik3ca	0.198792	0.0145695	0.842425	0.997979
599	Sema6d	0.193301	-0.204995	0.846724	0.997979
600	Taok3	0.191104	-0.341974	0.848444	0.997979
601	Cst7	0.190006	-0.612583	0.849305	0.997979
602	Dlk1	0.185613	-0.518289	0.852749	0.997979
603	Creb1	0.183416	0.0273947	0.854472	0.997979
604	Gpnmb	0.182318	-0.300814	0.855333	0.997979
605	Sox5	0.175728	-0.526131	0.860508	0.997979
606	Phactr1	0.17463	0.0329466	0.861371	0.997979
607	Wwp2	0.171335	-0.0105528	0.863961	0.997979
608	Lpar3	0.171335	0.0747595	0.863961	0.997979
609	Ndufa4	0.170236	0.0679349	0.864824	0.997979
610	Mmp14	0.169138	-0.163686	0.865688	0.997979
611	Dnah6	0.16804	-0.730308	0.866552	0.997979
612	Kcnd2	0.165843	0.0618904	0.86828	0.997979
613	Dock3	0.162548	0.000348895	0.870874	0.997979
614	Dapk2	0.162548	0.655714	0.870874	0.997979
615	Rgs12	0.160352	0.0479387	0.872604	0.997979
616	Dnajc1	0.150467	0.0788036	0.880396	0.997979
617	Vmp1	0.149369	-0.0591268	0.881263	0.997979
618	Avpr1b	0.147172	-0.0717508	0.882996	0.997979
619	Taldo1	0.146074	-0.101689	0.883863	0.997979
620	Itga2	0.144975	0.399376	0.88473	0.997979
621	Tnrc6a	0.138386	-0.149892	0.889936	0.997979
622	Invs	0.136189	-0.298479	0.891672	0.997979
623	Nfkb1	0.128501	-0.23619	0.897753	0.997979
624	Ppp1r13b	0.125206	-0.189993	0.90036	0.997979
625	Dapk1	0.123009	0.0104168	0.9021	0.997979
626	Galr2	0.118616	0.368012	0.905579	0.997979
627	Fa2h	0.11642	0.43361	0.90732	0.997979
628	Entpd2	0.11642	0.760971	0.90732	0.997979
629	Inpp5a	0.110928	-0.0504925	0.911673	0.997979
630	Pirb	0.107633	-0.153135	0.914287	0.997979
631	Casp3	0.107633	-0.143012	0.914287	0.997979
632	Mobp	0.0999452	-0.012508	0.920388	0.997979
633	Masp1	0.0922571	-0.299158	0.926494	0.997979
634	Pbx1	0.0922571	-0.0341209	0.926494	0.997979
635	Slc10a6	0.0922571	-0.106984	0.926494	0.997979
636	Gad2	0.0911588	0.0689768	0.927366	0.997979
637	Nrg1	0.0900605	-0.026556	0.928239	0.997979
638	Vegfa	0.0856673	-0.415085	0.931731	0.997979
639	Ctsb	0.0801758	-0.0295409	0.936097	0.997979
640	Lgr5	0.0790775	-0.148153	0.936971	0.997979
641	Ndufa10	0.0790775	0.0453095	0.936971	0.997979
642	P2ry14	0.0768809	0.490241	0.938718	0.997979
643	Mdga2	0.0768809	-0.0592014	0.938718	0.997979
644	Myl9	0.0746843	-0.194486	0.940466	0.997979
645	Il1b	0.0713894	0.0718161	0.943088	0.997979
646	Fth1	0.0702911	0.0079118	0.943962	0.997979
647	Axl	0.0680945	-0.502547	0.94571	0.997979
648	Apela	0.0680945	-0.274062	0.94571	0.997979
649	Slc39a10	0.0658979	-0.327436	0.947459	0.997979
650	Itm2a	0.0637014	0.108931	0.949208	0.997979
651	Aspa	0.062603	-0.223171	0.950083	0.997979
652	Wdr41	0.0615047	0.00216663	0.950957	0.997979
653	Grb2	0.0604065	-0.00502139	0.951832	0.997979
654	Atg7	0.0604065	-0.0958877	0.951832	0.997979
655	Cryab	0.0582099	0.13139	0.953581	0.997979
656	Rapgef1	0.0527184	-0.0669183	0.957956	0.997979
657	Olig1	0.0505218	-0.465514	0.959707	0.997979
658	Camk2g	0.0483252	0.0250594	0.961457	0.997979
659	Trat1	0.0417354	-0.84338	0.96671	0.997979
660	Add1	0.0373422	0.0689519	0.970212	0.997979
661	Chrna7	0.0351456	0.102358	0.971964	0.997979
662	Shprh	0.032949	-0.0225813	0.973715	0.997979
663	Slc6a3	0.0307524	-0.690029	0.975467	0.997979
664	Arpp21	0.0296541	-0.0425267	0.976343	0.997979
665	Selenow	0.0296541	0.0528487	0.976343	0.997979
666	Thy1	0.0296541	-0.049236	0.976343	0.997979
667	Traf3	0.0285558	-0.264538	0.977219	0.997979
668	Il1rap	0.0274575	0.107823	0.978095	0.997979
669	Sparc	0.0241626	-0.18156	0.980723	0.997979
670	Pltp	0.0241626	-0.168035	0.980723	0.997979
671	Ppp1r1b	0.0230643	-0.14284	0.981599	0.997979
672	Sem1	0.0197694	0.0692635	0.984227	0.997979
673	Grin2a	0.0175728	-0.072402	0.98598	0.997979
674	Nrsn1	0.0131796	-0.0448052	0.989485	0.997979
675	Ube2g1	0.0131796	-0.211052	0.989485	0.997979
676	Nlgn4l	0.0120813	0.0139908	0.990361	0.997979
677	Nrg2	0.010983	-0.399235	0.991237	0.997979
678	Tgfb1	0.00988469	-0.19386	0.992113	0.997979
679	Rock1	0.00878639	-0.435065	0.99299	0.997979
680	Crp	0.0054915	-0.0430739	0.995618	0.998492
681	Cacna1a	0.0043932	-0.00407385	0.996495	0.998492
682	Ctsd	0.0010983	-0.0096005	0.999124	0.999124
683	Smad3	-0.0010983	-0.385567	0.999124	0.999124
684	Rictor	-0.0054915	-0.0901302	0.995618	0.998492
685	Csf3r	-0.00878639	-0.672919	0.99299	0.997979
686	Camk2b	-0.0120813	0.00619743	0.990361	0.997979
687	Calb2	-0.0164745	-0.245584	0.986856	0.997979
688	Grn	-0.0175728	-0.189549	0.98598	0.997979
689	Gabra2	-0.0175728	-0.145259	0.98598	0.997979
690	Rgs7	-0.021966	-0.0145148	0.982475	0.997979
691	Pvalb	-0.021966	-0.473316	0.982475	0.997979
692	Acta2	-0.0230643	-0.525118	0.981599	0.997979
693	H2-Ab1	-0.0230643	-0.63564	0.981599	0.997979
694	Aldoa	-0.0285558	-0.0514082	0.977219	0.997979
695	Sh3gl2	-0.0296541	0.0602837	0.976343	0.997979
696	Mfge8	-0.0307524	-0.164266	0.975467	0.997979
697	Gbp2	-0.032949	-0.507773	0.973715	0.997979
698	C1qc	-0.032949	-0.887087	0.973715	0.997979
699	Psme4	-0.0340473	-0.177486	0.972839	0.997979
700	Dscaml1	-0.0340473	-0.506593	0.972839	0.997979
701	C1qb	-0.0351456	-0.226635	0.971964	0.997979
702	Pdgfrb	-0.0406371	-0.34832	0.967585	0.997979
703	Ms4a1	-0.0461286	-0.726731	0.963208	0.997979
704	Col4a5	-0.0461286	0.108712	0.963208	0.997979
705	Fn1	-0.0483252	-0.175072	0.961457	0.997979
706	Rpia	-0.0483252	-0.0271562	0.961457	0.997979
707	Tph2	-0.0505218	-0.161115	0.959707	0.997979
708	Dock1	-0.0527184	-0.106844	0.957956	0.997979
709	Grk3	-0.0538167	-0.0893372	0.957081	0.997979
710	Trim33	-0.054915	-0.164308	0.956206	0.997979
711	Rgl1	-0.054915	-0.376177	0.956206	0.997979
712	Itga8	-0.0571116	-0.162485	0.954456	0.997979
713	Apc	-0.0571116	-0.13673	0.954456	0.997979
714	Iapp	-0.0582099	-0.867348	0.953581	0.997979
715	Slc5a7	-0.062603	-0.0122403	0.950083	0.997979
716	Cmip	-0.0680945	-0.00345846	0.94571	0.997979
717	Dscam	-0.0691928	-0.0835931	0.944836	0.997979
718	Atm	-0.0702911	-0.420923	0.943962	0.997979
719	Glul	-0.0746843	-0.016227	0.940466	0.997979
720	Map1b	-0.0746843	0.0207674	0.940466	0.997979
721	Igf1r	-0.0746843	-0.328951	0.940466	0.997979
722	Mef2a	-0.0790775	-0.0696165	0.936971	0.997979
723	Atg4c	-0.0812741	-0.0189659	0.935224	0.997979
724	Ano6	-0.0856673	-0.428112	0.931731	0.997979
725	Stk3	-0.0944537	-0.326377	0.924749	0.997979
726	Avp	-0.0966503	-0.112185	0.923004	0.997979
727	Pdgfd	-0.0966503	-0.177629	0.923004	0.997979
728	Zfyve9	-0.0966503	-0.283573	0.923004	0.997979
729	Kif5c	-0.102142	0.00677673	0.918644	0.997979
730	Cacnb2	-0.10324	-0.16355	0.917772	0.997979
731	Hspa1b	-0.10983	-0.232704	0.912544	0.997979
732	H3f3b	-0.112027	-0.0544102	0.910802	0.997979
733	Itgav	-0.112027	-0.328181	0.910802	0.997979
734	Lrrc7	-0.119715	0.00770719	0.904709	0.997979
735	Chrna4	-0.120813	-0.528308	0.903839	0.997979
736	Lsr	-0.127403	-0.302619	0.898622	0.997979
737	Pfkm	-0.127403	-0.0181235	0.898622	0.997979
738	Tgfb2	-0.131796	-0.514504	0.895146	0.997979
739	Idnk	-0.133992	-0.124215	0.893409	0.997979
740	Pik3r1	-0.136189	-0.129336	0.891672	0.997979
741	Acer3	-0.140582	-0.604927	0.8882	0.997979
742	Pik3c3	-0.142779	-0.357	0.886465	0.997979
743	Ptpn11	-0.144975	-0.032937	0.88473	0.997979
744	Lrrc4c	-0.150467	-0.0741382	0.880396	0.997979
745	Prkar2a	-0.153762	-0.234741	0.877797	0.997979
746	Tardbp	-0.155958	-0.0456098	0.876066	0.997979
747	Sstr3	-0.158155	-0.577957	0.874335	0.997979
748	Ada	-0.158155	-0.483637	0.874335	0.997979
749	Trip12	-0.159253	-0.0792416	0.873469	0.997979
750	Fpr2	-0.162548	-0.771184	0.870874	0.997979
751	Gabbr2	-0.163647	-0.0555134	0.870009	0.997979
752	Mog	-0.166941	0.0283546	0.867416	0.997979
753	Ldha	-0.16804	-0.0650327	0.866552	0.997979
754	Tyrobp	-0.172433	0.0707473	0.863097	0.997979
755	Stmn3	-0.173531	0.049202	0.862234	0.997979
756	Prex1	-0.17463	-0.529309	0.861371	0.997979
757	Nf1	-0.175728	-0.15082	0.860508	0.997979
758	Artn	-0.197694	-0.948164	0.843285	0.997979
759	Ptprg	-0.202087	-0.190898	0.839849	0.997979
760	Pcsk5	-0.20648	-0.265267	0.836416	0.997979
761	Mark3	-0.20648	-0.170017	0.836416	0.997979
762	Atp2b4	-0.208677	-0.288326	0.834701	0.997979
763	Rab6a	-0.214168	-0.113169	0.830416	0.997979
764	Ptpn13	-0.215267	-0.338494	0.829559	0.997979
765	Grm1	-0.21966	-0.599871	0.826136	0.997979
766	Ift88	-0.21966	-0.473316	0.826136	0.997979
767	Prps2	-0.224053	-0.11566	0.822716	0.997979
768	Lilrb4a/b	-0.225151	-0.728758	0.821862	0.997979
769	Gap43	-0.225151	-0.0492913	0.821862	0.997979
770	Cacna1e	-0.227348	-0.27985	0.820153	0.997979
771	Shtn1	-0.230643	-0.143651	0.817592	0.997979
772	Ntrk1	-0.239429	-0.0481013	0.810773	0.997979
773	Crhr1	-0.239429	-0.327971	0.810773	0.997979
774	Slc25a12	-0.240528	-0.042743	0.809921	0.997979
775	Neu4	-0.241626	-0.297584	0.80907	0.997979
776	Fgf2	-0.243822	-0.355575	0.807368	0.997979
777	Lpin1	-0.251511	-0.416937	0.801419	0.997979
778	Pdyn	-0.257002	-0.32043	0.797177	0.997979
779	Epha6	-0.263592	-0.177326	0.792094	0.997979
780	Smurf1	-0.267985	-0.449883	0.788711	0.997979
781	Clec7a	-0.272378	-0.100131	0.785331	0.997979
782	Trpm7	-0.27787	-0.248829	0.781112	0.997979
783	Lep	-0.27787	-1.33079	0.781112	0.997979
784	Nav3	-0.285558	-0.21434	0.775217	0.997979
785	Pla2g4c	-0.287754	-0.765017	0.773535	0.997979
786	Maged1	-0.289951	-0.0740258	0.771854	0.997979
787	Atp6v1a	-0.292148	0.0333722	0.770174	0.997979
788	Ntrk2	-0.295442	-0.054069	0.767656	0.997979
789	Cacna1d	-0.298737	-0.179142	0.76514	0.997979
790	Slc17a7	-0.303131	-0.473166	0.76179	0.997979
791	Clip1	-0.30972	-0.0791737	0.756774	0.997979
792	Sv2b	-0.30972	-0.146151	0.756774	0.997979
793	Sptan1	-0.320703	-0.123316	0.748435	0.997979
794	Npy	-0.320703	-0.427077	0.748435	0.997979
795	Gnal	-0.320703	-0.116654	0.748435	0.997979
796	Tcf4	-0.321802	-0.492525	0.747603	0.997979
797	Ago2	-0.323998	-0.145202	0.745939	0.997979
798	Abi2	-0.327293	-0.0422146	0.743446	0.997979
799	Dync1h1	-0.32949	-0.0899311	0.741786	0.997979
800	Pcp2	-0.33608	-0.548218	0.736811	0.997979
801	Ptpn1	-0.337178	-0.438534	0.735983	0.997979
802	Avpr1a	-0.338276	-0.355172	0.735155	0.997979
803	Lpar6	-0.340473	-0.153895	0.733501	0.997979
804	Maoa	-0.345964	-0.364779	0.72937	0.997979
805	Mbp	-0.355849	-0.101376	0.721954	0.997979
806	Sparcl1	-0.360242	-0.071456	0.718666	0.997979
807	Pkn2	-0.364635	-0.378211	0.715384	0.997979
808	Lepr	-0.371225	-0.646148	0.71047	0.997979
809	Ncor2	-0.373422	-0.0991116	0.708835	0.997979
810	Syp	-0.376717	-0.10619	0.706384	0.997979
811	Smad2	-0.386601	-0.337976	0.699051	0.997979
812	Kidins220	-0.389896	-0.0922576	0.696613	0.997979
813	Ramp1	-0.389896	-0.544363	0.696613	0.997979
814	Adrb2	-0.399781	-1.40646	0.689318	0.997979
815	Ngfr	-0.400879	-0.11206	0.688509	0.997979
816	Hspa4l	-0.406371	-0.153867	0.68447	0.997979
817	Cd55	-0.408567	-0.266565	0.682857	0.997979
818	Dlg4	-0.41296	-0.0710193	0.679636	0.997979
819	Lama2	-0.41296	-1.83144	0.679636	0.997979
820	Stat3	-0.414059	-0.264152	0.678831	0.997979
821	Map2k4	-0.41955	-0.151848	0.674814	0.997979
822	Anapc16	-0.425042	-0.1871	0.670806	0.997979
823	Myl6	-0.425042	-0.0851476	0.670806	0.997979
824	Sptbn4	-0.428337	-0.117727	0.668406	0.997979
825	Prkacb	-0.436025	-0.0822025	0.662819	0.997979
826	Daam1	-0.436025	-0.261081	0.662819	0.997979
827	Ppp2r2a	-0.437123	-0.160434	0.662022	0.997979
828	Birc6	-0.437123	-0.165359	0.662022	0.997979
829	Psmd14	-0.445909	-0.181729	0.655663	0.997979
830	Sil1	-0.453598	-0.318676	0.650119	0.997979
831	Abl1	-0.454696	-0.441567	0.649328	0.997979
832	Cacna1c	-0.462384	-0.508535	0.643806	0.997979
833	Slc18a2	-0.465679	-0.722944	0.641445	0.997979
834	Cd74	-0.467875	-0.218554	0.639874	0.997979
835	Foxo1	-0.47117	-0.186211	0.637519	0.997979
836	Ndufs1	-0.472269	-0.21846	0.636735	0.997979
837	Npy2r	-0.472269	-0.485122	0.636735	0.997979
838	Cdc27	-0.47776	-0.30853	0.632821	0.997979
839	Cacnb4	-0.481055	-0.213615	0.630477	0.997979
840	Lrp2	-0.482153	-0.678001	0.629697	0.997979
841	Gabrb2	-0.483252	-0.272351	0.628917	0.997979
842	Pak1	-0.48435	-0.16723	0.628138	0.997979
843	Col1a1	-0.487645	-0.533615	0.625801	0.997979
844	Spock1	-0.492038	-0.142659	0.622692	0.997979
845	Mc4r	-0.495333	-1.096	0.620365	0.997979
846	Ahcyl1	-0.496431	-0.131218	0.61959	0.997979
847	Gria2	-0.501923	-0.232563	0.615722	0.997979
848	Atp2b1	-0.503021	-0.256257	0.61495	0.997979
849	Nckap1	-0.509611	-0.139815	0.610324	0.997979
850	Gls	-0.514004	-0.153848	0.607249	0.997979
851	Man1a	-0.514004	-0.463025	0.607249	0.997979
852	Grin1	-0.518397	-0.0733396	0.604181	0.997979
853	Calca	-0.520594	-1.58703	0.60265	0.997979
854	Pias1	-0.526085	-0.356514	0.598829	0.997979
855	Tubb5	-0.530478	0.00759278	0.59578	0.997979
856	Rpe	-0.531577	-0.334608	0.595019	0.997979
857	Maml3	-0.533773	-0.427723	0.593498	0.997979
858	Scg5	-0.540363	-0.0618591	0.588947	0.997979
859	Rims1	-0.540363	-0.196341	0.588947	0.997979
860	Hecw1	-0.546953	-0.268456	0.584411	0.997979
861	Dnm1	-0.563427	-0.0508115	0.573144	0.997979
862	Mdh1	-0.575509	-0.12278	0.564947	0.997979
863	Gpm6b	-0.581	-0.212435	0.56124	0.997979
864	Tenm4	-0.582099	-0.213756	0.5605	0.997979
865	Slc1a2	-0.596376	-0.0876285	0.550924	0.997979
866	Nfe2l2	-0.597475	-1.07422	0.55019	0.997979
867	Emp1	-0.597475	-1.07908	0.55019	0.997979
868	Grm5	-0.601868	-0.5899	0.547262	0.997979
869	Chrm1	-0.604065	-0.726053	0.545801	0.997979
870	Maml2	-0.608458	-1.20187	0.542884	0.997979
871	Sorbs1	-0.613949	-0.176465	0.539249	0.997979
872	Ndrg4	-0.623834	0.00323905	0.532737	0.997979
873	Chrm3	-0.63262	-1.74764	0.526982	0.997979
874	Penk	-0.634817	-0.860703	0.525548	0.997979
875	Aplnr	-0.637014	-1.72482	0.524116	0.997979
876	Plp1	-0.643603	-0.0772922	0.519833	0.997979
877	Pmch	-0.6458	-2.48304	0.518409	0.997979
878	Rnf144a	-0.6458	-0.655716	0.518409	0.997979
879	Ror1	-0.650193	-0.195169	0.515568	0.997979
880	Map2k1	-0.654586	-0.104145	0.512734	0.997979
881	Ctxn1	-0.657881	-0.290687	0.510614	0.997979
882	Dync1li2	-0.666668	-0.13436	0.504984	0.997979
883	Rab7	-0.666668	-0.144524	0.504984	0.997979
884	Ntrk3	-0.669962	-0.130128	0.502882	0.997979
885	Rtn4	-0.671061	-0.0977026	0.502182	0.997979
886	Dynll2	-0.680945	-0.122959	0.495906	0.997979
887	Gnai1	-0.68424	-0.241576	0.493823	0.997979
888	Ulk2	-0.698518	-0.644139	0.484853	0.997979
889	Lancl1	-0.702911	-0.296795	0.482111	0.997979
890	Abl2	-0.702911	-0.720374	0.482111	0.997979
891	Thsd4	-0.711698	-0.907449	0.476652	0.997979
892	Fyn	-0.714993	-0.431193	0.474614	0.997979
893	Itm2c	-0.716091	-0.0869846	0.473935	0.997979
894	Sos2	-0.720484	-0.523468	0.471227	0.997979
895	Gad1	-0.722681	-0.177436	0.469876	0.997979
896	Dnm3	-0.724877	-0.14733	0.468527	0.997979
897	Adcy2	-0.731467	-0.150639	0.464494	0.997979
898	Map4k4	-0.731467	-0.272236	0.464494	0.997979
899	Ttc3	-0.734762	-0.0338941	0.462484	0.997979
900	Prnp	-0.736959	-0.0893788	0.461147	0.997979
901	Atp2a2	-0.741352	-0.0965823	0.45848	0.997979
902	Tbx21	-0.74245	-0.968822	0.457815	0.997979
903	Neo1	-0.746843	-0.538951	0.455158	0.997979
904	Spag9	-0.761121	-0.139409	0.446585	0.997979
905	Lrrtm3	-0.786382	-0.884052	0.431644	0.997979
906	Calm1	-0.79407	-0.0359274	0.427155	0.997979
907	Psap	-0.799562	-0.13558	0.423965	0.997979
908	Mllt11	-0.819331	-0.158924	0.412598	0.997979
909	Serinc3	-0.821528	-0.147475	0.411346	0.997979
910	Cntn1	-0.830314	-0.169105	0.406361	0.997979
911	Fxyd6	-0.831412	-0.347913	0.405741	0.997979
912	Ppfia2	-0.831412	-0.530376	0.405741	0.997979
913	Ppp2r2c	-0.831412	-0.131383	0.405741	0.997979
914	Gstm1	-0.832511	-0.295286	0.405121	0.997979
915	Lyz1/2	-0.850084	-1.82787	0.395279	0.997979
916	Rgn	-0.863263	-0.682192	0.387993	0.997979
917	Bmpr2	-0.894015	-0.165832	0.371314	0.997979
918	Uqcrq	-0.898409	-0.260046	0.368968	0.997979
919	Gria1	-0.908293	-0.212579	0.363723	0.997979
920	Stmn2	-0.91708	-0.210919	0.359101	0.997979
921	Aplp2	-0.918178	-0.0955009	0.358526	0.997979
922	Cd81	-0.931358	-0.168397	0.351669	0.997979
923	Nr3c1	-0.935751	-0.629397	0.349401	0.997979
924	Csnk1a1	-0.935751	-0.17495	0.349401	0.997979
925	Pomc	-0.942341	-0.953966	0.346018	0.997979
926	Pten	-0.951127	-0.128101	0.34154	0.997979
927	Gnb1	-0.952225	-0.019895	0.340983	0.997979
928	Camk2a	-0.954422	-0.156802	0.33987	0.997979
929	Ppp2r3a	-0.957717	-1.21361	0.338206	0.997979
930	Tkt	-0.977486	-0.271568	0.328328	0.997979
931	Atp8a1	-1.01922	-0.368913	0.308098	0.997979
932	Cdk6	-1.0302	-1.22933	0.302914	0.997979
933	Atg2b	-1.04778	-0.684905	0.294741	0.997979
934	Gpr37l1	-1.05876	-0.401046	0.289709	0.997979
935	Lamp2	-1.07414	-0.393651	0.282761	0.997979
936	Pfkp	-1.07414	-0.222609	0.282761	0.997979
937	Atp1b1	-1.09171	-0.116791	0.274961	0.997979
938	Dbi	-1.12466	-0.247453	0.260734	0.997979
939	Fus	-1.13344	-0.320831	0.257028	0.997979
940	Adam10	-1.13344	-0.687806	0.257028	0.997979
941	Snap25	-1.14553	-0.110442	0.251991	0.997979
942	Comt	-1.14882	-0.432946	0.25063	0.997979
943	Sulf2	-1.1653	-0.364774	0.243899	0.997979
944	Ppargc1a	-1.17079	-1.08398	0.241684	0.997979
945	Slc8a1	-1.17518	-0.443707	0.239923	0.997979
946	Itgax	-1.19934	-1.20527	0.230395	0.997979
947	Chl1	-1.20154	-0.329864	0.229542	0.997979
948	Atp6v0a1	-1.20154	-0.0940051	0.229542	0.997979
949	Cspg5	-1.24108	-0.342606	0.214577	0.997979
950	Fbxw11	-1.24108	-0.508073	0.214577	0.997979
951	Lrrk2	-1.26744	-1.16959	0.204999	0.997979
952	Rtn3	-1.26854	-0.105789	0.204607	0.997979
953	Gm2a	-1.26963	-0.536675	0.204215	0.997979
954	Ctnna2	-1.28171	-0.198221	0.199943	0.997979
955	Ftl1	-1.28281	-0.260516	0.199557	0.997979
956	Atg13	-1.2883	-0.66079	0.19764	0.997979
957	P2rx4	-1.30368	-0.92973	0.192342	0.997979
958	Cnksr2	-1.30698	-0.707283	0.191221	0.997979
959	Cpe	-1.32235	-0.14788	0.186051	0.997979
960	Tiam1	-1.32894	-0.832973	0.183867	0.997979
961	Gpi1	-1.33224	-0.0744355	0.182782	0.997979
962	Ywhaz	-1.36848	-0.131735	0.171162	0.997979
963	Ybx1	-1.37068	-0.295053	0.170476	0.997979
964	Rps9	-1.37837	-0.222732	0.16809	0.997979
965	Robo1	-1.38825	-0.59436	0.165061	0.997979
966	Bex1/2	-1.39154	-0.108749	0.16406	0.997979
967	Prkcb	-1.40253	-0.234962	0.160758	0.997979
968	Hsp90aa1	-1.40363	-0.137255	0.16043	0.997979
969	Cab39l	-1.42559	-0.67885	0.153986	0.997979
970	Chat	-1.46623	-0.201771	0.142586	0.997979
971	Slc25a4	-1.50577	-0.123756	0.132127	0.997979
972	Hspa8	-1.52773	-0.160977	0.126579	0.997979
973	Nsg1	-1.54421	-0.175587	0.122538	0.997979
974	Psma1	-1.55299	-0.327153	0.120424	0.997979
975	Wac	-1.57496	-0.520573	0.115265	0.997979
976	Mapk1	-1.57606	-0.324506	0.115012	0.997979
977	Gnai2	-1.57826	-0.236234	0.114507	0.997979
978	Dnm1l	-1.59583	-0.354262	0.110527	0.997979
979	Tspan3	-1.60571	-0.352542	0.108337	0.997979
980	Slc2a13	-1.60791	-0.404193	0.107855	0.997979
981	Kcna2	-1.62329	-0.688627	0.104528	0.997979
982	Clu	-1.63537	-0.245625	0.101972	0.997979
983	Pak3	-1.69468	-0.400469	0.090137	0.997979
984	Nnat	-1.72103	-0.994034	0.0852445	0.997979
985	Park7	-1.74959	-0.233685	0.080189	0.997979
986	Ywhaq	-1.75618	-0.181477	0.0790576	0.997979
987	Calm2	-1.79023	-0.137115	0.0734173	0.997979
988	Atp6v1h	-1.85832	-0.288965	0.0631233	0.997979
989	Dner	-1.88139	-0.384812	0.0599194	0.997979
990	Usp15	-1.88248	-0.86107	0.0597702	0.997979
991	Rab1a	-2.01538	-0.330621	0.043865	0.997979
992	Snrpn	-2.01867	-0.254126	0.0435211	0.997979
993	Gpm6a	-2.38331	-0.297071	0.0171578	0.95321
994	6330403K07Rik	-2.52389	-0.456269	0.0116064	0.773759
995	Clstn1	-2.85118	-0.480619	0.00435567	0.579914
996	Zwint	-2.92148	-0.231511	0.00348377	0.579914
997	Calm3	-2.98408	-0.216691	0.00284434	0.568867
998	Itm2b	-3.39265	-0.382155	0.00069221	0.253952
999	Hsp90ab1	-3.78584	-0.271507	0.000153192	0.153192

## Sheet: Pallidal neuron
	names	scores	logfoldchanges	pvals	pvals_adj
0	Ckb	10.1012	0.398364	5.45749e-24	5.45749e-21
1	Pde10a	8.57761	0.661792	9.68648e-18	4.84324e-15
2	Nrgn	7.47959	0.584946	7.45549e-14	2.48516e-11
3	Egr1	7.37013	0.622163	1.70464e-13	4.2616e-11
4	Ppp1r1b	7.15417	0.521951	8.41834e-13	1.68367e-10
5	Arpp21	7.0786	0.378626	1.4562e-12	2.42699e-10
6	Nedd4l	6.77995	0.557998	1.20214e-11	1.71734e-09
7	Phactr1	6.47062	0.387554	9.76046e-11	1.22006e-08
8	Pde7b	6.11059	0.572848	9.92639e-10	1.10293e-07
9	Cnksr2	6.09057	0.471133	1.12509e-09	1.12509e-07
10	Tmsb10	6.03812	0.383165	1.55924e-09	1.41749e-07
11	Ppp3ca	5.96215	0.387563	2.48939e-09	2.07449e-07
12	Atp2b1	5.50168	0.380934	3.76194e-08	2.50796e-06
13	Grin2a	5.3684	0.44478	7.94394e-08	4.96497e-06
14	Slc4a4	5.2508	0.461373	1.51437e-07	8.90803e-06
15	Mid1	5.19057	0.850825	2.09649e-07	1.16472e-05
16	Ntrk2	5.16768	0.43641	2.37017e-07	1.24358e-05
17	Itpr1	5.15867	0.456085	2.48716e-07	1.24358e-05
18	Kif5c	4.91592	0.329099	8.83651e-07	3.84196e-05
19	Lrrk2	4.8887	0.474425	1.01503e-06	4.22931e-05
20	Gng7	4.82613	0.369679	1.39214e-06	5.3778e-05
21	Gnao1	4.81892	0.273619	1.44335e-06	5.3778e-05
22	Scn8a	4.81773	0.538494	1.45201e-06	5.3778e-05
23	S100a16	4.66266	0.480517	3.12144e-06	0.00011148
24	Dlg4	4.57136	0.31081	4.8456e-06	0.00016709
25	Alcam	4.52567	0.439381	6.02044e-06	0.000200681
26	Ntm	4.4558	0.375457	8.35795e-06	0.000269611
27	Aldoa	4.42014	0.17487	9.86364e-06	0.000308239
28	Gria3	4.40693	0.426819	1.04847e-05	0.000317718
29	Lynx1	4.33087	0.387294	1.48518e-05	0.000430771
30	Prickle2	4.32756	0.358324	1.5077e-05	0.000430771
31	Fbxw7	4.2774	0.469036	1.89086e-05	0.000525238
32	Trim2	4.26256	0.355687	2.02102e-05	0.000546223
33	Epha4	4.19958	0.41029	2.67407e-05	0.000703703
34	Cacna1a	4.18438	0.380031	2.85944e-05	0.000722407
35	Tenm4	4.18199	0.378929	2.88963e-05	0.000722407
36	Sncb	4.0587	0.337354	4.93464e-05	0.00120357
37	Trio	4.034	0.391258	5.48357e-05	0.00130561
38	Drd2	4.00877	0.754672	6.10371e-05	0.00138721
39	Adcy5	3.98844	0.281378	6.651e-05	0.001478
40	Shc3	3.95741	0.367639	7.57653e-05	0.00164707
41	Penk	3.9001	0.400121	9.61535e-05	0.0020032
42	Gpr158	3.83368	0.300186	0.000126241	0.00257634
43	Map2k5	3.80677	0.637904	0.000140795	0.00281591
44	Pfkm	3.7841	0.302407	0.000154268	0.00302486
45	Pcp4	3.73562	0.320057	0.000187254	0.00360104
46	Chchd10	3.70681	0.280636	0.000209889	0.00393937
47	Kalrn	3.7034	0.284766	0.000212726	0.00393937
48	Gap43	3.62753	0.306221	0.000286149	0.0052027
49	Kcna2	3.61171	0.511415	0.000304189	0.00543194
50	Ldhb	3.57083	0.227731	0.000355852	0.00613538
51	App	3.55068	0.175451	0.000384239	0.00651253
52	Gphn	3.53543	0.295838	0.000407108	0.00678514
53	Adora1	3.52761	0.324575	0.000419328	0.00687027
54	Adora2a	3.52346	0.507955	0.000425957	0.00687027
55	Camk4	3.47635	0.298749	0.000508291	0.00797614
56	Ptn	3.42973	0.269865	0.000604189	0.00905158
57	Selenow	3.42871	0.219024	0.000606456	0.00905158
58	Prkcb	3.41179	0.266051	0.000645389	0.00949101
59	Add1	3.37126	0.261801	0.000748246	0.0108442
60	Bcl2	3.29203	0.502375	0.00099468	0.013852
61	Homer1	3.29128	0.278512	0.00099734	0.013852
62	Sorl1	3.28239	0.356502	0.0010293	0.0141
63	Mdh1	3.27311	0.205245	0.0010637	0.0143743
64	Slc2a13	3.24518	0.255418	0.00117375	0.0156499
65	Grb10	3.24059	0.310941	0.00119283	0.0156952
66	Skil	3.23166	0.289078	0.00123073	0.0159428
67	Comt	3.2287	0.29825	0.00124354	0.0159428
68	Slc25a12	3.19039	0.263747	0.00142082	0.0174281
69	Tac1	3.17174	0.265337	0.00151529	0.0182565
70	Bcan	3.15764	0.343533	0.00159051	0.0189346
71	Cacnb2	3.14279	0.332158	0.00167344	0.0196875
72	Mt1	3.1256	0.259879	0.00177441	0.0206327
73	Ryr2	3.11637	0.248998	0.00183094	0.0210453
74	Prkag2	3.10567	0.426117	0.00189847	0.0214141
75	Ntsr2	3.08075	0.374703	0.00206481	0.0229423
76	Adgrl2	3.07182	0.393441	0.00212756	0.0233798
77	Cox4i1	3.06625	0.22511	0.00216759	0.0234387
78	Cpe	3.06457	0.19692	0.0021798	0.0234387
79	Slc1a2	3.00721	0.221314	0.00263654	0.0280403
80	Eif4g3	3.00377	0.298161	0.00266659	0.0280403
81	Ryr3	3.0009	0.275602	0.00269187	0.0280403
82	Tspan5	2.97867	0.213435	0.00289505	0.0298459
83	Spock1	2.95472	0.249114	0.00312958	0.0319345
84	Ahcyl1	2.94707	0.240095	0.003208	0.0324041
85	Cnr1	2.94367	0.327951	0.00324348	0.0324348
86	Herc1	2.92546	0.290424	0.00343947	0.0340541
87	Mdga2	2.8822	0.335918	0.00394912	0.038627
88	Uqcr10	2.87986	0.206951	0.00397858	0.038627
89	Sstr3	2.87411	0.692414	0.00405167	0.0389584
90	Ppp2r2a	2.86956	0.229067	0.00411045	0.0391471
91	Gnal	2.86253	0.194654	0.0042027	0.0396481
92	Tank	2.85263	0.312039	0.00433586	0.0398354
93	Cyfip2	2.85219	0.21186	0.00434189	0.0398354
94	Cacnb4	2.85201	0.203936	0.00434431	0.0398354
95	Atf6	2.84928	0.313201	0.0043819	0.0398354
96	Map1b	2.76938	0.204175	0.00561636	0.0498711
97	Unc5c	2.76827	0.403092	0.00563543	0.0498711
98	Rgs7	2.7616	0.241439	0.0057519	0.0504552
99	Ubr5	2.74397	0.240532	0.00607016	0.052784
100	Ptprs	2.73407	0.209986	0.0062557	0.0539214
101	Lrp6	2.73128	0.311042	0.0063088	0.0539214
102	Abi1	2.71878	0.255241	0.00655235	0.0555284
103	Epb41l2	2.71224	0.449362	0.00668306	0.0561602
104	Kdr	2.70009	0.827194	0.00693217	0.0577681
105	Elmo1	2.66712	0.203765	0.00765046	0.0625597
106	Mark3	2.66517	0.282978	0.00769484	0.0625597
107	Ndufa4	2.64812	0.203303	0.00809416	0.0646436
108	Sptbn4	2.64697	0.206999	0.00812172	0.0646436
109	Kdm4a	2.646	0.460379	0.0081451	0.0646436
110	Tmsb4x	2.62929	0.165492	0.00855631	0.0673725
111	Rtn4	2.62036	0.19823	0.00878359	0.0684348
112	Htr2a	2.61864	0.484563	0.00882808	0.0684348
113	Bmpr1b	2.61007	0.565398	0.00905243	0.0696341
114	Cplx1	2.59575	0.249758	0.00943848	0.0720494
115	Kcnq3	2.58647	0.23858	0.00969647	0.0729058
116	Traf3	2.58218	0.416768	0.00981775	0.0732668
117	Rbpj	2.57679	0.365356	0.0099722	0.073325
118	Id2	2.57365	0.51815	0.0100631	0.0734531
119	Ip6k2	2.56862	0.196198	0.0102105	0.0739645
120	Grid2	2.56623	0.416385	0.0102811	0.0739645
121	Gpm6b	2.56022	0.190185	0.0104606	0.0747185
122	Lrrc4c	2.55611	0.295436	0.010585	0.0749691
123	Atg2b	2.55412	0.367178	0.0106456	0.0749691
124	Hip1	2.54824	0.340818	0.0108267	0.0757109
125	Mecp2	2.52694	0.283031	0.011506	0.0799027
126	Rapgef2	2.50816	0.209347	0.0121361	0.0836971
127	Hspa4l	2.49504	0.208031	0.0125944	0.0862628
128	Dock3	2.49234	0.187821	0.0126904	0.086329
129	Atxn1	2.48708	0.229985	0.0128795	0.0864612
130	Chrm1	2.487	0.194835	0.0128827	0.0864612
131	Atp2b2	2.47652	0.189758	0.013267	0.0884463
132	Ywhag	2.47228	0.162611	0.0134255	0.0889103
133	Deptor	2.46366	0.392764	0.0137526	0.0904774
134	Aldoc	2.44965	0.207746	0.0142994	0.09346
135	Mfge8	2.43671	0.186346	0.0148217	0.0958815
136	Lpar6	2.43573	0.50211	0.0148616	0.0958815
137	Hspa8	2.42707	0.178464	0.0152212	0.0975721
138	Ranbp2	2.41289	0.213292	0.0158268	0.100388
139	Sv2b	2.40065	0.259931	0.0163662	0.102932
140	Oprk1	2.39437	0.310949	0.0166489	0.104056
141	Dync1i1	2.36043	0.18359	0.0182537	0.11224
142	Parn	2.34952	0.289879	0.0187978	0.114021
143	Rims1	2.34921	0.240188	0.0188135	0.114021
144	Rab6a	2.34519	0.170804	0.0190176	0.114564
145	Dapk1	2.33891	0.194395	0.0193401	0.11505
146	Dync1i2	2.33666	0.191971	0.0194571	0.11505
147	Slc1a3	2.33484	0.182052	0.0195515	0.11505
148	Hc	2.33471	0.486382	0.0195585	0.11505
149	Aldh1l1	2.32274	0.390224	0.0201933	0.11809
150	Ddt	2.31027	0.434173	0.020873	0.120368
151	Scg2	2.30908	0.161204	0.0209391	0.120368
152	Il1b	2.30899	0.352778	0.020944	0.120368
153	Astn2	2.30462	0.408018	0.021188	0.12064
154	Arih1	2.30382	0.182748	0.0212326	0.12064
155	Chl1	2.29414	0.21726	0.0217822	0.123063
156	Pak2	2.28778	0.228656	0.0221503	0.12444
157	Thy1	2.27987	0.178336	0.0226154	0.126343
158	Agtr1a	2.27731	0.555144	0.0227679	0.126488
159	Dlgap2	2.27368	0.175538	0.022985	0.126989
160	Atp1a2	2.26803	0.170723	0.0233275	0.127426
161	Lpl	2.26683	0.431482	0.0234003	0.127426
162	Foxo3	2.26599	0.337494	0.0234517	0.127426
163	Gria2	2.26401	0.173626	0.0235737	0.127426
164	Syt11	2.25773	0.171351	0.0239624	0.12883
165	Ctnnd2	2.25375	0.267301	0.0242117	0.129474
166	Vmp1	2.24708	0.162659	0.0246349	0.130268
167	Mapk14	2.24606	0.211532	0.0246999	0.130268
168	Nckap1	2.24527	0.173454	0.0247509	0.130268
169	Ndufa13	2.23718	0.169589	0.0252744	0.132327
170	Jun	2.23179	0.320245	0.0256288	0.133292
171	Dnm3	2.23033	0.189384	0.0257254	0.133292
172	Rpia	2.22512	0.262327	0.0260733	0.134399
173	Gsk3b	2.21027	0.148927	0.0270865	0.138212
174	Timp2	2.21023	0.152085	0.0270895	0.138212
175	Iapp	2.20819	0.761544	0.0272309	0.138228
176	Tspan3	2.19754	0.148644	0.0279817	0.141322
177	Stat3	2.1891	0.281707	0.0285894	0.143665
178	Dgkb	2.17889	0.181903	0.0293396	0.146698
179	Trpv1	2.17355	0.775851	0.0297392	0.147956
180	Akt3	2.17138	0.157922	0.0299024	0.148032
181	Camk2n1	2.15485	0.142706	0.0311733	0.153488
182	Atp2a2	2.15167	0.162897	0.0314232	0.153488
183	Dnm2	2.15114	0.15599	0.031465	0.153488
184	Sparcl1	2.14699	0.150855	0.0317943	0.154341
185	Prex1	2.13749	0.358613	0.0325584	0.157287
186	Ntrk3	2.12282	0.171265	0.0337694	0.162353
187	Hsp90aa1	2.11703	0.144824	0.0342576	0.163446
188	Nlgn4l	2.11619	0.154144	0.034329	0.163446
189	Prkacb	2.11433	0.150233	0.0344871	0.163446
190	Mt3	2.09365	0.166856	0.0362913	0.171185
191	Plpp3	2.08242	0.14267	0.0373037	0.174694
192	Zfyve9	2.06572	0.161423	0.0388549	0.180721
193	Tnik	2.0583	0.17834	0.0395617	0.18249
194	Cr1l	2.05693	0.222685	0.0396934	0.18249
195	Cox7c	2.04981	0.147079	0.0403829	0.184397
196	Pik3ca	2.04663	0.159241	0.0406945	0.184975
197	Snap25	2.03784	0.0762746	0.0415664	0.188083
198	Spag9	2.01958	0.162451	0.0434265	0.194882
199	Camk2b	2.01927	0.141979	0.0434586	0.194882
200	Ret	2.01543	0.551713	0.0438596	0.195802
201	Ptprj	2.0134	0.180923	0.0440728	0.195879
202	C1s1/2	2.00403	0.441671	0.045067	0.199411
203	Plppr1	1.98631	0.19903	0.0469991	0.207045
204	Foxo1	1.97765	0.191756	0.0479686	0.210388
205	Pard3	1.96815	0.2244	0.0490513	0.21382
206	Gabra2	1.96704	0.1378	0.0491785	0.21382
207	Vcan	1.9464	0.50273	0.0516063	0.221486
208	Ctnna1	1.92753	0.205138	0.0539131	0.230398
209	Rapgef1	1.92205	0.143001	0.0545989	0.232336
210	Atp8a1	1.91649	0.157684	0.0553032	0.234336
211	Abca2	1.9099	0.157814	0.0561459	0.236902
212	Lancl1	1.90022	0.153602	0.0574038	0.241192
213	Crebbp	1.88904	0.141793	0.058886	0.246385
214	Pfkp	1.8844	0.115186	0.0595104	0.24796
215	Gstm1	1.87574	0.145231	0.0606907	0.251829
216	Rora	1.86509	0.208762	0.0621686	0.255838
217	Atrn	1.86054	0.143753	0.0628092	0.257415
218	Nfasc	1.85537	0.120862	0.0635435	0.259361
219	Apela	1.84591	0.416268	0.0649049	0.263841
220	Sos1	1.83809	0.14074	0.066049	0.267405
221	Wdr59	1.83557	0.177823	0.066421	0.267442
222	Pik3c3	1.8331	0.137741	0.0667881	0.267442
223	Adcy9	1.83261	0.110654	0.0668604	0.267442
224	Gucy1a2	1.82311	0.15892	0.0682867	0.270979
225	Rit2	1.81401	0.138738	0.0696767	0.275402
226	Pik3cb	1.81096	0.191906	0.0701474	0.276024
227	Ptprg	1.80764	0.161195	0.0706621	0.276024
228	Grm7	1.8049	0.141382	0.0710898	0.276614
229	Atg10	1.80212	0.326062	0.0715267	0.277235
230	Gpr17	1.7981	0.275999	0.0721615	0.278616
231	Cntn5	1.79633	0.213335	0.072442	0.278623
232	Epb41l3	1.79372	0.128735	0.0728574	0.279147
233	Pfkl	1.78838	0.120568	0.0737154	0.281357
234	Dnajc1	1.78077	0.218006	0.0749492	0.284978
235	Agtr1b	1.77362	0.294224	0.0761267	0.288359
236	Ednrb	1.76659	0.420945	0.077297	0.29151
237	Akt1	1.76098	0.174983	0.0782423	0.292535
238	Rock2	1.76005	0.164244	0.0783995	0.292535
239	Aph1b/c	1.74812	0.156559	0.0804437	0.299047
240	Pkn2	1.74595	0.184468	0.0808193	0.299331
241	Ksr2	1.73429	0.108892	0.0828674	0.30409
242	Prkar2a	1.73345	0.211104	0.0830164	0.30409
243	Ctnnb1	1.73075	0.152001	0.0834963	0.304731
244	Psma1	1.72695	0.115322	0.0841767	0.306097
245	Rasal2	1.72434	0.206372	0.084646	0.306417
246	Csmd3	1.72306	0.292716	0.0848775	0.306417
247	Rgs6	1.71913	0.383906	0.0855911	0.306718
248	Sema6d	1.71767	0.0668619	0.0858569	0.306718
249	Irs2	1.71754	0.197786	0.0858811	0.306718
250	Nr3c1	1.70746	0.147696	0.0877363	0.311996
251	Zeb1	1.70614	0.159625	0.0879828	0.311996
252	Sec24b	1.70295	0.193195	0.0885767	0.312992
253	Gm2a	1.69836	0.189711	0.0894402	0.31493
254	Abi2	1.69182	0.110954	0.0906807	0.317319
255	Stxbp1	1.69001	0.125819	0.0910268	0.317319
256	Lgi2	1.68709	0.225888	0.0915862	0.317319
257	Fnip2	1.68656	0.230423	0.0916882	0.317319
258	Nlk	1.68647	0.208504	0.0917052	0.317319
259	Itpr2	1.68386	0.374754	0.0922081	0.317959
260	Col1a1	1.67914	0.189103	0.0931258	0.32002
261	Rictor	1.6767	0.179069	0.0936003	0.320459
262	Cst3	1.6752	0.131279	0.0938946	0.320459
263	Scn2a	1.67352	0.0963888	0.0942245	0.320491
264	Cacna1c	1.66791	0.0933939	0.0953335	0.323164
265	Sem1	1.66115	0.0882807	0.0966835	0.326633
266	Atp6v0a1	1.65916	0.148177	0.0970835	0.32688
267	Prickle1	1.64568	0.181998	0.0998292	0.334997
268	Snca	1.63296	0.172266	0.102478	0.341657
269	Dgki	1.63287	0.126531	0.102497	0.341657
270	Calb2	1.62783	0.365557	0.103561	0.344057
271	Slc39a10	1.62332	0.130862	0.104521	0.346095
272	Rab31	1.61311	0.221265	0.10672	0.352211
273	Ptk2	1.60419	0.160439	0.108673	0.356018
274	Mapk8	1.60291	0.114498	0.108956	0.356018
275	Adra1d	1.60193	0.324458	0.10917	0.356018
276	Kcnd2	1.60136	0.109907	0.109298	0.356018
277	Fbxw11	1.59327	0.0852289	0.111099	0.360712
278	Ctss	1.58982	0.148806	0.111874	0.362053
279	Cpb2	1.58077	0.568524	0.113932	0.367522
280	Bace1	1.57564	0.104367	0.115109	0.370125
281	Entpd2	1.56795	0.549798	0.116893	0.37346
282	Mapt	1.56061	0.138804	0.118615	0.377754
283	Xcl1	1.55668	0.236791	0.119546	0.379109
284	Wdr41	1.55562	0.143212	0.119798	0.379109
285	Rbfox3	1.54846	0.133689	0.121511	0.383316
286	Tjp1	1.54501	0.136252	0.122343	0.38352
287	Insr	1.54501	0.236237	0.122343	0.38352
288	Ssh2	1.54024	0.1834	0.123501	0.385942
289	Ppargc1a	1.52946	0.173732	0.126151	0.39293
290	Aqp4	1.52796	0.146916	0.126523	0.39293
291	Myo6	1.52623	0.147889	0.126952	0.39304
292	Ednra	1.5193	0.637834	0.128688	0.395759
293	Grin1	1.51678	0.122429	0.129323	0.395759
294	Mllt11	1.51532	0.122688	0.129692	0.395759
295	Rock1	1.51474	0.21065	0.129837	0.395759
296	Apoe	1.51298	0.154465	0.130286	0.395759
297	Tbl1xr1	1.51174	0.140755	0.1306	0.395759
298	Map2k1	1.49194	0.107692	0.135715	0.406891
299	Adar	1.4896	0.0590902	0.13633	0.406891
300	Cd9	1.48761	0.154946	0.136854	0.406891
301	Rtn1	1.48659	0.0942324	0.137122	0.406891
302	Slc24a3	1.48182	0.210805	0.138388	0.409196
303	Tnks	1.48058	0.130402	0.138718	0.409196
304	Mbp	1.47669	0.128096	0.139757	0.411051
305	Usp15	1.47099	0.0697092	0.141293	0.413311
306	Dock1	1.47077	0.319674	0.141352	0.413311
307	Cntn4	1.46353	0.122857	0.143324	0.417623
308	Ptpn13	1.46229	0.259902	0.143662	0.417623
309	Arhgef7	1.45897	0.0659846	0.144572	0.417722
310	Neu4	1.45805	0.166324	0.144828	0.417722
311	Cd46	1.4576	0.146703	0.14495	0.417722
312	Ctsb	1.44505	0.097659	0.148443	0.425409
313	Ano6	1.44497	0.16278	0.148468	0.425409
314	Ndufs1	1.44267	0.0902299	0.149114	0.42604
315	Cul5	1.43957	0.132044	0.149988	0.426778
316	Tnrc6c	1.43873	0.110815	0.150226	0.426778
317	Pou2f1	1.43701	0.0780747	0.150715	0.426954
318	Cox6c	1.43295	0.103116	0.151873	0.428833
319	Psme4	1.43016	0.0817018	0.152671	0.428833
320	Daam1	1.42738	0.0675877	0.153471	0.428833
321	Bin1	1.4272	0.0773154	0.153522	0.428833
322	Csf1r	1.4211	0.27099	0.155287	0.432554
323	Hecw1	1.41522	0.194078	0.157003	0.435644
324	Ncor2	1.41381	0.0737915	0.157418	0.435644
325	Man2a1	1.41284	0.0260217	0.157703	0.435644
326	Cd3e	1.40811	0.35417	0.159099	0.438288
327	Nrcam	1.40488	0.097818	0.160056	0.439714
328	Vav3	1.40148	0.19099	0.16107	0.441288
329	Abl2	1.39578	0.0310863	0.162781	0.444756
330	Ngf	1.39269	0.370492	0.163714	0.444876
331	Kcnj3	1.38637	0.142594	0.165635	0.448865
332	Cacna1d	1.38491	0.102121	0.16608	0.448865
333	Grm3	1.37691	0.0569067	0.16854	0.452436
334	Kcnq5	1.3762	0.0751706	0.168759	0.452436
335	Dapk2	1.37355	0.499817	0.169581	0.453314
336	Ldha	1.37223	0.0790118	0.169993	0.453314
337	Ptpn4	1.36922	0.129346	0.17093	0.453652
338	Robo1	1.36891	0.0932467	0.171027	0.453652
339	Snhg11	1.36485	0.117809	0.172301	0.455285
340	Uvrag	1.36317	0.141904	0.17283	0.455285
341	Scg5	1.36096	0.103768	0.173527	0.455285
342	Mmp14	1.36065	0.311071	0.173625	0.455285
343	Tgfb1	1.35782	0.375419	0.174521	0.455285
344	Cop1	1.35764	0.0799929	0.174577	0.455285
345	Daam2	1.35685	0.174792	0.174829	0.455285
346	Cd14	1.35181	0.218407	0.176436	0.45792
347	C1qc	1.34964	0.249436	0.17713	0.45792
348	Slc11a2	1.34938	0.129034	0.177215	0.45792
349	Crp	1.34403	0.357927	0.178938	0.461134
350	Sox9	1.34266	0.217742	0.179381	0.461134
351	Igf1r	1.33939	0.0799388	0.180443	0.462674
352	Pgls	1.3359	0.18487	0.181581	0.464403
353	Rgn	1.33188	0.134128	0.1829	0.466581
354	Psmd1	1.32662	0.120445	0.184634	0.468911
355	Dbi	1.32627	0.0782936	0.184751	0.468911
356	Rab7	1.31995	0.104752	0.186852	0.471781
357	Mapkap1	1.31849	0.0383195	0.18734	0.471781
358	Slc18a2	1.31513	0.213695	0.188466	0.472345
359	Drd1	1.3127	0.0949728	0.189284	0.473209
360	Camk1d	1.30709	0.0537731	0.191183	0.475554
361	Cd3g	1.30691	0.276711	0.191243	0.475554
362	Slc25a4	1.30059	0.0980968	0.193398	0.478708
363	Cryab	1.2975	0.297594	0.194459	0.479676
364	Dnm1	1.29666	0.102652	0.194748	0.479676
365	Tyrobp	1.29525	0.123659	0.195236	0.479694
366	Hsph1	1.28946	0.101042	0.197239	0.48343
367	Wwp1	1.28689	0.214379	0.198131	0.484429
368	Sos2	1.2834	0.0186033	0.199351	0.485567
369	Mef2c	1.28278	0.114875	0.199568	0.485567
370	Synpr	1.28013	0.0920133	0.200499	0.486647
371	Masp1	1.27717	0.222907	0.201542	0.487864
372	Btrc	1.27456	0.0649249	0.202464	0.487864
373	Cab39	1.27456	0.0656846	0.202464	0.487864
374	Lrrtm3	1.27253	0.0591937	0.203184	0.488424
375	Unc5d	1.26732	0.11023	0.205042	0.490265
376	Itgav	1.26701	0.0910974	0.205153	0.490265
377	Tusc3	1.26104	0.0829512	0.207294	0.490265
378	Bace2	1.26011	0.219207	0.207628	0.490265
379	Serpine2	1.26007	0.0737909	0.207644	0.490265
380	Ntrk1	1.25892	0.314655	0.208059	0.490265
381	S100b	1.25852	0.045898	0.208203	0.490265
382	Il10	1.25808	0.18303	0.208363	0.490265
383	Adam10	1.25247	0.0331888	0.210399	0.493895
384	Acaca	1.25039	0.120432	0.211157	0.494512
385	Abl1	1.24712	0.0634273	0.212353	0.494958
386	Tspo	1.24562	0.256904	0.212904	0.494958
387	Trat1	1.24447	0.413855	0.213327	0.494958
388	Psen1	1.23855	0.0814443	0.215513	0.498872
389	Maob	1.23338	0.333555	0.217435	0.502159
390	Sptbn1	1.22971	0.120285	0.218806	0.504161
391	Gnaq	1.22441	0.0636642	0.220799	0.507583
392	Adgrl3	1.22237	0.0327584	0.221566	0.508179
393	Stk3	1.21831	0.197915	0.223107	0.509376
394	Npy	1.21491	0.0223672	0.224402	0.511166
395	Tfdp2	1.20921	0.107644	0.226584	0.513702
396	Ulk2	1.20669	0.198402	0.227553	0.513702
397	Gpr37l1	1.20664	0.0688459	0.22757	0.513702
398	Edn1	1.20138	0.284457	0.229603	0.513921
399	Lrrc7	1.20116	0.106169	0.229688	0.513921
400	Ube4b	1.20107	0.0759821	0.229723	0.513921
401	Lag3	1.19635	0.162402	0.231562	0.514773
402	Terf2ip	1.19453	0.0839098	0.232269	0.515009
403	Lrp2	1.19011	0.294822	0.234001	0.517672
404	Ptpro	1.18883	0.056271	0.234505	0.517672
405	Camk2d	1.18689	0.00291042	0.235272	0.518219
406	Hdac9	1.18172	0.23816	0.237318	0.519484
407	Efna5	1.18167	0.244735	0.237335	0.519484
408	Man1a	1.17946	0.191441	0.238213	0.519484
409	Atp6v1a	1.17823	0.0719818	0.238706	0.519484
410	Cntn2	1.17637	-0.00864105	0.239447	0.519484
411	Ep300	1.17628	0.0227498	0.239482	0.519484
412	Vipr1	1.16797	0.120219	0.242817	0.522091
413	Tnr	1.16687	-0.000604073	0.243263	0.522091
414	Nrg2	1.16621	0.0382553	0.243531	0.522091
415	Braf	1.1655	0.0951903	0.243817	0.522091
416	Dnah6	1.16382	0.377363	0.244497	0.522429
417	Ube3c	1.15896	0.0348703	0.246473	0.525528
418	Vipr2	1.15445	0.141607	0.248315	0.528329
419	Htr6	1.15242	0.0595272	0.249149	0.52855
420	Gcg	1.15162	0.198823	0.249476	0.52855
421	Uqcrq	1.14544	0.0910581	0.252028	0.530586
422	Phlpp1	1.14477	0.0796105	0.252303	0.530586
423	Rb1cc1	1.14416	0.0949738	0.252559	0.530586
424	Grm5	1.13854	0.0888407	0.254894	0.534368
425	Jak1	1.12926	0.0855971	0.258787	0.540265
426	Tubb5	1.12277	0.0978093	0.261536	0.544104
427	Higd1b	1.12016	0.260336	0.262646	0.544104
[truncated: 572 more rows]

## Sheet: NPC
	names	scores	logfoldchanges	pvals	pvals_adj
[truncated: 1,000 more rows]

[truncated: 5 more sheets: Astrocyte, OPC, Oligodendrocyte, Microglia, Endothelial cell]
