# Supplementary material for: Defective ventral neurogenesis due to midfetal Chd8 mutation drives autistic-like behavior in mice
Source: Nat Commun. 2026 May 27;17:4457. doi: 10.1038/s41467-026-73416-2 (PMC13216556; doi:10.1038/s41467-026-73416-2)
Supplement: Supplementary file 8 — Source Data [file 41467_2026_73416_MOESM8_ESM.xlsx]

## Sheet: Fig. 1b
Fig. 1b
	Genotype	Time of Tamoxifen	Total duration of contacts (s)
	Nestin-CreERT2/Chd8+/+	E11.5	104.667
	Nestin-CreERT2/Chd8+/+	E11.5	73.3333
	Nestin-CreERT2/Chd8+/+	E11.5	105.333
	Nestin-CreERT2/Chd8+/+	E11.5	88.6667
	Nestin-CreERT2/Chd8+/+	E11.5	79
	Nestin-CreERT2/Chd8+/+	E11.5	101.667
	Nestin-CreERT2/Chd8+/+	E11.5	109.333
	Nestin-CreERT2/Chd8+/+	E11.5	107.667
	Nestin-CreERT2/Chd8+/+	E11.5	88.3333
	Nestin-CreERT2/Chd8+/+	E11.5	64
	Nestin-CreERT2/Chd8+/+	E11.5	61
	Nestin-CreERT2/Chd8+/+	E11.5	62.6667
	Nestin-CreERT2/Chd8+/F	E11.5	141
	Nestin-CreERT2/Chd8+/F	E11.5	109.333
	Nestin-CreERT2/Chd8+/F	E11.5	146.333
	Nestin-CreERT2/Chd8+/F	E11.5	114.333
	Nestin-CreERT2/Chd8+/F	E11.5	125.333
	Nestin-CreERT2/Chd8+/F	E11.5	143.667
	Nestin-CreERT2/Chd8+/F	E11.5	81.6667
	Nestin-CreERT2/Chd8+/F	E11.5	124
	Nestin-CreERT2/Chd8+/F	E11.5	128.667
	Nestin-CreERT2/Chd8+/F	E11.5	119
	Nestin-CreERT2/Chd8+/F	E11.5	117.667
	Nestin-CreERT2/Chd8+/F	E11.5	79.3333
	Nestin-CreERT2/Chd8+/+	E14.5	112.667
	Nestin-CreERT2/Chd8+/+	E14.5	87.6667
	Nestin-CreERT2/Chd8+/+	E14.5	67.3333
	Nestin-CreERT2/Chd8+/+	E14.5	72
	Nestin-CreERT2/Chd8+/+	E14.5	89.3333
	Nestin-CreERT2/Chd8+/+	E14.5	53.6667
	Nestin-CreERT2/Chd8+/+	E14.5	87.6667
	Nestin-CreERT2/Chd8+/+	E14.5	96.6667
	Nestin-CreERT2/Chd8+/+	E14.5	53
	Nestin-CreERT2/Chd8+/+	E14.5	111
	Nestin-CreERT2/Chd8+/+	E14.5	101.667
	Nestin-CreERT2/Chd8+/+	E14.5	112.667
	Nestin-CreERT2/Chd8+/F	E14.5	120.667
	Nestin-CreERT2/Chd8+/F	E14.5	118.333
	Nestin-CreERT2/Chd8+/F	E14.5	60.6667
	Nestin-CreERT2/Chd8+/F	E14.5	143
	Nestin-CreERT2/Chd8+/F	E14.5	143
	Nestin-CreERT2/Chd8+/F	E14.5	102
	Nestin-CreERT2/Chd8+/F	E14.5	186.333
	Nestin-CreERT2/Chd8+/F	E14.5	69.3333
	Nestin-CreERT2/Chd8+/F	E14.5	99
	Nestin-CreERT2/Chd8+/F	E14.5	112.667
	Nestin-CreERT2/Chd8+/F	E14.5	103
	Nestin-CreERT2/Chd8+/F	E14.5	107.333
	Nestin-CreERT2/Chd8+/+	E17.5	92.3333
	Nestin-CreERT2/Chd8+/+	E17.5	95
	Nestin-CreERT2/Chd8+/+	E17.5	101.667
	Nestin-CreERT2/Chd8+/+	E17.5	78
	Nestin-CreERT2/Chd8+/+	E17.5	59
	Nestin-CreERT2/Chd8+/+	E17.5	102.333
	Nestin-CreERT2/Chd8+/+	E17.5	116
	Nestin-CreERT2/Chd8+/+	E17.5	125
	Nestin-CreERT2/Chd8+/+	E17.5	83.3333
	Nestin-CreERT2/Chd8+/+	E17.5	58.3333
	Nestin-CreERT2/Chd8+/+	E17.5	60
	Nestin-CreERT2/Chd8+/+	E17.5	81.6667
	Nestin-CreERT2/Chd8+/F	E17.5	90.3333
	Nestin-CreERT2/Chd8+/F	E17.5	103
	Nestin-CreERT2/Chd8+/F	E17.5	146
	Nestin-CreERT2/Chd8+/F	E17.5	127.333
	Nestin-CreERT2/Chd8+/F	E17.5	125.333
	Nestin-CreERT2/Chd8+/F	E17.5	93.6667
	Nestin-CreERT2/Chd8+/F	E17.5	125
	Nestin-CreERT2/Chd8+/F	E17.5	86.3333
	Nestin-CreERT2/Chd8+/F	E17.5	80
	Nestin-CreERT2/Chd8+/F	E17.5	60.6667
	Nestin-CreERT2/Chd8+/F	E17.5	56.6667
	Nestin-CreERT2/Chd8+/F	E17.5	42.3333
	CAG-CreER/Chd8+/+	P1-3	153
	CAG-CreER/Chd8+/+	P1-3	111.333
	CAG-CreER/Chd8+/+	P1-3	149
	CAG-CreER/Chd8+/+	P1-3	54
	CAG-CreER/Chd8+/+	P1-3	55.6667
	CAG-CreER/Chd8+/+	P1-3	77
	CAG-CreER/Chd8+/+	P1-3	79.6667
	CAG-CreER/Chd8+/+	P1-3	64.6667
	CAG-CreER/Chd8+/+	P1-3	129.333
	CAG-CreER/Chd8+/+	P1-3	95.3333
	CAG-CreER/Chd8+/+	P1-3	96
	CAG-CreER/Chd8+/+	P1-3	49.3333
	CAG-CreER/Chd8+/F	P1-3	121.667
	CAG-CreER/Chd8+/F	P1-3	93.3333
	CAG-CreER/Chd8+/F	P1-3	148
	CAG-CreER/Chd8+/F	P1-3	137.333
	CAG-CreER/Chd8+/F	P1-3	98.3333
	CAG-CreER/Chd8+/F	P1-3	44
	CAG-CreER/Chd8+/F	P1-3	49.3333
	CAG-CreER/Chd8+/F	P1-3	51
	CAG-CreER/Chd8+/F	P1-3	98.3333
	CAG-CreER/Chd8+/F	P1-3	78
	CAG-CreER/Chd8+/F	P1-3	116.333
	CAG-CreER/Chd8+/F	P1-3	46.3333

## Sheet: Fig. 1d
Fig. 1d
	Genotype	Time of Tamoxifen	Time in open arms (s)	Open arm entries
	Nestin-CreERT2/Chd8+/+	E11.5	70.6667	10
	Nestin-CreERT2/Chd8+/+	E11.5	98.3333	18
	Nestin-CreERT2/Chd8+/+	E11.5	88.6667	7
	Nestin-CreERT2/Chd8+/+	E11.5	105.667	17
	Nestin-CreERT2/Chd8+/+	E11.5	65.6667	9
	Nestin-CreERT2/Chd8+/+	E11.5	66	11
	Nestin-CreERT2/Chd8+/+	E11.5	57.6667	7
	Nestin-CreERT2/Chd8+/+	E11.5	105.667	13
	Nestin-CreERT2/Chd8+/+	E11.5	13	1
	Nestin-CreERT2/Chd8+/+	E11.5	56.6667	5
	Nestin-CreERT2/Chd8+/+	E11.5	27	6
	Nestin-CreERT2/Chd8+/+	E11.5	161	29
	Nestin-CreERT2/Chd8+/+	E11.5	99	13
	Nestin-CreERT2/Chd8+/+	E11.5	66.3333	14
	Nestin-CreERT2/Chd8+/+	E11.5	50.3333	8
	Nestin-CreERT2/Chd8+/+	E11.5	91	15
	Nestin-CreERT2/Chd8+/+	E11.5	79	12
	Nestin-CreERT2/Chd8+/+	E11.5	50.3333	11
	Nestin-CreERT2/Chd8+/+	E11.5	79.6667	12
	Nestin-CreERT2/Chd8+/+	E11.5	123.667	21
	Nestin-CreERT2/Chd8+/+	E11.5	138	34
	Nestin-CreERT2/Chd8+/+	E11.5	72.3333	16
	Nestin-CreERT2/Chd8+/+	E11.5	50.6667	8
	Nestin-CreERT2/Chd8+/+	E11.5	77.3333	17
	Nestin-CreERT2/Chd8+/+	E11.5	177.333	31
	Nestin-CreERT2/Chd8+/F	E11.5	100.667	12
	Nestin-CreERT2/Chd8+/F	E11.5	9.66667	2
	Nestin-CreERT2/Chd8+/F	E11.5	71	7
	Nestin-CreERT2/Chd8+/F	E11.5	118	15
	Nestin-CreERT2/Chd8+/F	E11.5	0	0
	Nestin-CreERT2/Chd8+/F	E11.5	17	4
	Nestin-CreERT2/Chd8+/F	E11.5	33.6667	5
	Nestin-CreERT2/Chd8+/F	E11.5	95	9
	Nestin-CreERT2/Chd8+/F	E11.5	75	8
	Nestin-CreERT2/Chd8+/F	E11.5	13.6667	3
	Nestin-CreERT2/Chd8+/F	E11.5	52	13
	Nestin-CreERT2/Chd8+/F	E11.5	10	2
	Nestin-CreERT2/Chd8+/F	E11.5	69.6667	7
	Nestin-CreERT2/Chd8+/F	E11.5	54	9
	Nestin-CreERT2/Chd8+/F	E11.5	59.6667	4
	Nestin-CreERT2/Chd8+/F	E11.5	37.6667	8
	Nestin-CreERT2/Chd8+/F	E11.5	24	4
	Nestin-CreERT2/Chd8+/F	E11.5	84.6667	11
	Nestin-CreERT2/Chd8+/F	E11.5	53.6667	8
	Nestin-CreERT2/Chd8+/F	E11.5	95	21
	Nestin-CreERT2/Chd8+/F	E11.5	52.6667	15
	Nestin-CreERT2/Chd8+/F	E11.5	46.3333	7
	Nestin-CreERT2/Chd8+/F	E11.5	123.333	24
	Nestin-CreERT2/Chd8+/F	E11.5	128	26
	Nestin-CreERT2/Chd8+/F	E11.5	37.6667	6
	Nestin-CreERT2/Chd8+/+	E14.5	131.333	28
	Nestin-CreERT2/Chd8+/+	E14.5	105.333	22
	Nestin-CreERT2/Chd8+/+	E14.5	137	26
	Nestin-CreERT2/Chd8+/+	E14.5	214.333	26
	Nestin-CreERT2/Chd8+/+	E14.5	83	10
	Nestin-CreERT2/Chd8+/+	E14.5	150	18
	Nestin-CreERT2/Chd8+/+	E14.5	79.3333	11
	Nestin-CreERT2/Chd8+/+	E14.5	81.3333	17
	Nestin-CreERT2/Chd8+/+	E14.5	90	14
	Nestin-CreERT2/Chd8+/+	E14.5	79.3333	10
	Nestin-CreERT2/Chd8+/+	E14.5	57	14
	Nestin-CreERT2/Chd8+/+	E14.5	109	21
	Nestin-CreERT2/Chd8+/+	E14.5	48.3333	7
	Nestin-CreERT2/Chd8+/+	E14.5	85	17
	Nestin-CreERT2/Chd8+/+	E14.5	232.667	36
	Nestin-CreERT2/Chd8+/+	E14.5	96	26
	Nestin-CreERT2/Chd8+/+	E14.5	68	11
	Nestin-CreERT2/Chd8+/+	E14.5	30.3333	8
	Nestin-CreERT2/Chd8+/+	E14.5	23.6667	3
	Nestin-CreERT2/Chd8+/+	E14.5	4.66667	2
	Nestin-CreERT2/Chd8+/+	E14.5	36.6667	6
	Nestin-CreERT2/Chd8+/+	E14.5	68	9
	Nestin-CreERT2/Chd8+/+	E14.5	61.3333	6
	Nestin-CreERT2/Chd8+/+	E14.5	93.3333	16
	Nestin-CreERT2/Chd8+/+	E14.5	75	9
	Nestin-CreERT2/Chd8+/F	E14.5	90	4
	Nestin-CreERT2/Chd8+/F	E14.5	32.6667	5
	Nestin-CreERT2/Chd8+/F	E14.5	28.3333	3
	Nestin-CreERT2/Chd8+/F	E14.5	29	9
	Nestin-CreERT2/Chd8+/F	E14.5	55.3333	8
	Nestin-CreERT2/Chd8+/F	E14.5	73.3333	10
	Nestin-CreERT2/Chd8+/F	E14.5	30.6667	4
	Nestin-CreERT2/Chd8+/F	E14.5	131	23
	Nestin-CreERT2/Chd8+/F	E14.5	82.6667	16
	Nestin-CreERT2/Chd8+/F	E14.5	77.3333	9
	Nestin-CreERT2/Chd8+/F	E14.5	48.3333	4
	Nestin-CreERT2/Chd8+/F	E14.5	8	3
	Nestin-CreERT2/Chd8+/F	E14.5	68	14
	Nestin-CreERT2/Chd8+/F	E14.5	17.3333	1
	Nestin-CreERT2/Chd8+/F	E14.5	234.667	44
	Nestin-CreERT2/Chd8+/F	E14.5	14	3
	Nestin-CreERT2/Chd8+/F	E14.5	10.6667	4
	Nestin-CreERT2/Chd8+/F	E14.5	65	10
	Nestin-CreERT2/Chd8+/F	E14.5	24.3333	2
	Nestin-CreERT2/Chd8+/F	E14.5	63	10
	Nestin-CreERT2/Chd8+/F	E14.5	60.3333	9
	Nestin-CreERT2/Chd8+/F	E14.5	38.6667	6
	Nestin-CreERT2/Chd8+/F	E14.5	24.3333	5
	Nestin-CreERT2/Chd8+/F	E14.5	103.667	9
	Nestin-CreERT2/Chd8+/F	E14.5	47.3333	8
	Nestin-CreERT2/Chd8+/+	E17.5	81	13
	Nestin-CreERT2/Chd8+/+	E17.5	121.333	19
	Nestin-CreERT2/Chd8+/+	E17.5	58.6667	7
	Nestin-CreERT2/Chd8+/+	E17.5	103.333	17
	Nestin-CreERT2/Chd8+/+	E17.5	98.3333	16
	Nestin-CreERT2/Chd8+/+	E17.5	55.6667	10
	Nestin-CreERT2/Chd8+/+	E17.5	38.3333	10
	Nestin-CreERT2/Chd8+/+	E17.5	104.333	25
	Nestin-CreERT2/Chd8+/+	E17.5	52.3333	11
	Nestin-CreERT2/Chd8+/+	E17.5	130	25
	Nestin-CreERT2/Chd8+/+	E17.5	99.6667	17
	Nestin-CreERT2/Chd8+/+	E17.5	43.3333	9
	Nestin-CreERT2/Chd8+/+	E17.5	61.6667	10
	Nestin-CreERT2/Chd8+/+	E17.5	84.6667	12
	Nestin-CreERT2/Chd8+/+	E17.5	110.667	17
	Nestin-CreERT2/Chd8+/+	E17.5	73.3333	14
	Nestin-CreERT2/Chd8+/+	E17.5	69	14
	Nestin-CreERT2/Chd8+/+	E17.5	48	10
	Nestin-CreERT2/Chd8+/+	E17.5	49.6667	13
	Nestin-CreERT2/Chd8+/+	E17.5	98.6667	10
	Nestin-CreERT2/Chd8+/+	E17.5	152	25
	Nestin-CreERT2/Chd8+/+	E17.5	49	5
	Nestin-CreERT2/Chd8+/+	E17.5	191	29
	Nestin-CreERT2/Chd8+/+	E17.5	13.3333	2
	Nestin-CreERT2/Chd8+/+	E17.5	87.3333	12
	Nestin-CreERT2/Chd8+/F	E17.5	80	14
	Nestin-CreERT2/Chd8+/F	E17.5	59	7
	Nestin-CreERT2/Chd8+/F	E17.5	9.66667	4
	Nestin-CreERT2/Chd8+/F	E17.5	174.333	26
	Nestin-CreERT2/Chd8+/F	E17.5	87.3333	17
	Nestin-CreERT2/Chd8+/F	E17.5	54.3333	13
	Nestin-CreERT2/Chd8+/F	E17.5	38.3333	7
	Nestin-CreERT2/Chd8+/F	E17.5	98.3333	12
	Nestin-CreERT2/Chd8+/F	E17.5	145.333	28
	Nestin-CreERT2/Chd8+/F	E17.5	61.6667	14
	Nestin-CreERT2/Chd8+/F	E17.5	58.3333	12
	Nestin-CreERT2/Chd8+/F	E17.5	80	12
	Nestin-CreERT2/Chd8+/F	E17.5	105.333	17
	Nestin-CreERT2/Chd8+/F	E17.5	80.3333	12
	Nestin-CreERT2/Chd8+/F	E17.5	121.667	21
	Nestin-CreERT2/Chd8+/F	E17.5	16.3333	6
	Nestin-CreERT2/Chd8+/F	E17.5	51.6667	12
	Nestin-CreERT2/Chd8+/F	E17.5	156.667	30
	Nestin-CreERT2/Chd8+/F	E17.5	30.6667	4
	Nestin-CreERT2/Chd8+/F	E17.5	81.3333	11
	Nestin-CreERT2/Chd8+/F	E17.5	57.3333	8
	Nestin-CreERT2/Chd8+/F	E17.5	30.3333	5
	Nestin-CreERT2/Chd8+/F	E17.5	146	19
	Nestin-CreERT2/Chd8+/F	E17.5	12.3333	2
	Nestin-CreERT2/Chd8+/F	E17.5	5.66667	1
	CAG-CreER/Chd8+/+	P1-3	109	21
	CAG-CreER/Chd8+/+	P1-3	24.6667	6
	CAG-CreER/Chd8+/+	P1-3	58	7
	CAG-CreER/Chd8+/+	P1-3	149.333	15
	CAG-CreER/Chd8+/+	P1-3	67.3333	13
	CAG-CreER/Chd8+/+	P1-3	42	7
	CAG-CreER/Chd8+/+	P1-3	73.3333	9
	CAG-CreER/Chd8+/+	P1-3	54	7
	CAG-CreER/Chd8+/+	P1-3	21.3333	4
	CAG-CreER/Chd8+/+	P1-3	69.3333	9
	CAG-CreER/Chd8+/+	P1-3	90	14
	CAG-CreER/Chd8+/+	P1-3	68.3333	7
	CAG-CreER/Chd8+/+	P1-3	71.3333	15
	CAG-CreER/Chd8+/+	P1-3	90.3333	12
	CAG-CreER/Chd8+/+	P1-3	26	9
	CAG-CreER/Chd8+/+	P1-3	22.3333	6
	CAG-CreER/Chd8+/+	P1-3	118.333	12
	CAG-CreER/Chd8+/+	P1-3	78.3333	11
	CAG-CreER/Chd8+/+	P1-3	44.3333	7
	CAG-CreER/Chd8+/+	P1-3	89.3333	15
	CAG-CreER/Chd8+/+	P1-3	66.6667	10
	CAG-CreER/Chd8+/+	P1-3	129.333	15
	CAG-CreER/Chd8+/+	P1-3	45.6667	7
	CAG-CreER/Chd8+/+	P1-3	148.333	21
	CAG-CreER/Chd8+/+	P1-3	98	14
	CAG-CreER/Chd8+/F	P1-3	79	10
	CAG-CreER/Chd8+/F	P1-3	59.3333	7
	CAG-CreER/Chd8+/F	P1-3	44.3333	9
	CAG-CreER/Chd8+/F	P1-3	111	13
	CAG-CreER/Chd8+/F	P1-3	91.6667	13
	CAG-CreER/Chd8+/F	P1-3	23	3
	CAG-CreER/Chd8+/F	P1-3	79.6667	12
	CAG-CreER/Chd8+/F	P1-3	125.667	31
	CAG-CreER/Chd8+/F	P1-3	43.3333	8
	CAG-CreER/Chd8+/F	P1-3	70.3333	8
	CAG-CreER/Chd8+/F	P1-3	73.3333	9
	CAG-CreER/Chd8+/F	P1-3	38.3333	7
	CAG-CreER/Chd8+/F	P1-3	80	16
	CAG-CreER/Chd8+/F	P1-3	97.6667	17
	CAG-CreER/Chd8+/F	P1-3	167.667	23
	CAG-CreER/Chd8+/F	P1-3	26	5
	CAG-CreER/Chd8+/F	P1-3	127.333	11
	CAG-CreER/Chd8+/F	P1-3	141.333	17
	CAG-CreER/Chd8+/F	P1-3	65.3333	14
	CAG-CreER/Chd8+/F	P1-3	70	6
	CAG-CreER/Chd8+/F	P1-3	55.3333	11
	CAG-CreER/Chd8+/F	P1-3	25.6667	7
	CAG-CreER/Chd8+/F	P1-3	55.6667	12
	CAG-CreER/Chd8+/F	P1-3	45	7
	CAG-CreER/Chd8+/F	P1-3	127	15

## Sheet: Fig. 1f
Fig. 1f
	Genotype	Time of Tamoxifen	Time in light box (s)	Number of transitions
	Nestin-CreERT2/Chd8+/+	E11.5	135.333	28
	Nestin-CreERT2/Chd8+/+	E11.5	107.333	26
	Nestin-CreERT2/Chd8+/+	E11.5	110	24
	Nestin-CreERT2/Chd8+/+	E11.5	186.667	48
	Nestin-CreERT2/Chd8+/+	E11.5	207.667	44
	Nestin-CreERT2/Chd8+/+	E11.5	155.667	26
	Nestin-CreERT2/Chd8+/+	E11.5	192.667	52
	Nestin-CreERT2/Chd8+/+	E11.5	191	40
	Nestin-CreERT2/Chd8+/+	E11.5	90.6667	22
	Nestin-CreERT2/Chd8+/+	E11.5	143.667	32
	Nestin-CreERT2/Chd8+/+	E11.5	184.333	50
	Nestin-CreERT2/Chd8+/+	E11.5	188.333	43
	Nestin-CreERT2/Chd8+/+	E11.5	189	32
	Nestin-CreERT2/Chd8+/+	E11.5	265.667	44
	Nestin-CreERT2/Chd8+/+	E11.5	267.667	37
	Nestin-CreERT2/Chd8+/+	E11.5	200.667	38
	Nestin-CreERT2/Chd8+/+	E11.5	261	41
	Nestin-CreERT2/Chd8+/+	E11.5	223.667	44
	Nestin-CreERT2/Chd8+/+	E11.5	259.667	45
	Nestin-CreERT2/Chd8+/+	E11.5	164	36
	Nestin-CreERT2/Chd8+/+	E11.5	115.333	32
	Nestin-CreERT2/Chd8+/+	E11.5	233.333	44
	Nestin-CreERT2/Chd8+/+	E11.5	251.333	72
	Nestin-CreERT2/Chd8+/+	E11.5	263.333	59
	Nestin-CreERT2/Chd8+/+	E11.5	250	48
	Nestin-CreERT2/Chd8+/F	E11.5	138.667	30
	Nestin-CreERT2/Chd8+/F	E11.5	96.6667	22
	Nestin-CreERT2/Chd8+/F	E11.5	67	16
	Nestin-CreERT2/Chd8+/F	E11.5	127.667	28
	Nestin-CreERT2/Chd8+/F	E11.5	104	27
	Nestin-CreERT2/Chd8+/F	E11.5	195.333	50
	Nestin-CreERT2/Chd8+/F	E11.5	145	33
	Nestin-CreERT2/Chd8+/F	E11.5	170.333	30
	Nestin-CreERT2/Chd8+/F	E11.5	127	25
	Nestin-CreERT2/Chd8+/F	E11.5	135.333	24
	Nestin-CreERT2/Chd8+/F	E11.5	114.667	30
	Nestin-CreERT2/Chd8+/F	E11.5	137.667	30
	Nestin-CreERT2/Chd8+/F	E11.5	269	46
	Nestin-CreERT2/Chd8+/F	E11.5	225.333	27
	Nestin-CreERT2/Chd8+/F	E11.5	273.333	36
	Nestin-CreERT2/Chd8+/F	E11.5	73	16
	Nestin-CreERT2/Chd8+/F	E11.5	229.333	44
	Nestin-CreERT2/Chd8+/F	E11.5	239	43
	Nestin-CreERT2/Chd8+/F	E11.5	181	44
	Nestin-CreERT2/Chd8+/F	E11.5	174	32
	Nestin-CreERT2/Chd8+/F	E11.5	133.667	28
	Nestin-CreERT2/Chd8+/F	E11.5	201.667	30
	Nestin-CreERT2/Chd8+/F	E11.5	186	30
	Nestin-CreERT2/Chd8+/F	E11.5	214.667	42
	Nestin-CreERT2/Chd8+/F	E11.5	141	28
	Nestin-CreERT2/Chd8+/+	E14.5	162.333	54
	Nestin-CreERT2/Chd8+/+	E14.5	183.333	44
	Nestin-CreERT2/Chd8+/+	E14.5	171	31
	Nestin-CreERT2/Chd8+/+	E14.5	161.667	42
	Nestin-CreERT2/Chd8+/+	E14.5	148.333	30
	Nestin-CreERT2/Chd8+/+	E14.5	175.333	41
	Nestin-CreERT2/Chd8+/+	E14.5	166.667	54
	Nestin-CreERT2/Chd8+/+	E14.5	264.667	52
	Nestin-CreERT2/Chd8+/+	E14.5	246.667	78
	Nestin-CreERT2/Chd8+/+	E14.5	300	82
	Nestin-CreERT2/Chd8+/+	E14.5	164.333	41
	Nestin-CreERT2/Chd8+/+	E14.5	210	58
	Nestin-CreERT2/Chd8+/+	E14.5	203.667	54
	Nestin-CreERT2/Chd8+/+	E14.5	218.333	56
	Nestin-CreERT2/Chd8+/+	E14.5	239.667	33
	Nestin-CreERT2/Chd8+/+	E14.5	205.667	48
	Nestin-CreERT2/Chd8+/+	E14.5	222.333	59
	Nestin-CreERT2/Chd8+/+	E14.5	201	62
	Nestin-CreERT2/Chd8+/+	E14.5	284.667	49
	Nestin-CreERT2/Chd8+/+	E14.5	188.667	56
	Nestin-CreERT2/Chd8+/+	E14.5	199.667	56
	Nestin-CreERT2/Chd8+/+	E14.5	204.333	28
	Nestin-CreERT2/Chd8+/+	E14.5	228	46
	Nestin-CreERT2/Chd8+/+	E14.5	165.333	42
	Nestin-CreERT2/Chd8+/+	E14.5	201	44
	Nestin-CreERT2/Chd8+/F	E14.5	176.667	38
	Nestin-CreERT2/Chd8+/F	E14.5	126	31
	Nestin-CreERT2/Chd8+/F	E14.5	144	44
	Nestin-CreERT2/Chd8+/F	E14.5	171	46
	Nestin-CreERT2/Chd8+/F	E14.5	130	34
	Nestin-CreERT2/Chd8+/F	E14.5	125.667	40
	Nestin-CreERT2/Chd8+/F	E14.5	156.667	46
	Nestin-CreERT2/Chd8+/F	E14.5	227.333	86
	Nestin-CreERT2/Chd8+/F	E14.5	204	62
	Nestin-CreERT2/Chd8+/F	E14.5	39	12
	Nestin-CreERT2/Chd8+/F	E14.5	142	37
	Nestin-CreERT2/Chd8+/F	E14.5	138	20
	Nestin-CreERT2/Chd8+/F	E14.5	151.333	18
	Nestin-CreERT2/Chd8+/F	E14.5	80	22
	Nestin-CreERT2/Chd8+/F	E14.5	105.667	22
	Nestin-CreERT2/Chd8+/F	E14.5	166.333	30
	Nestin-CreERT2/Chd8+/F	E14.5	145	30
	Nestin-CreERT2/Chd8+/F	E14.5	177.667	16
	Nestin-CreERT2/Chd8+/F	E14.5	231.333	50
	Nestin-CreERT2/Chd8+/F	E14.5	284.667	53
	Nestin-CreERT2/Chd8+/F	E14.5	183.333	38
	Nestin-CreERT2/Chd8+/F	E14.5	229.333	42
	Nestin-CreERT2/Chd8+/F	E14.5	193.333	23
	Nestin-CreERT2/Chd8+/F	E14.5	217.333	52
	Nestin-CreERT2/Chd8+/F	E14.5	146	46
	Nestin-CreERT2/Chd8+/+	E17.5	226	44
	Nestin-CreERT2/Chd8+/+	E17.5	233.667	64
	Nestin-CreERT2/Chd8+/+	E17.5	267.333	28
	Nestin-CreERT2/Chd8+/+	E17.5	212.333	113
	Nestin-CreERT2/Chd8+/+	E17.5	236.333	58
	Nestin-CreERT2/Chd8+/+	E17.5	299.333	62
	Nestin-CreERT2/Chd8+/+	E17.5	175	49
	Nestin-CreERT2/Chd8+/+	E17.5	142	49
	Nestin-CreERT2/Chd8+/+	E17.5	68	20
	Nestin-CreERT2/Chd8+/+	E17.5	186	46
	Nestin-CreERT2/Chd8+/+	E17.5	202.667	57
	Nestin-CreERT2/Chd8+/+	E17.5	168.333	48
	Nestin-CreERT2/Chd8+/+	E17.5	165.333	43
	Nestin-CreERT2/Chd8+/+	E17.5	212.333	74
	Nestin-CreERT2/Chd8+/+	E17.5	243.333	75
	Nestin-CreERT2/Chd8+/+	E17.5	246	68
	Nestin-CreERT2/Chd8+/+	E17.5	235	60
	Nestin-CreERT2/Chd8+/+	E17.5	118.333	36
	Nestin-CreERT2/Chd8+/+	E17.5	134.333	40
	Nestin-CreERT2/Chd8+/+	E17.5	205.667	58
	Nestin-CreERT2/Chd8+/+	E17.5	255	46
	Nestin-CreERT2/Chd8+/+	E17.5	94	25
	Nestin-CreERT2/Chd8+/+	E17.5	215	74
	Nestin-CreERT2/Chd8+/+	E17.5	261	92
	Nestin-CreERT2/Chd8+/+	E17.5	261	76
	Nestin-CreERT2/Chd8+/F	E17.5	249.333	85
	Nestin-CreERT2/Chd8+/F	E17.5	239	58
	Nestin-CreERT2/Chd8+/F	E17.5	216	61
	Nestin-CreERT2/Chd8+/F	E17.5	273.333	53
	Nestin-CreERT2/Chd8+/F	E17.5	126.667	44
	Nestin-CreERT2/Chd8+/F	E17.5	142.667	60
	Nestin-CreERT2/Chd8+/F	E17.5	171.333	43
	Nestin-CreERT2/Chd8+/F	E17.5	221.667	69
	Nestin-CreERT2/Chd8+/F	E17.5	170.667	40
	Nestin-CreERT2/Chd8+/F	E17.5	207.333	28
	Nestin-CreERT2/Chd8+/F	E17.5	142.333	26
	Nestin-CreERT2/Chd8+/F	E17.5	150	25
	Nestin-CreERT2/Chd8+/F	E17.5	188.333	61
	Nestin-CreERT2/Chd8+/F	E17.5	145.667	44
	Nestin-CreERT2/Chd8+/F	E17.5	223	70
	Nestin-CreERT2/Chd8+/F	E17.5	165	54
	Nestin-CreERT2/Chd8+/F	E17.5	209.667	48
	Nestin-CreERT2/Chd8+/F	E17.5	264.333	100
	Nestin-CreERT2/Chd8+/F	E17.5	167	44
	Nestin-CreERT2/Chd8+/F	E17.5	172.667	56
	Nestin-CreERT2/Chd8+/F	E17.5	221.667	35
	Nestin-CreERT2/Chd8+/F	E17.5	237	68
	Nestin-CreERT2/Chd8+/F	E17.5	190.333	54
	Nestin-CreERT2/Chd8+/F	E17.5	204.667	60
	Nestin-CreERT2/Chd8+/F	E17.5	129.667	32
	CAG-CreER/Chd8+/+	P1-3	251.667	63
	CAG-CreER/Chd8+/+	P1-3	181	37
	CAG-CreER/Chd8+/+	P1-3	194.667	28
	CAG-CreER/Chd8+/+	P1-3	205.667	39
	CAG-CreER/Chd8+/+	P1-3	156	42
	CAG-CreER/Chd8+/+	P1-3	162.333	32
	CAG-CreER/Chd8+/+	P1-3	143.667	38
	CAG-CreER/Chd8+/+	P1-3	243.667	65
	CAG-CreER/Chd8+/+	P1-3	166.667	53
	CAG-CreER/Chd8+/+	P1-3	113.333	36
	CAG-CreER/Chd8+/+	P1-3	204.667	41
	CAG-CreER/Chd8+/+	P1-3	183	45
	CAG-CreER/Chd8+/+	P1-3	202.667	44
	CAG-CreER/Chd8+/+	P1-3	229	46
	CAG-CreER/Chd8+/+	P1-3	254.333	42
	CAG-CreER/Chd8+/+	P1-3	214.333	50
	CAG-CreER/Chd8+/+	P1-3	119	34
	CAG-CreER/Chd8+/+	P1-3	149.333	32
	CAG-CreER/Chd8+/+	P1-3	193	41
	CAG-CreER/Chd8+/+	P1-3	80	22
	CAG-CreER/Chd8+/+	P1-3	189.667	40
	CAG-CreER/Chd8+/+	P1-3	147.667	30
	CAG-CreER/Chd8+/+	P1-3	150.667	38
	CAG-CreER/Chd8+/+	P1-3	178.333	43
	CAG-CreER/Chd8+/+	P1-3	109.667	32
	CAG-CreER/Chd8+/F	P1-3	106.667	25
	CAG-CreER/Chd8+/F	P1-3	92	22
	CAG-CreER/Chd8+/F	P1-3	117.333	39
	CAG-CreER/Chd8+/F	P1-3	114.333	22
	CAG-CreER/Chd8+/F	P1-3	194.333	46
	CAG-CreER/Chd8+/F	P1-3	149	46
	CAG-CreER/Chd8+/F	P1-3	152.333	46
	CAG-CreER/Chd8+/F	P1-3	178	67
	CAG-CreER/Chd8+/F	P1-3	208.333	38
	CAG-CreER/Chd8+/F	P1-3	180	35
	CAG-CreER/Chd8+/F	P1-3	124	36
	CAG-CreER/Chd8+/F	P1-3	225.333	55
	CAG-CreER/Chd8+/F	P1-3	178.667	70
	CAG-CreER/Chd8+/F	P1-3	199.667	37
	CAG-CreER/Chd8+/F	P1-3	260.667	49
	CAG-CreER/Chd8+/F	P1-3	164.667	50
	CAG-CreER/Chd8+/F	P1-3	168.667	38
	CAG-CreER/Chd8+/F	P1-3	168.333	38
	CAG-CreER/Chd8+/F	P1-3	168.333	51
	CAG-CreER/Chd8+/F	P1-3	112	23
	CAG-CreER/Chd8+/F	P1-3	204.333	54
	CAG-CreER/Chd8+/F	P1-3	140	40
	CAG-CreER/Chd8+/F	P1-3	129.333	38
	CAG-CreER/Chd8+/F	P1-3	95	36
	CAG-CreER/Chd8+/F	P1-3	126.667	36

## Sheet: Fig. 1h
Fig. 1h
	Genotype	Time of Tamoxifen	Total distance traveled (m)	Time in center (s)
	Nestin-CreERT2/Chd8+/+	E11.5	5.16121	60
	Nestin-CreERT2/Chd8+/+	E11.5	4.50378	52.6667
	Nestin-CreERT2/Chd8+/+	E11.5	5.11316	99.6667
	Nestin-CreERT2/Chd8+/+	E11.5	4.78724	69.6667
	Nestin-CreERT2/Chd8+/+	E11.5	4.26578	29.6667
	Nestin-CreERT2/Chd8+/+	E11.5	4.89729	51.3333
	Nestin-CreERT2/Chd8+/+	E11.5	4.13946	58.3333
	Nestin-CreERT2/Chd8+/+	E11.5	5.06862	100
	Nestin-CreERT2/Chd8+/+	E11.5	3.48946	54.6667
	Nestin-CreERT2/Chd8+/+	E11.5	5.07118	54
	Nestin-CreERT2/Chd8+/+	E11.5	5.33404	76
	Nestin-CreERT2/Chd8+/+	E11.5	7.01105	38.3333
	Nestin-CreERT2/Chd8+/+	E11.5	3.5189	38.6667
	Nestin-CreERT2/Chd8+/+	E11.5	5.80103	77
	Nestin-CreERT2/Chd8+/+	E11.5	4.17432	40
	Nestin-CreERT2/Chd8+/+	E11.5	3.85213	12
	Nestin-CreERT2/Chd8+/+	E11.5	4.74769	37
	Nestin-CreERT2/Chd8+/+	E11.5	5.93296	33.6667
	Nestin-CreERT2/Chd8+/+	E11.5	4.18734	89.3333
	Nestin-CreERT2/Chd8+/+	E11.5	3.93636	38.6667
	Nestin-CreERT2/Chd8+/+	E11.5	4.1636	32
	Nestin-CreERT2/Chd8+/+	E11.5	3.1854	65.6667
	Nestin-CreERT2/Chd8+/+	E11.5	5.40191	33.3333
	Nestin-CreERT2/Chd8+/+	E11.5	3.63963	23.3333
	Nestin-CreERT2/Chd8+/+	E11.5	3.83382	32.6667
	Nestin-CreERT2/Chd8+/F	E11.5	3.87615	48
	Nestin-CreERT2/Chd8+/F	E11.5	2.91746	67.6667
	Nestin-CreERT2/Chd8+/F	E11.5	3.98729	88
	Nestin-CreERT2/Chd8+/F	E11.5	3.31015	69.3333
	Nestin-CreERT2/Chd8+/F	E11.5	2.20784	10.3333
	Nestin-CreERT2/Chd8+/F	E11.5	2.65997	45.6667
	Nestin-CreERT2/Chd8+/F	E11.5	5.15942	49
	Nestin-CreERT2/Chd8+/F	E11.5	2.57471	30
	Nestin-CreERT2/Chd8+/F	E11.5	4.88617	54.3333
	Nestin-CreERT2/Chd8+/F	E11.5	3.75247	41
	Nestin-CreERT2/Chd8+/F	E11.5	3.95345	102.333
	Nestin-CreERT2/Chd8+/F	E11.5	3.79072	22.6667
	Nestin-CreERT2/Chd8+/F	E11.5	3.91854	28.6667
	Nestin-CreERT2/Chd8+/F	E11.5	6.3621	70
	Nestin-CreERT2/Chd8+/F	E11.5	5.63587	21.6667
	Nestin-CreERT2/Chd8+/F	E11.5	5.54154	6.33333
	Nestin-CreERT2/Chd8+/F	E11.5	4.82437	45.3333
	Nestin-CreERT2/Chd8+/F	E11.5	5.91035	60.3333
	Nestin-CreERT2/Chd8+/F	E11.5	5.4545	44
	Nestin-CreERT2/Chd8+/F	E11.5	2.40165	43.3333
	Nestin-CreERT2/Chd8+/F	E11.5	3.76329	46
	Nestin-CreERT2/Chd8+/F	E11.5	3.13947	31.3333
	Nestin-CreERT2/Chd8+/F	E11.5	3.50531	42.6667
	Nestin-CreERT2/Chd8+/F	E11.5	3.0993	16.6667
	Nestin-CreERT2/Chd8+/F	E11.5	3.09915	15.6667
	Nestin-CreERT2/Chd8+/+	E14.5	3.44077	33.3333
	Nestin-CreERT2/Chd8+/+	E14.5	5.02439	29.6667
	Nestin-CreERT2/Chd8+/+	E14.5	5.09568	73.3333
	Nestin-CreERT2/Chd8+/+	E14.5	3.8373	28
	Nestin-CreERT2/Chd8+/+	E14.5	4.62234	71
	Nestin-CreERT2/Chd8+/+	E14.5	4.06969	32.6667
	Nestin-CreERT2/Chd8+/+	E14.5	5.54813	90
	Nestin-CreERT2/Chd8+/+	E14.5	7.09018	21
	Nestin-CreERT2/Chd8+/+	E14.5	7.03311	47
	Nestin-CreERT2/Chd8+/+	E14.5	5.667	81.3333
	Nestin-CreERT2/Chd8+/+	E14.5	4.44488	80
	Nestin-CreERT2/Chd8+/+	E14.5	7.48397	33.6667
	Nestin-CreERT2/Chd8+/+	E14.5	3.18944	38.3333
	Nestin-CreERT2/Chd8+/+	E14.5	3.67173	18.3333
	Nestin-CreERT2/Chd8+/+	E14.5	4.74609	29.3333
	Nestin-CreERT2/Chd8+/+	E14.5	4.18061	83
	Nestin-CreERT2/Chd8+/+	E14.5	4.93037	36
	Nestin-CreERT2/Chd8+/+	E14.5	4.68124	40.3333
	Nestin-CreERT2/Chd8+/+	E14.5	5.88448	47.3333
	Nestin-CreERT2/Chd8+/+	E14.5	5.049	46.3333
	Nestin-CreERT2/Chd8+/+	E14.5	4.35655	50.6667
	Nestin-CreERT2/Chd8+/+	E14.5	5.95183	48.6667
	Nestin-CreERT2/Chd8+/+	E14.5	5.50637	32
	Nestin-CreERT2/Chd8+/+	E14.5	3.18551	62.6667
	Nestin-CreERT2/Chd8+/+	E14.5	4.62089	75.6667
	Nestin-CreERT2/Chd8+/F	E14.5	4.2148	56
	Nestin-CreERT2/Chd8+/F	E14.5	2.87636	27
	Nestin-CreERT2/Chd8+/F	E14.5	4.17834	28.3333
	Nestin-CreERT2/Chd8+/F	E14.5	3.99792	85.3333
	Nestin-CreERT2/Chd8+/F	E14.5	2.79529	55.6667
	Nestin-CreERT2/Chd8+/F	E14.5	5.18477	51
	Nestin-CreERT2/Chd8+/F	E14.5	4.50831	12.6667
	Nestin-CreERT2/Chd8+/F	E14.5	7.70806	47
	Nestin-CreERT2/Chd8+/F	E14.5	6.58646	40.6667
	Nestin-CreERT2/Chd8+/F	E14.5	6.77951	29.3333
	Nestin-CreERT2/Chd8+/F	E14.5	4.26299	31.6667
	Nestin-CreERT2/Chd8+/F	E14.5	3.81713	18
	Nestin-CreERT2/Chd8+/F	E14.5	3.28091	8.66667
	Nestin-CreERT2/Chd8+/F	E14.5	3.27017	15.6667
	Nestin-CreERT2/Chd8+/F	E14.5	3.96011	29.3333
	Nestin-CreERT2/Chd8+/F	E14.5	5.96501	25
	Nestin-CreERT2/Chd8+/F	E14.5	3.9488	27
	Nestin-CreERT2/Chd8+/F	E14.5	3.90304	26.3333
	Nestin-CreERT2/Chd8+/F	E14.5	3.04959	14.6667
	Nestin-CreERT2/Chd8+/F	E14.5	4.4711	102
	Nestin-CreERT2/Chd8+/F	E14.5	3.51152	13.6667
	Nestin-CreERT2/Chd8+/F	E14.5	5.74559	47
	Nestin-CreERT2/Chd8+/F	E14.5	4.39318	43.6667
	Nestin-CreERT2/Chd8+/F	E14.5	3.9746	34
	Nestin-CreERT2/Chd8+/F	E14.5	3.83166	32.6667
	Nestin-CreERT2/Chd8+/+	E17.5	6.91849	69.6667
	Nestin-CreERT2/Chd8+/+	E17.5	5.481	22
	Nestin-CreERT2/Chd8+/+	E17.5	4.34012	148.667
	Nestin-CreERT2/Chd8+/+	E17.5	4.57936	40.6667
	Nestin-CreERT2/Chd8+/+	E17.5	5.35216	45.6667
	Nestin-CreERT2/Chd8+/+	E17.5	4.67898	31.6667
	Nestin-CreERT2/Chd8+/+	E17.5	3.73465	21.6667
	Nestin-CreERT2/Chd8+/+	E17.5	4.54775	28
	Nestin-CreERT2/Chd8+/+	E17.5	5.07578	58
	Nestin-CreERT2/Chd8+/+	E17.5	4.30999	60.3333
	Nestin-CreERT2/Chd8+/+	E17.5	4.62584	51
	Nestin-CreERT2/Chd8+/+	E17.5	3.30439	16
	Nestin-CreERT2/Chd8+/+	E17.5	3.67189	36
	Nestin-CreERT2/Chd8+/+	E17.5	4.46403	29.3333
	Nestin-CreERT2/Chd8+/+	E17.5	4.31087	25.6667
	Nestin-CreERT2/Chd8+/+	E17.5	4.54742	47
	Nestin-CreERT2/Chd8+/+	E17.5	3.18664	87
	Nestin-CreERT2/Chd8+/+	E17.5	3.80324	44.6667
	Nestin-CreERT2/Chd8+/+	E17.5	2.19924	20
	Nestin-CreERT2/Chd8+/+	E17.5	3.84869	112
	Nestin-CreERT2/Chd8+/+	E17.5	3.58522	97.6667
	Nestin-CreERT2/Chd8+/+	E17.5	2.9729	30.6667
	Nestin-CreERT2/Chd8+/+	E17.5	5.09618	78
	Nestin-CreERT2/Chd8+/+	E17.5	5.53294	25.6667
	Nestin-CreERT2/Chd8+/+	E17.5	3.64757	54.6667
	Nestin-CreERT2/Chd8+/F	E17.5	4.43219	87
	Nestin-CreERT2/Chd8+/F	E17.5	4.92408	24
	Nestin-CreERT2/Chd8+/F	E17.5	4.62032	50.3333
	Nestin-CreERT2/Chd8+/F	E17.5	5.61897	39.6667
	Nestin-CreERT2/Chd8+/F	E17.5	5.86709	60
	Nestin-CreERT2/Chd8+/F	E17.5	3.05537	29
	Nestin-CreERT2/Chd8+/F	E17.5	2.85507	16
	Nestin-CreERT2/Chd8+/F	E17.5	3.74789	11.3333
	Nestin-CreERT2/Chd8+/F	E17.5	4.63905	12.6667
	Nestin-CreERT2/Chd8+/F	E17.5	4.78775	73
	Nestin-CreERT2/Chd8+/F	E17.5	3.59395	18
	Nestin-CreERT2/Chd8+/F	E17.5	4.33743	47.6667
	Nestin-CreERT2/Chd8+/F	E17.5	3.9358	17.3333
	Nestin-CreERT2/Chd8+/F	E17.5	4.33528	23.3333
	Nestin-CreERT2/Chd8+/F	E17.5	2.43165	5.66667
	Nestin-CreERT2/Chd8+/F	E17.5	7.02574	41
	Nestin-CreERT2/Chd8+/F	E17.5	2.6468	17.3333
	Nestin-CreERT2/Chd8+/F	E17.5	3.72248	50
	Nestin-CreERT2/Chd8+/F	E17.5	3.49531	35
	Nestin-CreERT2/Chd8+/F	E17.5	5.12396	74
	Nestin-CreERT2/Chd8+/F	E17.5	3.78173	61.6667
	Nestin-CreERT2/Chd8+/F	E17.5	5.03536	59.6667
	Nestin-CreERT2/Chd8+/F	E17.5	4.22087	35
	Nestin-CreERT2/Chd8+/F	E17.5	4.86588	56.6667
	Nestin-CreERT2/Chd8+/F	E17.5	3.5369	37.3333
	CAG-CreER/Chd8+/+	P1-3	5.25033	60
	CAG-CreER/Chd8+/+	P1-3	4.37616	50.6667
	CAG-CreER/Chd8+/+	P1-3	3.28702	47.3333
	CAG-CreER/Chd8+/+	P1-3	4.33164	36
	CAG-CreER/Chd8+/+	P1-3	3.7756	42.6667
	CAG-CreER/Chd8+/+	P1-3	5.21369	38.3333
	CAG-CreER/Chd8+/+	P1-3	4.73135	59.3333
	CAG-CreER/Chd8+/+	P1-3	4.72745	39.3333
	CAG-CreER/Chd8+/+	P1-3	4.60553	66.3333
	CAG-CreER/Chd8+/+	P1-3	7.41316	70.6667
	CAG-CreER/Chd8+/+	P1-3	4.30678	60.6667
	CAG-CreER/Chd8+/+	P1-3	4.3751	81.3333
	CAG-CreER/Chd8+/+	P1-3	5.40615	116.667
	CAG-CreER/Chd8+/+	P1-3	4.10336	51.6667
	CAG-CreER/Chd8+/+	P1-3	4.18358	62
	CAG-CreER/Chd8+/+	P1-3	6.75152	58.6667
	CAG-CreER/Chd8+/+	P1-3	5.47485	47
	CAG-CreER/Chd8+/+	P1-3	6.08682	41.3333
	CAG-CreER/Chd8+/+	P1-3	6.56124	99.6667
	CAG-CreER/Chd8+/+	P1-3	5.01024	41.6667
	CAG-CreER/Chd8+/+	P1-3	4.82464	47.6667
	CAG-CreER/Chd8+/+	P1-3	4.54283	51.6667
	CAG-CreER/Chd8+/+	P1-3	4.13362	29
	CAG-CreER/Chd8+/+	P1-3	4.60686	30
	CAG-CreER/Chd8+/+	P1-3	4.79485	29
	CAG-CreER/Chd8+/F	P1-3	4.82073	36.3333
	CAG-CreER/Chd8+/F	P1-3	4.37403	45
	CAG-CreER/Chd8+/F	P1-3	2.91427	25.6667
	CAG-CreER/Chd8+/F	P1-3	3.91443	36
	CAG-CreER/Chd8+/F	P1-3	2.52038	48.6667
	CAG-CreER/Chd8+/F	P1-3	3.22626	38.3333
	CAG-CreER/Chd8+/F	P1-3	3.97626	103.667
	CAG-CreER/Chd8+/F	P1-3	4.88172	32
	CAG-CreER/Chd8+/F	P1-3	2.97233	55
	CAG-CreER/Chd8+/F	P1-3	4.2222	158.667
	CAG-CreER/Chd8+/F	P1-3	6.75767	63.6667
	CAG-CreER/Chd8+/F	P1-3	4.01269	56.3333
	CAG-CreER/Chd8+/F	P1-3	6.73163	55.6667
	CAG-CreER/Chd8+/F	P1-3	4.14504	48.6667
	CAG-CreER/Chd8+/F	P1-3	6.8931	139.667
	CAG-CreER/Chd8+/F	P1-3	6.25012	51.3333
	CAG-CreER/Chd8+/F	P1-3	3.64626	48
	CAG-CreER/Chd8+/F	P1-3	4.88615	51
	CAG-CreER/Chd8+/F	P1-3	5.28119	102.667
	CAG-CreER/Chd8+/F	P1-3	5.19354	39.3333
	CAG-CreER/Chd8+/F	P1-3	5.65964	39
	CAG-CreER/Chd8+/F	P1-3	5.34439	36.6667
	CAG-CreER/Chd8+/F	P1-3	4.42076	48.6667
	CAG-CreER/Chd8+/F	P1-3	4.06024	31.3333
	CAG-CreER/Chd8+/F	P1-3	4.04243	56.3333

## Sheet: Fig. 2b
Fig. 2b
			tdTomato signal intensity (A.U.)
		Time of Tamoxifen	OB	UL_Cx	DL_Cx	STR	HP	TH	CB	MB
	Control	E11.5	154.324	118.59	114.577	143.488	149.51	142.785	96.427	73.184
	Mutant	E11.5	181.275	111.062	97.23	130.847	135.722	111.513	59.495	47.716
	Control	E11.5	158.828	113.964	113.378	145.162	142.146	138.711	84.621	58.807
	Mutant	E11.5	233.558	149.38	134.82	154.903	158.929	125.457	111.496	63.385
	Control	E11.5	188.936	147.67	152.172	152.565	135.173	113.562	89.304	46.492
	Mutant	E11.5	188.153	97.534	112.958	127.492	117.483	93.079	63.541	35.188
	Control	E11.5	227.289	170.21	190.027	187.048	164.154	127.91	110.357	39.801
	Mutant	E11.5	188.429	167.804	177.329	207.435	180.498	150.759	120.616	60.892
	Control	E14.5	232.802	193.331	134.38	226.987	211.582	62.058	98.012	13.654
	Mutant	E14.5	119.425	137.23	86.697	127.93	151.228	39.74	74.589	16.676
	Control	E14.5	115.52	96.041	77.804	92.486	135.825	33.318	58.825	12.555
	Mutant	E14.5	214.521	121.498	73.322	137.036	165.119	33.629	69.524	22.589
	Control	E14.5	152.561	127.06	66.58	100.159	144.823	35.043	58.026	4.498
	Mutant	E14.5	186.972	135.923	95.086	131.495	133.822	35.184	73.649	12.6
	Control	E14.5	186.24	148.371	89.743	144.701	155.92	53.403	60.62	11.87
	Mutant	E14.5	247.778	201.759	140.394	222.145	205.886	50.367	119.146	17.974
	Control	E17.5	216.773	74.885	60.225	70.792	126.595	55.883	79.153	34.846
	Mutant	E17.5	164.032	54.907	21.661	37.164	91.637	20.251	46.733	17.201
	Control	E17.5	215.295	66.5	30.707	66.634	101.391	30.689	72.65	14.39
	Mutant	E17.5	171.702	37.709	36.264	54.193	111.486	39.907	74.399	30.383
	Control	E17.5	202.823	48.818	28.747	38.717	75.475	23.732	44.021	16.901
	Mutant	E17.5	154.39	37.525	24.719	46.138	73.941	29.549	46.774	16.62
	Control	E17.5	186.87	41.866	33.539	49.167	92.777	28.252	63.192	18.954
	Mutant	E17.5	198.18	94.946	70.179	85.052	168.174	76.463	127.699	32.191

## Sheet: Fig. 2h
Fig. 2h
	Cluster	Control	Mutant	P value	Bonferroni correction
	Astrocyte	28.7524	26.7785	0.0879092	0.967001
	Astrocyte_progenitor	6.41631	6.14094	0.23375	1
	Endothelial cell	3.69773	5.85011	5.64873e-11	6.2136e-10
	Excitatory neuron	9.81454	7.62864	0.0014688	0.0161567
	Inhibitory neuron progenitor	8.67412	7.32662	0.204027	1
	Inhibitory neuron	16.8299	14.1499	0.0448292	0.493121
	Microglia	2.69554	1.30872	9.17372e-10	1.00911e-08
	NPC	5.03398	4.78747	0.356144	1
	OPC	13.0515	18.8031	2.80805e-23	3.08885e-22
	Oligodendrocyte	2.32692	3.89262	2.85639e-09	3.14203e-08
	pri-OPC	2.70706	3.33333	0.0443155	0.487471

## Sheet: Fig. 2i
Fig. 2i
	Cell cluster	Gene set	NES	FDR	log_FDR
	Astrocyte	Microglia	0.883568	0.815951	0.088336
	Astrocyte	Oligodendrocyte	0.957925	1	0
	Astrocyte	OPC	-0.968271	0.654488	0.184099
	Astrocyte	Astrocyte	-0.790703	0.882918	0.0540797
	Astrocyte	Inhibitory neuron	-1.24118	0.297836	0.526022
	Astrocyte	Inhibitory neuron progenitor	-1.08097	0.562105	0.250183
	Astrocyte	Layer V-VI neuron	-1.25119	0.526561	0.278551
	Astrocyte	Layer II-IV neuron	-1.03885	0.574253	0.240897
	Astrocyte	Layer I neuron	-1.17237	0.386774	0.412542
	Endothelial cell	Microglia	1.17512	0.465266	0.332299
	Endothelial cell	Oligodendrocyte	1.06715	0.656225	0.182947
	Endothelial cell	OPC	0.78765	1	0
	Endothelial cell	Astrocyte	-1.23741	0.211543	0.674602
	Endothelial cell	Inhibitory neuron	1.33645	0.197938	0.703471
	Endothelial cell	Inhibitory neuron progenitor	0.702694	0.98659	0.00586344
	Endothelial cell	Layer V-VI neuron	-1.12166	0.271343	0.566482
	Endothelial cell	Layer II-IV neuron	0.982363	0.748881	0.125587
	Endothelial cell	Layer I neuron	-1.04374	0.316133	0.50013
	Excitatory neuron	Microglia	0.824068	0.858941	0.0660368
	Excitatory neuron	Oligodendrocyte	1.06679	0.485075	0.314191
	Excitatory neuron	OPC	-1.61346	0.000414	3.38292
	Excitatory neuron	Astrocyte	-2.02307	0	5
	Excitatory neuron	Inhibitory neuron	1.63911	0.00223214	2.65128
	Excitatory neuron	Inhibitory neuron progenitor	-1.69077	0	5
	Excitatory neuron	Layer V-VI neuron	-2.15394	0	5
	Excitatory neuron	Layer II-IV neuron	-1.65992	0	5
	Excitatory neuron	Layer I neuron	-1.18918	0.11524	0.938398
	Inhibitory neuron	Microglia	0.449509	1	0
	Inhibitory neuron	Oligodendrocyte	0.925754	0.765902	0.115827
	Inhibitory neuron	OPC	-1.35185	0.0222222	1.65321
	Inhibitory neuron	Astrocyte	0.981578	0.828937	0.0814785
	Inhibitory neuron	Inhibitory neuron	1.83592	0	5
	Inhibitory neuron	Inhibitory neuron progenitor	-1.72062	0	5
	Inhibitory neuron	Layer V-VI neuron	-1.53716	0.00213163	2.67129
	Inhibitory neuron	Layer II-IV neuron	1.10548	0.683813	0.165063
	Inhibitory neuron	Layer I neuron	-1.58596	0.00319744	2.4952
	Microglia	Microglia	-1.02924	1	0
	Microglia	Oligodendrocyte	-0.781501	1	0
	Microglia	OPC	-0.730157	1	0
	Microglia	Astrocyte	-0.627865	0.992181	0.00340901
	Microglia	Inhibitory neuron	-1.07743	1	0
	Microglia	Inhibitory neuron progenitor	-0.982179	1	0
	Microglia	Layer V-VI neuron	-1.13205	1	0
	Microglia	Layer II-IV neuron	-1.0134	1	0
	Microglia	Layer I neuron	-0.905224	1	0
	Oligodendrocyte	Microglia	-0.947665	0.657262	0.182262
	Oligodendrocyte	Oligodendrocyte	1.6286	0	5
	Oligodendrocyte	OPC	-1.39951	0.0433429	1.36308
	Oligodendrocyte	Astrocyte	-1.18432	0.231246	0.635926
	Oligodendrocyte	Inhibitory neuron	-1.66045	0.0016	2.79588
	Oligodendrocyte	Inhibitory neuron progenitor	-1.52779	0.0138952	1.85713
	Oligodendrocyte	Layer V-VI neuron	-1.11371	0.321413	0.492936
	Oligodendrocyte	Layer II-IV neuron	-1.26986	0.127929	0.893032
	Oligodendrocyte	Layer I neuron	-0.924322	0.626941	0.202773
	OPC	Microglia	-0.534888	1	0
	OPC	Oligodendrocyte	1.65056	0.00125313	2.902
	OPC	OPC	1.80702	0	5
	OPC	Astrocyte	1.14356	0.145155	0.838169
	OPC	Inhibitory neuron	-1.33797	0.16598	0.779944
	OPC	Inhibitory neuron progenitor	-1.05508	0.91038	0.0407771
	OPC	Layer V-VI neuron	-0.907056	0.841739	0.0748226
	OPC	Layer II-IV neuron	-0.99656	0.803501	0.0950135
	OPC	Layer I neuron	1.21013	0.11281	0.947653

## Sheet: Fig. 3f
Fig. 3f
		EdU+Ki67-/EdU+ cells (%)
		Cortex	GE
	Control	5.06329	8.97436
	Mutant	9.33333	16.3934
	Control	6.84932	7.57576
	Mutant	8.57143	18.3333
	Control	5.40541	14.7059
	Mutant	4.93827	15.873
	Control	6.0241	5.47945
	Mutant	9.58904	10.6061
	Control	5.26316	8.21918
	Mutant	6.25	10.3896
	Control	9.09091	9.33333
	Mutant	5.12821	13.1579

## Sheet: Fig. 3i
Fig. 3i
		EdU+ in differentiating layer
		/EdU+ cells (%)
	Control	50
	Mutant	70.9677
	Control	67.2727
	Mutant	55.7692
	Control	65
	Mutant	63.1579
	Control	72.8814
	Mutant	72.1311
	Control	57.4074
	Mutant	68.6275
	Control	65.625
	Mutant	51.7241

## Sheet: Fig. 3k
Fig. 3k
		EdU+DLX1+/EdU+ cells (%)
	Control	8.82353
	Mutant	11
	Control	7.14286
	Mutant	9.78261
	Control	8.98876
	Mutant	11.4943
	Control	7.95455
	Mutant	12.1951
	Control	4.21053
	Mutant	8.42105
	Control	5.88235
	Mutant	6.81818

[truncated: 107 more sheets: Fig. 3m, Fig. 4f, Fig. 4l, Fig. 5k, Fig. 5m, Fig. 6b, Fig. 6c, Fig. 6d, Fig. 6e, Fig. 6f, Fig. 6g, Fig. 6i, Fig. 6j, Supplementary Fig. 1a, Supplementary Fig. 1b, Supplementary Fig. 1c, Supplementary Fig. 1d, Supplementary Fig. 1e, Supplementary Fig. 1f, Supplementary Fig. 1g …]
